# Supplementary material for: GDF6-CD99 Signaling Regulates Src and Ewing Sarcoma Growth
Source: Cell Rep. Author manuscript; Available in PMC 2020 Nov 25. (PMC7688343; doi:10.1016/j.celrep.2020.108332)
Supplement: 2 [file NIHMS1643870-supplement-2.xlsx]

## Sheet: A673
description	protein probability	percent sequence coverage	number of unique peptides	number of total peptides	percent of total spectra
FN1 NX_P02751-1 Fibronectin	1	49	146	417	2.363
HMCN1 NX_Q96RW7-1 Hemicentin-1	1	31.4	238	378	2.225
COL1A2 NX_P08123-1 Collagen alpha-2(I) chain	1	79.9	136	353	2.094
HSP90B1 NX_P14625-1 Endoplasmin	1	69	111	352	1.981
MMP1 NX_P03956-1 Interstitial collagenase	1	75.5	76	300	1.787
AGRN NX_O00468-1 Agrin	1	25.6	96	293	1.807
GANAB NX_Q14697-1 Neutral alpha-glucosidase AB	1	65.7	99	283	1.662
HYOU1 NX_Q9Y4L1-1 Hypoxia up-regulated protein 1	1	65.8	96	263	1.515
HSPA5 NX_P11021-1 78 kDa glucose-regulated protein	1	74.9	101	256	1.442
PXDN NX_Q92626-1 Peroxidasin homolog	1	43.3	94	197	1.166
IGSF10 NX_Q6WRI0-1 Immunoglobulin superfamily member 10	1	29.3	94	191	1.083
CES1 NX_P23141-1 Liver carboxylesterase 1	1	70.9	79	184	1.078
FASN NX_P49327-1 Fatty acid synthase	1	45.1	102	180	1.067
PDIA4 NX_P13667-1 Protein disulfide-isomerase A4	1	63.9	78	165	0.916
FREM2 NX_Q5SZK8-1 FRAS1-related extracellular matrix protein 2	1	29.7	73	139	0.803
PDIA3 NX_P30101-1 Protein disulfide-isomerase A3	1	70.3	70	137	0.771
FLNA NX_P21333-1 Filamin-A	1	43.2	93	128	0.655
ENO1 NX_P06733-1 Alpha-enolase isoform alpha-enolase	1	63.8	48	125	0.724
HSP90AA1 NX_P07900-1 Heat shock protein HSP 90-alpha	1	63.5	55	125	0.591
HSP90AB1 NX_P08238-1 Heat shock protein HSP 90-beta	1	63.5	64	122	0.552
UGGT1 NX_Q9NYU2-1 UDP-glucose:glycoprotein glucosyltransferase 1	1	55.6	90	116	0.718
LGALS3BP NX_Q08380-1 Galectin-3-binding protein	1	40.9	43	115	0.657
FAT1 NX_Q14517-1 Protocadherin Fat 1	1	26.9	100	113	0.691
NELL2 NX_Q99435-1 Protein kinase C-binding protein NELL2	1	26.7	35	110	0.642
CALR NX_P27797-1 Calreticulin	1	63.3	40	110	0.63
SERPINF1 NX_P36955-1 Pigment epithelium-derived factor	1	68.4	48	108	0.648
TGFBI NX_Q15582-1 Transforming growth factor-beta-induced protein ig-h3	1	58.3	39	105	0.65
GAPDH NX_P04406-1 Glyceraldehyde-3-phosphate dehydrogenase	1	71.6	30	105	0.58
HSPA8 NX_P11142-1 Heat shock cognate 71 kDa protein	1	69.7	58	103	0.538
APP NX_P05067-1 Amyloid beta A4 protein isoform APP770	1	39.6	50	91	0.49
PSAP NX_P07602-1 Prosaposin isoform Sap-mu-0	1	30.2	30	88	0.483
EEF2 NX_P13639-1 Elongation factor 2	1	44.1	46	86	0.544
P4HB NX_P07237-1 Protein disulfide-isomerase	1	68.1	49	86	0.488
SERPINE2 NX_P07093-1 Glia-derived nexin	1	62.6	46	85	0.506
LAMB1 NX_P07942-1 Laminin subunit beta-1	1	22.6	56	85	0.478
PLOD1 NX_Q02809-1 Procollagen-lysine,2-oxoglutarate 5-dioxygenase 1	1	59.6	60	84	0.507
ALDOA NX_P04075-1 Fructose-bisphosphate aldolase A	1	60.2	40	82	0.321
CLSTN1 NX_O94985-1 Calsyntenin-1	1	32.5	40	79	0.466
PLOD3 NX_O60568-1 Procollagen-lysine,2-oxoglutarate 5-dioxygenase 3	1	58.9	48	74	0.394
PCSK9 NX_Q8NBP7-1 Proprotein convertase subtilisin/kexin type 9	1	41.9	46	70	0.428
TLN1 NX_Q9Y490-1 Talin-1	1	31.8	52	65	0.387
QSOX1 NX_O00391-1 Sulfhydryl oxidase 1	1	41.2	39	65	0.359
FAT4 NX_Q6V0I7-1 Protocadherin Fat 4	1	14.7	48	64	0.37
CD109 NX_Q6YHK3-1 CD109 antigen	1	31.8	45	62	0.382
DYNC1H1 NX_Q14204-1 Cytoplasmic dynein 1 heavy chain 1	1	15.3	55	62	0.378
GGH NX_Q92820-1 Gamma-glutamyl hydrolase	1	48.4	26	61	0.353
NCL NX_P19338-1 Nucleolin	1	32.7	25	61	0.344
TNC NX_P24821-1 Tenascin	1	28.4	50	60	0.36
COL5A2 NX_P05997-1 Collagen alpha-2(V) chain	1	41.8	48	59	0.361
CLTC NX_Q00610-1 Clathrin heavy chain 1	1	35.3	50	59	0.36
HSPA1A NX_P0DMV8-1 Heat shock 70 kDa protein 1A ,HSPA1B NX_P0DMV9-1 Heat shock 70 kDa protein 1B	1	61.6	40	59	0.258
NID2 NX_Q14112-1 Nidogen-2	1	40.2	44	58	0.354
PTPRS NX_Q13332-1 Receptor-type tyrosine-protein phosphatase S	1	25.7	40	58	0.321
PRKCSH NX_P14314-1 Glucosidase 2 subunit beta	1	33.5	32	58	0.295
PKM NX_P14618-1 Pyruvate kinase PKM isoform M2	1	56.3	40	57	0.359
LAMC1 NX_P11047-1 Laminin subunit gamma-1	1	28.3	52	57	0.327
VCP NX_P55072-1 Transitional endoplasmic reticulum ATPase	1	55.5	46	57	0.327
FAT3 NX_Q8TDW7-1 Protocadherin Fat 3	1	15.9	51	56	0.332
NUCB1 NX_Q02818-1 Nucleobindin-1	1	67.7	34	56	0.327
APLP2 NX_Q06481-1 Amyloid-like protein 2	1	26.9	28	56	0.315
CALU NX_O43852-1 Calumenin	1	74.3	29	56	0.272
VIM NX_P08670-1 Vimentin	1	51.9	36	54	0.308
DCC NX_P43146-1 Netrin receptor DCC	1	34.3	46	53	0.313
SCG2 NX_P13521-1 Secretogranin-2	1	47.3	30	53	0.292
HNRNPA2B1 NX_P22626-1 Heterogeneous nuclear ribonucleoproteins A2/B1 isoform B1	1	50.1	23	53	0.288
MAN2A1 NX_Q16706-1 Alpha-mannosidase 2	1	41.3	43	52	0.286
PLEC NX_Q15149-1 Plectin	1	10.9	42	52	0.284
NDNF NX_Q8TB73-1 Protein NDNF	1	49.8	35	51	0.295
VCL NX_P18206-1 Vinculin isoform Iso 2	1	50.8	45	51	0.291
LDHA NX_P00338-1 L-lactate dehydrogenase A chain	1	51.2	30	50	0.264
PAM NX_P19021-1 Peptidyl-glycine alpha-amidating monooxygenase	1	37.4	25	49	0.279
BGN NX_P21810-1 Biglycan	1	40.8	23	49	0.27
PCSK2 NX_P16519-1 Neuroendocrine convertase 2	1	45.5	27	48	0.274
YWHAE NX_P62258-1 14-3-3 protein epsilon	1	76.5	27	48	0.261
ACTN4 NX_O43707-1 Alpha-actinin-4	1	48.5	42	48	0.248
PGK1 NX_P00558-1 Phosphoglycerate kinase 1	1	57.6	37	46	0.266
OLFML3 NX_Q9NRN5-1 Olfactomedin-like protein 3	1	46.6	24	46	0.248
GDI2 NX_P50395-1 Rab GDP dissociation inhibitor beta	1	53.7	24	46	0.192
IPO5 NX_O00410-1 Importin-5	1	34.9	29	45	0.273
UBA1 NX_P22314-1 Ubiquitin-like modifier-activating enzyme 1	1	38.2	34	45	0.27
COL12A1 NX_Q99715-1 Collagen alpha-1(XII) chain	1	16.3	28	45	0.268
COL6A1 NX_P12109-1 Collagen alpha-1(VI) chain	1	24.6	23	43	0.255
PLTP NX_P55058-1 Phospholipid transfer protein	1	45.2	29	41	0.239
SDF4 NX_Q9BRK5-1 45 kDa calcium-binding protein	1	59.9	24	41	0.222
CTSD NX_P07339-1 Cathepsin D	1	39.3	25	40	0.252
PDCD6IP NX_Q8WUM4-1 Programmed cell death 6-interacting protein	1	35.4	24	40	0.241
ACTG1 NX_P63261-1 Actin, cytoplasmic 2	1	47.7	25	40	0.139
NEO1 NX_Q92859-1 Neogenin	1	19.6	21	39	0.252
KRT9 NX_P35527-1 Keratin, type I cytoskeletal 9	1	38.7	16	39	0.239
PDIA6 NX_Q15084-1 Protein disulfide-isomerase A6	1	52.5	26	38	0.226
GSN NX_P06396-1 Gelsolin	1	39.3	25	38	0.223
ECM1 NX_Q16610-1 Extracellular matrix protein 1	1	28	20	37	0.219
CLU NX_P10909-1 Clusterin	1	38.1	23	37	0.211
TPI1 NX_P60174-3 Triosephosphate isomerase	1	51.7	25	37	0.211
HSPA4 NX_P34932-1 Heat shock 70 kDa protein 4	1	43.3	32	37	0.204
EEF1G NX_P26641-1 Elongation factor 1-gamma	1	49.4	24	37	0.2
PGD NX_P52209-1 6-phosphogluconate dehydrogenase, decarboxylating	1	44.7	30	35	0.21
PPIA NX_P62937-1 Peptidyl-prolyl cis-trans isomerase A	1	47.9	19	35	0.209
GLG1 NX_Q92896-1 Golgi apparatus protein 1	1	16.7	20	35	0.206
CLEC11A NX_Q9Y240-1 C-type lectin domain family 11 member A	1	41.2	23	35	0.196
SNRNP200 NX_O75643-1 U5 small nuclear ribonucleoprotein 200 kDa helicase	1	22.7	32	34	0.212
CSE1L NX_P55060-1 Exportin-2	1	33.5	26	34	0.212
LDHB NX_P07195-1 L-lactate dehydrogenase B chain	1	52.4	27	34	0.2
PTPRF NX_P10586-1 Receptor-type tyrosine-protein phosphatase F	1	15	21	34	0.19
NPTXR NX_O95502-1 Neuronal pentraxin receptor	1	34.4	21	34	0.188
PAPPA NX_Q13219-1 Pappalysin-1	1	21.2	30	33	0.208
TUBA1B NX_P68363-1 Tubulin alpha-1B chain ,TUBA1C NX_Q9BQE3-1 Tubulin alpha-1C chain	1	41	17	33	0.2
PLOD2 NX_O00469-1 Procollagen-lysine,2-oxoglutarate 5-dioxygenase 2	1	37.9	32	33	0.197
B2M NX_P61769-1 Beta-2-microglobulin	1	53.8	11	33	0.174
ACTN1 NX_P12814-1 Alpha-actinin-1	1	40.7	32	33	0.158
YWHAZ NX_P63104-1 14-3-3 protein zeta/delta	1	60	19	33	0.127
PA2G4 NX_Q9UQ80-1 Proliferation-associated protein 2G4	1	56.6	19	32	0.192
EEF1A1 NX_P68104-1 Elongation factor 1-alpha 1 ,EEF1A1P5 NX_Q5VTE0-1 Putative elongation factor 1-alpha-like 3 PE=5	1	34.4	17	32	0.183
PPIB NX_P23284-1 Peptidyl-prolyl cis-trans isomerase B	1	49.1	22	32	0.181
MSN NX_P26038-1 Moesin	1	44.4	27	31	0.207
DNAJB11 NX_Q9UBS4-1 DnaJ homolog subfamily B member 11	1	51.7	23	31	0.193
ANXA2 NX_P07355-1 Annexin A2	1	49.3	21	31	0.193
KRT1 NX_P04264-1 Keratin, type II cytoskeletal 1	1	37.4	26	31	0.186
FLNB NX_O75369-1 Filamin-B	1	12.1	24	31	0.106
DPYSL2 NX_Q16555-1 Dihydropyrimidinase-related protein 2	1	49.8	28	30	0.174
COL4A2 NX_P08572-1 Collagen alpha-2(IV) chain	1	23.6	22	29	0.191
HNRNPA1 NX_P09651-1 Heterogeneous nuclear ribonucleoprotein A1 isoform A1-B	1	38.7	17	29	0.169
GSTP1 NX_P09211-1 Glutathione S-transferase P	1	65.2	18	29	0.168
ACTC1 NX_P68032-1 Actin, alpha cardiac muscle 1 ,ACTA1 NX_P68133-1 Actin, alpha skeletal muscle	1	30.2	16	29	0.08
CAPRIN1 NX_Q14444-1 Caprin-1	1	22.1	14	28	0.167
CHID1 NX_Q9BWS9-1 Chitinase domain-containing protein 1	1	59.8	25	28	0.164
CFL1 NX_P23528-1 Cofilin-1	1	60.2	16	28	0.151
TUBB NX_P07437-1 Tubulin beta chain	1	44.1	16	28	0.113
YWHAB NX_P31946-1 14-3-3 protein beta/alpha isoform Long	1	58.5	16	28	0.091
SET NX_Q01105-1 Protein SET	1	39.3	10	27	0.171
PGAM1 NX_P18669-1 Phosphoglycerate mutase 1	1	63.4	21	27	0.168
ANXA1 NX_P04083-1 Annexin A1	1	48.3	17	27	0.159
FBN1 NX_P35555-1 Fibrillin-1	1	3.8	13	27	0.149
KDELC2 NX_Q7Z4H8-1 KDEL motif-containing protein 2	1	46.7	24	26	0.173
SLIT2 NX_O94813-1 Slit homolog 2 protein	1	15.8	25	26	0.16
ANXA5 NX_P08758-1 Annexin A5	1	72.5	21	26	0.155
COCH NX_O43405-1 Cochlin	1	39.1	22	26	0.154
TPP1 NX_O14773-1 Tripeptidyl-peptidase 1	1	50.4	20	26	0.153
GPI NX_P06744-1 Glucose-6-phosphate isomerase	1	44.3	18	26	0.152
CTSC NX_P53634-1 Dipeptidyl peptidase 1	1	28.5	18	26	0.148
FSCN1 NX_Q16658-1 Fascin	1	30.6	22	26	0.136
LRP1 NX_Q07954-1 Prolow-density lipoprotein receptor-related protein 1	1	7.1	25	25	0.152
MAN2B1 NX_O00754-1 Lysosomal alpha-mannosidase	1	27.3	20	25	0.148
CCT6A NX_P40227-1 T-complex protein 1 subunit zeta	1	43.5	22	25	0.148
B4GAT1 NX_O43505-1 Beta-1,4-glucuronyltransferase 1	1	34.7	18	25	0.145
HSPA13 NX_P48723-1 Heat shock 70 kDa protein 13	1	55.6	20	25	0.14
EIF4A1 NX_P60842-1 Eukaryotic initiation factor 4A-I	1	52.2	21	25	0.126
PRDX1 NX_Q06830-1 Peroxiredoxin-1	1	56.8	21	25	0.119
CPVL NX_Q9H3G5-1 Probable serine carboxypeptidase CPVL	1	50.4	19	24	0.148
NPM1 NX_P06748-1 Nucleophosmin	1	34.4	12	24	0.13
IGFBP2 NX_P18065-1 Insulin-like growth factor-binding protein 2	1	26.5	12	24	0.116
CPE NX_P16870-1 Carboxypeptidase E	1	51.9	21	23	0.142
CAND1 NX_Q86VP6-1 Cullin-associated NEDD8-dissociated protein 1	1	19.3	16	23	0.141
AEBP1 NX_Q8IUX7-1 Adipocyte enhancer-binding protein 1	1	20.5	19	23	0.132
TFRC NX_P02786-1 Transferrin receptor protein 1	1	27.8	17	23	0.131
HNRNPK NX_P61978-1 Heterogeneous nuclear ribonucleoprotein K	1	23.8	12	22	0.139
SPTBN1 NX_Q01082-1 Spectrin beta chain, non-erythrocytic 1 isoform Long	1	12	21	22	0.127
CLSTN2 NX_Q9H4D0-1 Calsyntenin-2	1	18.3	21	22	0.124
IDH1 NX_O75874-1 Isocitrate dehydrogenase [NADP] cytoplasmic	1	53.4	19	22	0.123
CDH11 NX_P55287-1 Cadherin-11	1	29.6	20	22	0.121
ERAP1 NX_Q9NZ08-1 Endoplasmic reticulum aminopeptidase 1	1	28.8	21	21	0.14
SDCBP NX_O00560-1 Syntenin-1	1	56.7	16	21	0.135
KPNB1 NX_Q14974-1 Importin subunit beta-1	1	27.4	18	21	0.132
FBLN1 NX_P23142-1 Fibulin-1 isoform D	1	20.5	17	21	0.13
COL5A1 NX_P20908-1 Collagen alpha-1(V) chain	1	14	15	21	0.126
GOLM1 NX_Q8NBJ4-1 Golgi membrane protein 1	1	37.4	19	21	0.117
ACAT2 NX_Q9BWD1-1 Acetyl-CoA acetyltransferase, cytosolic	1	42.3	16	21	0.113
GARS NX_P41250-1 Glycine--tRNA ligase	1	24.1	14	21	0.107
UBB NX_P0CG47-1 Polyubiquitin-B ,UBC NX_P0CG48-1 Polyubiquitin-C ,RPS27A NX_P62979-1 Ubiquitin-40S ribosomal protein S27a ,UBA52 NX_P62987-1 Ubiquitin-60S ribosomal protein L40	1	61.8	8	21	0.099
YWHAG NX_P61981-1 14-3-3 protein gamma	1	53	14	21	0.089
TUBB4B NX_P68371-1 Tubulin beta-4B chain	1	30.8	13	21	0.069
PSMB1 NX_P20618-1 Proteasome subunit beta type-1	1	54.4	14	20	0.129
NRD1 NX_O43847-1 Nardilysin	1	15.3	15	20	0.128
MDH1 NX_P40925-1 Malate dehydrogenase, cytoplasmic	1	35.6	8	20	0.117
AKR1C3 NX_P42330-1 Aldo-keto reductase family 1 member C3	1	55.7	13	20	0.115
SPTAN1 NX_Q13813-1 Spectrin alpha chain, non-erythrocytic 1	1	7	12	20	0.109
RCN1 NX_Q15293-1 Reticulocalbin-1	1	43.8	14	20	0.097
HMGB1 NX_P09429-1 High mobility group protein B1	1	40.9	15	20	0.077
EMILIN1 NX_Q9Y6C2-1 EMILIN-1	1	18.4	12	19	0.116
PARK7 NX_Q99497-1 Protein deglycase DJ-1	1	57.1	12	19	0.11
NRCAM NX_Q92823-1 Neuronal cell adhesion molecule	1	19.1	15	19	0.107
TKT NX_P29401-1 Transketolase	1	41.3	17	19	0.103
SPARC NX_P09486-1 SPARC	1	28.1	12	19	0.102
TPM4 NX_P67936-1 Tropomyosin alpha-4 chain	1	48	15	19	0.078
PFAS NX_O15067-1 Phosphoribosylformylglycinamidine synthase	1	19.1	16	18	0.122
CST3 NX_P01034-1 Cystatin-C	1	37.7	7	18	0.112
CCT5 NX_P48643-1 T-complex protein 1 subunit epsilon	1	33.5	16	18	0.112
PFN1 NX_P07737-1 Profilin-1	1	58.6	15	18	0.109
ERP29 NX_P30040-1 Endoplasmic reticulum resident protein 29	1	48.7	14	18	0.109
FKBP4 NX_Q02790-1 Peptidyl-prolyl cis-trans isomerase FKBP4	1	38.3	12	18	0.109
TCP1 NX_P17987-1 T-complex protein 1 subunit alpha	1	40.5	17	18	0.106
APEX1 NX_P27695-1 DNA-(apurinic or apyrimidinic site) lyase	1	45	11	18	0.105
CAD NX_P27708-1 CAD protein	1	10.1	14	18	0.099
CCT8 NX_P50990-1 T-complex protein 1 subunit theta	1	38	16	18	0.099
STIP1 NX_P31948-1 Stress-induced-phosphoprotein 1	1	33.1	18	18	0.097
CD248 NX_Q9HCU0-1 Endosialin	1	7.8	8	18	0.097
NUMA1 NX_Q14980-1 Nuclear mitotic apparatus protein 1	1	5	8	18	0.095
CCT4 NX_P50991-1 T-complex protein 1 subunit delta	1	28.8	12	18	0.094
RBBP4 NX_Q09028-1 Histone-binding protein RBBP4	1	30.1	11	18	0.081
YWHAH NX_Q04917-1 14-3-3 protein eta	1	43.1	11	18	0.07
P4HA1 NX_P13674-1 Prolyl 4-hydroxylase subunit alpha-1	1	42.3	14	17	0.102
GDF6 NX_Q6KF10-1 Growth/differentiation factor 6	1	31	11	17	0.102
TCN2 NX_P20062-1 Transcobalamin-2	1	29	10	17	0.096
EIF5A NX_P63241-1 Eukaryotic translation initiation factor 5A-1	1	44.8	13	17	0.093
PNP NX_P00491-1 Purine nucleoside phosphorylase	1	55.4	14	17	0.092
GLRX3 NX_O76003-1 Glutaredoxin-3	1	37	9	17	0.091
PCOLCE NX_Q15113-1 Procollagen C-endopeptidase enhancer 1	1	31.6	11	17	0.09
CCT3 NX_P49368-1 T-complex protein 1 subunit gamma	1	30.6	16	17	0.087
UCHL1 NX_P09936-1 Ubiquitin carboxyl-terminal hydrolase isozyme L1	1	41.7	12	17	0.085
PPA1 NX_Q15181-1 Inorganic pyrophosphatase	1	49.1	15	17	0.083
HIST1H2BK NX_O60814-1 Histone H2B type 1-K ,HIST1H2BD NX_P58876-1 Histone H2B type 1-D ,HIST1H2BC;HIST1H2BE;HIST1H2BF;HIST1H2BG;HIST1H2BI NX_P62807-1 Histone H2B type 1-C/E/F/G/I ,HIST2H2BF NX_Q5QNW6-1 Histone H2B type 2-F ,HIST1H2BH NX_Q93079-1 Histone H2B type 1-H ,HIST1H2BN NX_Q99877-1 Histone H2B type 1-N ,HIST1H2BM NX_Q99879-1 Histone H2B type 1-M	1	52.4	12	17	0.051
SMPD1 NX_P17405-1 Sphingomyelin phosphodiesterase	1	23.8	13	16	0.106
MMP2 NX_P08253-1 72 kDa type IV collagenase	1	32.7	15	16	0.102
DHX9 NX_Q08211-1 ATP-dependent RNA helicase A	1	11.6	14	16	0.101
ILF2 NX_Q12905-1 Interleukin enhancer-binding factor 2	1	45.4	15	16	0.1
ME1 NX_P48163-1 NADP-dependent malic enzyme	1	30.4	13	16	0.099
PTPRK NX_Q15262-1 Receptor-type tyrosine-protein phosphatase kappa	1	12.9	13	16	0.099
ATP6AP2 NX_O75787-1 Renin receptor	1	47.7	16	16	0.097
GNS NX_P15586-1 N-acetylglucosamine-6-sulfatase	1	31	15	16	0.097
MYH9 NX_P35579-1 Myosin-9	1	10.4	15	16	0.095
HEXB NX_P07686-1 Beta-hexosaminidase subunit beta	1	29.7	14	16	0.094
ERP44 NX_Q9BS26-1 Endoplasmic reticulum resident protein 44	1	35	12	16	0.093
NEU1 NX_Q99519-1 Sialidase-1	1	26.7	9	16	0.089
SLC3A2 NX_P08195-1 4F2 cell-surface antigen heavy chain	1	26.7	16	16	0.088
EXT1 NX_Q16394-1 Exostosin-1	1	24.8	11	16	0.088
AHCY NX_P23526-1 Adenosylhomocysteinase	1	30.8	16	16	0.086
YWHAQ NX_P27348-1 14-3-3 protein theta	1	41.6	13	16	0.049
HIST1H2BJ NX_P06899-1 Histone H2B type 1-J ,HIST1H2BO NX_P23527-1 Histone H2B type 1-O ,HIST1H2BB NX_P33778-1 Histone H2B type 1-B ,HIST2H2BE NX_Q16778-1 Histone H2B type 2-E	0.9974	52.4	11	16	0.034
HSPD1 NX_P10809-1 60 kDa heat shock protein, mitochondrial	1	37.9	15	15	0.096
PLXDC2 NX_Q6UX71-1 Plexin domain-containing protein 2	1	21.2	9	15	0.096
ANTXR1 NX_Q9H6X2-1 Anthrax toxin receptor 1	1	14.7	9	15	0.095
TALDO1 NX_P37837-1 Transaldolase	1	25.5	12	15	0.093
ROBO1 NX_Q9Y6N7-1 Roundabout homolog 1	1	13.2	14	15	0.093
XPO1 NX_O14980-1 Exportin-1	1	16.7	12	15	0.092
PCNA NX_P12004-1 Proliferating cell nuclear antigen	1	52.1	12	15	0.092
PSMA2 NX_P25787-1 Proteasome subunit alpha type-2	1	56.8	11	15	0.091
SERPINE1 NX_P05121-1 Plasminogen activator inhibitor 1	1	41.3	11	15	0.09
DDB1 NX_Q16531-1 DNA damage-binding protein 1	1	14.6	14	15	0.09
PSMB5 NX_P28074-1 Proteasome subunit beta type-5	1	39.5	13	15	0.089
TIMP1 NX_P01033-1 Metalloproteinase inhibitor 1	1	11.6	6	15	0.088
ATRN NX_O75882-1 Attractin	1	9.4	14	15	0.085
MYDGF NX_Q969H8-1 Myeloid-derived growth factor	1	53.8	12	15	0.085
GPC1 NX_P35052-1 Glypican-1	1	29.9	13	15	0.08
NOMO1 NX_Q15155-1 Nodal modulator 1	1	18.4	14	15	0.079
TGFB1 NX_P01137-1 Transforming growth factor beta-1	1	35.6	13	15	0.077
PPT1 NX_P50897-1 Palmitoyl-protein thioesterase 1	1	20.9	10	15	0.075
SSB NX_P05455-1 Lupus La protein	1	33.3	13	15	0.074
PRCP NX_P42785-1 Lysosomal Pro-X carboxypeptidase	1	26.4	10	14	0.095
CA11 NX_O75493-1 Carbonic anhydrase-related protein 11	1	24.7	8	14	0.092
PPP2R1A NX_P30153-1 Serine/threonine-protein phosphatase 2A 65 kDa regulatory subunit A alpha isoform	1	22.9	14	14	0.092
GOT1 NX_P17174-1 Aspartate aminotransferase, cytoplasmic	1	41.6	13	14	0.091
CTSB NX_P07858-1 Cathepsin B	1	28.3	12	14	0.089
PSMA1 NX_P25786-1 Proteasome subunit alpha type-1 isoform Short	1	43.3	11	14	0.089
OTUB1 NX_Q96FW1-1 Ubiquitin thioesterase OTUB1	1	59.8	12	14	0.089
GALNT2 NX_Q10471-1 Polypeptide N-acetylgalactosaminyltransferase 2	1	25.7	13	14	0.084
HNRNPC NX_P07910-1 Heterogeneous nuclear ribonucleoproteins C1/C2 isoform C2	1	25.8	11	14	0.084
TNFAIP6 NX_P98066-1 Tumor necrosis factor-inducible gene 6 protein	1	25.3	9	14	0.082
MMP9 NX_P14780-1 Matrix metalloproteinase-9	1	18.5	14	14	0.081
PRDX6 NX_P30041-1 Peroxiredoxin-6	1	46.4	14	14	0.08
LIPA NX_P38571-1 Lysosomal acid lipase/cholesteryl ester hydrolase	1	22.3	8	14	0.079
SORD NX_Q00796-1 Sorbitol dehydrogenase	1	35.3	11	14	0.078
PSME1 NX_Q06323-1 Proteasome activator complex subunit 1	1	44.6	11	14	0.077
EIF3B NX_P55884-1 Eukaryotic translation initiation factor 3 subunit B	1	19	10	14	0.075
TENM1 NX_Q9UKZ4-1 Teneurin-1	1	6.1	11	14	0.07
NUCB2 NX_P80303-1 Nucleobindin-2	1	27.6	7	14	0.065
FKBP10 NX_Q96AY3-1 Peptidyl-prolyl cis-trans isomerase FKBP10	1	21.1	9	14	0.065
NUDC NX_Q9Y266-1 Nuclear migration protein nudC	1	21.8	7	14	0.057
EIF4A2 NX_Q14240-1 Eukaryotic initiation factor 4A-II	1	34.6	13	14	0.055
EXT2 NX_Q93063-1 Exostosin-2	1	19.4	11	13	0.085
LGMN NX_Q99538-1 Legumain	1	26.3	10	13	0.085
SUMF2 NX_Q8NBJ7-1 Sulfatase-modifying factor 2	1	31.6	13	13	0.084
CCT2 NX_P78371-1 T-complex protein 1 subunit beta	1	39.8	12	13	0.082
PSMB2 NX_P49721-1 Proteasome subunit beta type-2	1	60.2	9	13	0.081
CCT7 NX_Q99832-1 T-complex protein 1 subunit eta	1	23.6	13	13	0.08
PTBP1 NX_P26599-1 Polypyrimidine tract-binding protein 1	1	28.4	10	13	0.08
MINPP1 NX_Q9UNW1-1 Multiple inositol polyphosphate phosphatase 1	1	12.9	5	13	0.078
BCHE NX_P06276-1 Cholinesterase	1	33.4	12	13	0.077
CRLF1 NX_O75462-1 Cytokine receptor-like factor 1	1	24.4	9	13	0.075
IQGAP1 NX_P46940-1 Ras GTPase-activating-like protein IQGAP1	1	11.2	10	13	0.074
IGF2R NX_P11717-1 Cation-independent mannose-6-phosphate receptor	1	4.8	13	13	0.073
TPM3 NX_P06753-1 Tropomyosin alpha-3 chain	1	27	13	13	0.055
ALDOC NX_P09972-1 Fructose-bisphosphate aldolase C	1	15.7	9	13	0.046
ENO2 NX_P09104-1 Gamma-enolase	1	38	11	12	0.088
RPLP0 NX_P05388-1 60S acidic ribosomal protein P0	1	32.5	9	12	0.081
MDH2 NX_P40926-1 Malate dehydrogenase, mitochondrial	1	38.8	12	12	0.077
MEGF8 NX_Q7Z7M0-1 Multiple epidermal growth factor-like domains protein 8	1	5.6	12	12	0.074
ITM2B NX_Q9Y287-1 Integral membrane protein 2B	1	24.8	8	12	0.074
DUT NX_P33316-3 Deoxyuridine 5'-triphosphate nucleotidohydrolase, mitochondrial isoform Iso 3	1	38.1	10	12	0.073
TARS NX_P26639-1 Threonine--tRNA ligase, cytoplasmic	1	20.3	12	12	0.073
PSAT1 NX_Q9Y617-1 Phosphoserine aminotransferase	1	30.3	12	12	0.07
PCDH7 NX_O60245-1 Protocadherin-7 isoform A	1	14.8	11	12	0.068
PEBP1 NX_P30086-1 Phosphatidylethanolamine-binding protein 1	1	66.3	11	12	0.067
PCDHGC3 NX_Q9UN70-1 Protocadherin gamma-C3	1	14.7	11	12	0.067
ST13 NX_P50502-1 Hsc70-interacting protein	1	22.8	8	12	0.067
PCDHGA11 NX_Q9Y5H2-1 Protocadherin gamma-A11	1	18.3	12	12	0.064
ESD NX_P10768-1 S-formylglutathione hydrolase	1	28.4	8	12	0.063
HNRNPD NX_Q14103-1 Heterogeneous nuclear ribonucleoprotein D0	1	30.7	8	12	0.061
HLA-A NX_P01892-1 HLA class I histocompatibility antigen, A-2 alpha chain ,HLA-A NX_P10316-1 HLA class I histocompatibility antigen, A-69 alpha chain	0.9999	21.6	5	12	0.043
EZR NX_P15311-1 Ezrin	1	25.6	7	11	0.093
IPO9 NX_Q96P70-1 Importin-9	1	13.9	9	11	0.074
COLGALT1 NX_Q8NBJ5-1 Procollagen galactosyltransferase 1	1	19.8	8	11	0.073
LDLR NX_P01130-1 Low-density lipoprotein receptor	1	20.9	10	11	0.07
PSMB4 NX_P28070-1 Proteasome subunit beta type-4	1	48.5	11	11	0.07
SERPINH1 NX_P50454-1 Serpin H1	1	33.5	9	11	0.07
CTSA NX_P10619-1 Lysosomal protective protein	1	13.8	9	11	0.069
IPO7 NX_O95373-1 Importin-7	1	13.2	11	11	0.068
U2AF2 NX_P26368-1 Splicing factor U2AF 65 kDa subunit	1	23.6	6	11	0.068
TPR NX_P12270-1 Nucleoprotein TPR	1	4.1	5	11	0.066
XRCC5 NX_P13010-1 X-ray repair cross-complementing protein 5	1	16.4	9	11	0.066
HSPH1 NX_Q92598-1 Heat shock protein 105 kDa isoform Alpha	1	12.1	9	11	0.066
B4GALT1 NX_P15291-1 Beta-1,4-galactosyltransferase 1 isoform Long	1	21.9	8	11	0.065
PSMB6 NX_P28072-1 Proteasome subunit beta type-6	1	37.7	8	11	0.064
CBR1 NX_P16152-1 Carbonyl reductase [NADPH] 1	1	52.3	11	11	0.064
LMNA NX_P02545-1 Prelamin-A/C isoform A	1	26.5	11	11	0.062
GBA NX_P04062-1 Glucosylceramidase isoform Long	1	34	11	11	0.058
GALNS NX_P34059-1 N-acetylgalactosamine-6-sulfatase	1	23	10	11	0.057
IL1RAP NX_Q9NPH3-1 Interleukin-1 receptor accessory protein	1	14.4	10	11	0.054
RBMX NX_P38159-1 RNA-binding motif protein, X chromosome	1	20.2	8	11	0.053
HLA-C NX_P10321-1 HLA class I histocompatibility antigen, Cw-7 alpha chain	0.9964	22.7	5	11	0.038
POTEF NX_A5A3E0-1 POTE ankyrin domain family member F ,POTEE NX_Q6S8J3-1 POTE ankyrin domain family member E	0.9884	6	7	11	0.026
PRDX2 NX_P32119-1 Peroxiredoxin-2	1	37.4	10	10	0.069
OAF NX_Q86UD1-1 Out at first protein homolog	1	32.2	8	10	0.067
RAN NX_P62826-1 GTP-binding nuclear protein Ran	1	55.6	10	10	0.065
AK2 NX_P54819-1 Adenylate kinase 2, mitochondrial	1	39.7	9	10	0.062
NTNG1 NX_Q9Y2I2-3 Netrin-G1 isoform Iso 3	1	17.1	9	10	0.062
ARF1 NX_P84077-1 ADP-ribosylation factor 1	1	51.4	9	10	0.062
SF3B1 NX_O75533-1 Splicing factor 3B subunit 1	1	8.9	8	10	0.061
OLA1 NX_Q9NTK5-1 Obg-like ATPase 1	1	34.8	10	10	0.061
CHGA NX_P10645-1 Chromogranin-A	1	20.4	6	10	0.06
HEXA NX_P06865-1 Beta-hexosaminidase subunit alpha	1	22.7	9	10	0.059
POFUT1 NX_Q9H488-1 GDP-fucose protein O-fucosyltransferase 1	1	34.5	9	10	0.059
CLIC4 NX_Q9Y696-1 Chloride intracellular channel protein 4	1	34.8	9	10	0.059
TXNDC5 NX_Q8NBS9-1 Thioredoxin domain-containing protein 5	1	28	8	10	0.058
PARP1 NX_P09874-1 Poly [ADP-ribose] polymerase 1	1	8.4	3	10	0.057
FDPS NX_P14324-1 Farnesyl pyrophosphate synthase	1	26	10	10	0.057
AARS NX_P49588-1 Alanine--tRNA ligase, cytoplasmic	1	15.1	10	10	0.057
HNRNPF NX_P52597-1 Heterogeneous nuclear ribonucleoprotein F	1	20.7	5	10	0.057
LTBP3 NX_Q9NS15-1 Latent-transforming growth factor beta-binding protein 3	1	7.1	9	10	0.056
EEF1D NX_P29692-1 Elongation factor 1-delta	1	42	8	10	0.055
DAG1 NX_Q14118-1 Dystroglycan	1	15.3	9	10	0.054
PABPC1 NX_P11940-1 Polyadenylate-binding protein 1	1	12.1	7	10	0.054
RPL5 NX_P46777-1 60S ribosomal protein L5	1	21.5	10	10	0.053
ACTR3 NX_P61158-1 Actin-related protein 3	1	28.9	9	10	0.051
HIST1H2AB;HIST1H2AE NX_P04908-1 Histone H2A type 1-B/E ,HIST1H2AG;HIST1H2AI;HIST1H2AK;HIST1H2AL;HIST1H2AM NX_P0C0S8-1 Histone H2A type 1 ,HIST1H2AD NX_P20671-1 Histone H2A type 1-D ,HIST2H2AC NX_Q16777-1 Histone H2A type 2-C ,HIST2H2AA3;HIST2H2AA4 NX_Q6FI13-1 Histone H2A type 2-A ,HIST3H2A NX_Q7L7L0-1 Histone H2A type 3 ,HIST1H2AC NX_Q93077-1 Histone H2A type 1-C ,HIST1H2AH NX_Q96KK5-1 Histone H2…	1	27.1	4	10	0.048
STMN1 NX_P16949-1 Stathmin	1	56.4	9	10	0.048
SSRP1 NX_Q08945-1 FACT complex subunit SSRP1	1	15.7	9	10	0.047
UBR4 NX_Q5T4S7-1 E3 ubiquitin-protein ligase UBR4	1	2.2	6	10	0.047
AHSA1 NX_O95433-1 Activator of 90 kDa heat shock protein ATPase homolog 1	1	34.9	7	10	0.045
GPC4 NX_O75487-1 Glypican-4	1	19.8	6	10	0.043
CDH12 NX_P55289-1 Cadherin-12	1	18	6	9	0.062
CLIC1 NX_O00299-1 Chloride intracellular channel protein 1	1	40.7	8	9	0.061
NME2 NX_P22392-1 Nucleoside diphosphate kinase B	1	69.7	9	9	0.061
ACTR2 NX_P61160-1 Actin-related protein 2	1	25.1	6	9	0.06
GLB1 NX_P16278-1 Beta-galactosidase	1	16.7	9	9	0.059
QSOX2 NX_Q6ZRP7-1 Sulfhydryl oxidase 2	1	15.9	8	9	0.058
ANP32A NX_P39687-1 Acidic leucine-rich nuclear phosphoprotein 32 family member A	1	27.3	6	9	0.058
ECM29 NX_Q5VYK3-1 Proteasome-associated protein ECM29 homolog	1	7.2	8	9	0.057
NAP1L1 NX_P55209-1 Nucleosome assembly protein 1-like 1	1	25.1	7	9	0.056
OS9 NX_Q13438-1 Protein OS-9	1	20.8	9	9	0.056
THBS3 NX_P49746-1 Thrombospondin-3	1	12.6	9	9	0.056
NUDT21 NX_O43809-1 Cleavage and polyadenylation specificity factor subunit 5	1	43.2	9	9	0.054
PENK NX_P01210-1 Proenkephalin-A	1	39	9	9	0.054
TPSB2 NX_P20231-1 Tryptase beta-2 ,TPSAB1 NX_Q15661-1 Tryptase alpha/beta-1	1	25.5	8	9	0.054
ARPC2 NX_O15144-1 Actin-related protein 2/3 complex subunit 2	1	38.7	6	9	0.053
MFAP4 NX_P55083-1 Microfibril-associated glycoprotein 4	1	25.9	4	9	0.053
TIMP2 NX_P16035-1 Metalloproteinase inhibitor 2	1	22.3	8	9	0.052
EFNB1 NX_P98172-1 Ephrin-B1	1	14.7	7	9	0.052
PSMA7 NX_O14818-1 Proteasome subunit alpha type-7	1	46.4	9	9	0.052
G3BP1 NX_Q13283-1 Ras GTPase-activating protein-binding protein 1	1	24.2	7	9	0.051
VASN NX_Q6EMK4-1 Vasorin	1	16.2	7	9	0.05
CANT1 NX_Q8WVQ1-1 Soluble calcium-activated nucleotidase 1	1	29.4	9	9	0.05
ILF3 NX_Q12906-1 Interleukin enhancer-binding factor 3	1	10.6	6	9	0.049
OLFM3 NX_Q96PB7-1 Noelin-3	1	20.5	9	9	0.049
FSTL1 NX_Q12841-1 Follistatin-related protein 1	1	19.5	6	9	0.048
GLA NX_P06280-1 Alpha-galactosidase A	1	24.7	7	9	0.047
PSMB7 NX_Q99436-1 Proteasome subunit beta type-7	1	33.9	9	9	0.047
ACPP NX_P15309-1 Prostatic acid phosphatase	1	23.1	9	9	0.045
TXNRD1 NX_Q16881-1 Thioredoxin reductase 1, cytoplasmic	1	19.1	7	9	0.045
PUF60 NX_Q9UHX1-1 Poly(U)-binding-splicing factor PUF60	1	25.6	8	9	0.044
SYNCRIP NX_O60506-1 Heterogeneous nuclear ribonucleoprotein Q	1	13.5	6	9	0.043
PRMT1 NX_Q99873-1 Protein arginine N-methyltransferase 1	1	28.8	9	9	0.043
GUSB NX_P08236-1 Beta-glucuronidase	1	13.5	8	9	0.042
GLO1 NX_Q04760-1 Lactoylglutathione lyase	1	37.5	7	9	0.042
NME1 NX_P15531-1 Nucleoside diphosphate kinase A	1	64.5	9	9	0.041
COL21A1 NX_Q96P44-1 Collagen alpha-1(XXI) chain	1	16.4	9	9	0.041
NASP NX_P49321-1 Nuclear autoantigenic sperm protein	1	10.2	6	9	0.04
LTBP4 NX_Q8N2S1-1 Latent-transforming growth factor beta-binding protein 4	1	3.3	7	9	0.035
RDX NX_P35241-1 Radixin	1	24	5	8	0.078
RPSA NX_P08865-1 40S ribosomal protein SA	1	12.9	4	8	0.055
PSMB3 NX_P49720-1 Proteasome subunit beta type-3	1	34.1	8	8	0.054
HIST1H4A;HIST1H4B;HIST1H4C;HIST1H4D;HIST1H4E;HIST1H4F;HIST1H4H;HIST1H4I;HIST1H4J;HIST1H4K;HIST1H4L;HIST2H4A;HIST2H4B;HIST4H4 NX_P62805-1 Histone H4	1	59.2	8	8	0.054
IARS NX_P41252-1 Isoleucine--tRNA ligase, cytoplasmic	1	8.1	8	8	0.053
DDX39B NX_Q13838-1 Spliceosome RNA helicase DDX39B	1	24.5	7	8	0.053
VARS NX_P26640-1 Valine--tRNA ligase	1	6.2	4	8	0.052
P3H1 NX_Q32P28-1 Prolyl 3-hydroxylase 1	1	11.3	7	8	0.052
MRC2 NX_Q9UBG0-1 C-type mannose receptor 2	1	5.6	8	8	0.052
PSMA4 NX_P25789-1 Proteasome subunit alpha type-4	1	27.6	8	8	0.05
TSN NX_Q15631-1 Translin	1	54.8	8	8	0.05
TOR1B NX_O14657-1 Torsin-1B	1	28.6	6	8	0.049
SFPQ NX_P23246-1 Splicing factor, proline- and glutamine-rich isoform Long	1	10.3	5	8	0.048
EIF3I NX_Q13347-1 Eukaryotic translation initiation factor 3 subunit I	1	36.6	8	8	0.048
FKBP2 NX_P26885-1 Peptidyl-prolyl cis-trans isomerase FKBP2	1	47.9	7	8	0.047
PCMT1 NX_P22061-1 Protein-L-isoaspartate(D-aspartate) O-methyltransferase	1	45.8	7	8	0.046
PTK7 NX_Q13308-1 Inactive tyrosine-protein kinase 7	1	8.6	7	8	0.046
FAM3C NX_Q92520-1 Protein FAM3C	1	29.1	7	8	0.046
PLBD2 NX_Q8NHP8-1 Putative phospholipase B-like 2	1	14.6	8	8	0.045
OLFM1 NX_Q99784-1 Noelin	1	13.2	7	8	0.045
AKR1B1 NX_P15121-1 Aldose reductase	1	33.9	7	8	0.044
CBS NX_P35520-1 Cystathionine beta-synthase	1	20.3	6	8	0.044
ARHGDIA NX_P52565-1 Rho GDP-dissociation inhibitor 1	1	39.2	8	8	0.044
SGCE NX_O43556-1 Epsilon-sarcoglycan	1	20.4	7	8	0.042
SERPINC1 NX_P01008-1 Antithrombin-III	1	13.8	7	8	0.042
COL6A2 NX_P12110-1 Collagen alpha-2(VI) chain isoform 2C2	1	7.7	7	8	0.042
NUDT5 NX_Q9UKK9-1 ADP-sugar pyrophosphatase	1	27.4	6	8	0.042
DPP7 NX_Q9UHL4-1 Dipeptidyl peptidase 2	1	16.5	6	8	0.04
LINGO1 NX_Q96FE5-1 Leucine-rich repeat and immunoglobulin-like domain-containing nogo receptor-interacting protein 1	1	13.1	4	8	0.039
MANF NX_P55145-1 Mesencephalic astrocyte-derived neurotrophic factor	1	32.4	8	8	0.038
RAB11A NX_P62491-1 Ras-related protein Rab-11A	1	49.5	8	8	0.038
GALNT7 NX_Q86SF2-1 N-acetylgalactosaminyltransferase 7	1	13.2	7	8	0.035
PSMA3 NX_P25788-1 Proteasome subunit alpha type-3	1	40	7	7	0.049
PSME2 NX_Q9UL46-1 Proteasome activator complex subunit 2	1	34.3	7	7	0.049
KPNA4 NX_O00629-1 Importin subunit alpha-3	1	8.3	4	7	0.048
HS6ST1 NX_O60243-1 Heparan-sulfate 6-O-sulfotransferase 1	1	15.6	6	7	0.046
UBE2N NX_P61088-1 Ubiquitin-conjugating enzyme E2 N	1	47.4	6	7	0.046
MFGE8 NX_Q08431-1 Lactadherin	1	19.1	7	7	0.045
SUPT16H NX_Q9Y5B9-1 FACT complex subunit SPT16	0.9991	3.2	2	7	0.045
VPS35 NX_Q96QK1-1 Vacuolar protein sorting-associated protein 35	1	13.4	6	7	0.044
C6 NX_P13671-1 Complement component C6	1	9.6	7	7	0.043
PRKDC NX_P78527-1 DNA-dependent protein kinase catalytic subunit	1	2.6	6	7	0.043
DCHS1 NX_Q96JQ0-1 Protocadherin-16	1	1.7	3	7	0.043
PSMA6 NX_P60900-1 Proteasome subunit alpha type-6	1	30.9	7	7	0.042
SF3B3 NX_Q15393-1 Splicing factor 3B subunit 3	1	7.2	6	7	0.042
KRT10 NX_P13645-1 Keratin, type I cytoskeletal 10	1	21.1	6	7	0.042
LRP6 NX_O75581-1 Low-density lipoprotein receptor-related protein 6	1	4.2	6	7	0.041
ACTR1A NX_P61163-1 Alpha-centractin	1	16.2	6	7	0.041
EIF3F NX_O00303-1 Eukaryotic translation initiation factor 3 subunit F	1	23.2	6	7	0.04
RPS12 NX_P25398-1 40S ribosomal protein S12	1	30.3	5	7	0.04
BASP1 NX_P80723-1 Brain acid soluble protein 1	1	27.3	4	7	0.04
CORO1C NX_Q9ULV4-1 Coronin-1C	1	15.4	6	7	0.04
TPT1 NX_P13693-1 Translationally-controlled tumor protein	1	47.1	6	7	0.04
CACYBP NX_Q9HB71-1 Calcyclin-binding protein	1	48.2	7	7	0.039
RRAS NX_P10301-1 Ras-related protein R-Ras	0.9191	7.8	2	7	0.039
PLXNB2 NX_O15031-1 Plexin-B2	1	6	7	7	0.038
OLFM2 NX_O95897-1 Noelin-2	1	14.5	7	7	0.037
COL4A1 NX_P02462-1 Collagen alpha-1(IV) chain	1	9.6	6	7	0.037
PROS1 NX_P07225-1 Vitamin K-dependent protein S	1	13.2	6	7	0.036
RPS3 NX_P23396-1 40S ribosomal protein S3	1	36.6	7	7	0.036
EIF4B NX_P23588-1 Eukaryotic translation initiation factor 4B	1	10.8	3	7	0.036
ATIC NX_P31939-1 Bifunctional purine biosynthesis protein PURH	1	17.4	7	7	0.036
NRP1 NX_O14786-1 Neuropilin-1	1	13.7	7	7	0.035
CKB NX_P12277-1 Creatine kinase B-type	1	18.4	5	7	0.035
SNRNP70 NX_P08621-1 U1 small nuclear ribonucleoprotein 70 kDa	0.9999	5	3	7	0.035
APOE NX_P02649-1 Apolipoprotein E	1	15.5	5	7	0.033
ARPC4 NX_P59998-1 Actin-related protein 2/3 complex subunit 4	1	48.8	7	7	0.033
HIST1H1E NX_P10412-1 Histone H1.4	1	34.7	6	7	0.033
LRP1B NX_Q9NZR2-1 Low-density lipoprotein receptor-related protein 1B	1	2.1	7	7	0.032
MAPK1 NX_P28482-1 Mitogen-activated protein kinase 1	1	31.7	6	7	0.03
LIPI NX_Q6XZB0-1 Lipase member I	0.9998	15.7	5	7	0.028
H2AFX NX_P16104-1 Histone H2AX ,HIST1H2AA NX_Q96QV6-1 Histone H2A type 1-A	1	35.1	4	7	0.027
GDI1 NX_P31150-1 Rab GDP dissociation inhibitor alpha	1	30.2	4	6	0.092
ALB NX_P02768-1 Serum albumin	1	12	6	6	0.051
DCN NX_P07585-1 Decorin isoform A	1	29	6	6	0.046
NAP1L4 NX_Q99733-1 Nucleosome assembly protein 1-like 4	1	12.5	3	6	0.044
HNRNPL NX_P14866-1 Heterogeneous nuclear ribonucleoprotein L	1	14.4	3	6	0.043
C1R NX_P00736-1 Complement C1r subcomponent	1	12.2	4	6	0.041
WARS NX_P23381-1 Tryptophan--tRNA ligase, cytoplasmic	1	22.1	5	6	0.041
UBE2L3 NX_P68036-1 Ubiquitin-conjugating enzyme E2 L3	1	50.6	6	6	0.041
YBX1 NX_P67809-1 Nuclease-sensitive element-binding protein 1	1	48.8	6	6	0.041
CDH8 NX_P55286-1 Cadherin-8	1	17.3	6	6	0.04
BZW2 NX_Q9Y6E2-1 Basic leucine zipper and W2 domain-containing protein 2	1	18.9	6	6	0.04
UROD NX_P06132-1 Uroporphyrinogen decarboxylase	1	28.6	4	6	0.039
XRCC6 NX_P12956-1 X-ray repair cross-complementing protein 6	1	15.3	6	6	0.039
QPCT NX_Q16769-1 Glutaminyl-peptide cyclotransferase	1	39.6	6	6	0.039
RMDN3 NX_Q96TC7-1 Regulator of microtubule dynamics protein 3	0.9724	4.9	1	6	0.039
GSR NX_P00390-1 Glutathione reductase, mitochondrial isoform Mitochondrial	1	12.3	4	6	0.038
LMNB1 NX_P20700-1 Lamin-B1	1	13	6	6	0.038
ALYREF NX_Q86V81-1 THO complex subunit 4	1	10.9	4	6	0.038
FKBP14 NX_Q9NWM8-1 Peptidyl-prolyl cis-trans isomerase FKBP14	1	24.6	4	6	0.038
PSMA5 NX_P28066-1 Proteasome subunit alpha type-5	1	34.4	6	6	0.037
NONO NX_Q15233-1 Non-POU domain-containing octamer-binding protein	0.9996	9.1	2	6	0.037
CRTAP NX_O75718-1 Cartilage-associated protein	1	23.2	6	6	0.035
XXYLT1 NX_Q8NBI6-1 Xyloside xylosyltransferase 1	1	10.4	4	6	0.035
HNRNPAB NX_Q99729-1 Heterogeneous nuclear ribonucleoprotein A/B	1	15.7	5	6	0.035
G6PD NX_P11413-1 Glucose-6-phosphate 1-dehydrogenase isoform Short	1	14	6	6	0.034
SRSF1 NX_Q07955-1 Serine/arginine-rich splicing factor 1 isoform ASF-1	1	22.6	6	6	0.034
SERPINB7 NX_O75635-1 Serpin B7	1	19.2	6	6	0.033
LMAN2 NX_Q12907-1 Vesicular integral-membrane protein VIP36	1	26.7	5	6	0.033
LGALS1 NX_P09382-1 Galectin-1	1	34.1	6	6	0.032
HMGB2 NX_P26583-1 High mobility group protein B2	1	23.9	6	6	0.032
CDC37 NX_Q16543-1 Hsp90 co-chaperone Cdc37	1	23.8	6	6	0.031
STC2 NX_O76061-1 Stanniocalcin-2	0.9994	10.9	4	6	0.031
RBM3 NX_P98179-1 RNA-binding protein 3	1	47.8	5	6	0.03
MESDC2 NX_Q14696-1 LDLR chaperone MESD	1	21.4	6	6	0.03
SIL1 NX_Q9H173-1 Nucleotide exchange factor SIL1	1	16.5	6	6	0.029
EIF3L NX_Q9Y262-1 Eukaryotic translation initiation factor 3 subunit L	1	11.7	6	6	0.029
RPL10A NX_P62906-1 60S ribosomal protein L10a	1	26.3	6	6	0.028
JAG1 NX_P78504-1 Protein jagged-1	1	3.7	5	6	0.028
UBA2 NX_Q9UBT2-1 SUMO-activating enzyme subunit 2	0.9995	10	2	6	0.028
HSPB1 NX_P04792-1 Heat shock protein beta-1	1	35.1	5	6	0.027
NARS NX_O43776-1 Asparagine--tRNA ligase, cytoplasmic	0.9999	10	4	6	0.027
UBE2V1 NX_Q13404-4 Ubiquitin-conjugating enzyme E2 variant 1 isoform Iso 3	1	29.3	6	6	0.026
PAICS NX_P22234-1 Multifunctional protein ADE2	0.9999	12	4	6	0.026
PGM1 NX_P36871-1 Phosphoglucomutase-1	0.9983	13.3	4	6	0.025
TTN NX_Q8WZ42-1 Titin	0.9947	0.4	5	6	0.025
EIF4H NX_Q15056-1 Eukaryotic translation initiation factor 4H isoform Long	0.9996	17.3	4	6	0.023
H2AFZ NX_P0C0S5-1 Histone H2A.Z ,H2AFV NX_Q71UI9-1 Histone H2A.V	1	35.2	4	6	0.021
HNRNPH1 NX_P31943-1 Heterogeneous nuclear ribonucleoprotein H	1	19.2	3	5	0.037
PEPD NX_P12955-1 Xaa-Pro dipeptidase	1	15.2	5	5	0.035
PCDH17 NX_O14917-1 Protocadherin-17	1	7.3	5	5	0.034
C1QBP NX_Q07021-1 Complement component 1 Q subcomponent-binding protein, mitochondrial	1	17.7	3	5	0.034
ATP6AP1 NX_Q15904-1 V-type proton ATPase subunit S1	1	11.5	5	5	0.034
CELSR2 NX_Q9HCU4-1 Cadherin EGF LAG seven-pass G-type receptor 2	1	5.4	5	5	0.034
SOD1 NX_P00441-1 Superoxide dismutase [Cu-Zn]	1	30.5	5	5	0.033
UBE2K NX_P61086-1 Ubiquitin-conjugating enzyme E2 K	1	17.5	3	5	0.033
KARS NX_Q15046-1 Lysine--tRNA ligase isoform Cytoplasmic	1	11.1	5	5	0.033
APOB NX_P04114-1 Apolipoprotein B-100	1	1.4	4	5	0.032
CKAP5 NX_Q14008-1 Cytoskeleton-associated protein 5	1	3.1	4	5	0.032
SND1 NX_Q7KZF4-1 Staphylococcal nuclease domain-containing protein 1	1	4	4	5	0.032
GPC6 NX_Q9Y625-1 Glypican-6	1	11	3	5	0.032
CAPZA1 NX_P52907-1 F-actin-capping protein subunit alpha-1	1	25.2	5	5	0.032
DDAH1 NX_O94760-1 N(G),N(G)-dimethylarginine dimethylaminohydrolase 1	1	23.5	4	5	0.031
ARCN1 NX_P48444-1 Coatomer subunit delta	1	11.7	4	5	0.031
ACLY NX_P53396-1 ATP-citrate synthase	1	6.1	4	5	0.031
TMEM132A NX_Q24JP5-1 Transmembrane protein 132A	1	9	5	5	0.031
FBLN7 NX_Q53RD9-1 Fibulin-7	0.9999	14.4	4	5	0.031
MMP10 NX_P09238-1 Stromelysin-2	1	13.2	5	5	0.03
BTD NX_P43251-1 Biotinidase	1	18.4	5	5	0.03
API5 NX_Q9BZZ5-4 Apoptosis inhibitor 5 isoform Iso 4	1	10.5	5	5	0.03
EXTL2 NX_Q9UBQ6-1 Exostosin-like 2	1	19.7	5	5	0.03
CYCS NX_P99999-1 Cytochrome c	1	31.4	5	5	0.03
RPL12 NX_P30050-1 60S ribosomal protein L12	1	38.2	5	5	0.029
NAGLU NX_P54802-1 Alpha-N-acetylglucosaminidase	1	7.1	4	5	0.029
SIAE NX_Q9HAT2-1 Sialate O-acetylesterase	1	14.7	4	5	0.029
CER1 NX_O95813-1 Cerberus	0.9999	17.6	3	5	0.029
CUTA NX_O60888-1 Protein CutA isoform B	1	44.1	4	5	0.028
CSRP1 NX_P21291-1 Cysteine and glycine-rich protein 1	1	32.1	5	5	0.028
SDC2 NX_P34741-1 Syndecan-2	1	11.4	3	5	0.028
COPB2 NX_P35606-1 Coatomer subunit beta'	1	4.5	3	5	0.028
TBCB NX_Q99426-1 Tubulin-folding cofactor B	1	31.6	5	5	0.028
PLAU NX_P00749-1 Urokinase-type plasminogen activator	1	9.3	4	5	0.027
SNRPD1 NX_P62314-1 Small nuclear ribonucleoprotein Sm D1	1	37	4	5	0.027
SMARCC1 NX_Q92922-1 SWI/SNF complex subunit SMARCC1	0.9991	6.2	3	5	0.027
CHORDC1 NX_Q9UHD1-1 Cysteine and histidine-rich domain-containing protein 1	0.9999	22.3	4	5	0.026
DDAH2 NX_O95865-1 N(G),N(G)-dimethylarginine dimethylaminohydrolase 2	1	42.8	5	5	0.025
VPS26A NX_O75436-1 Vacuolar protein sorting-associated protein 26A	1	20.5	5	5	0.025
AKR1A1 NX_P14550-1 Alcohol dehydrogenase [NADP(+)]	0.9999	19.7	5	5	0.025
APCDD1 NX_Q8J025-1 Protein APCDD1	0.9998	11.3	4	5	0.025
FTH1 NX_P02794-1 Ferritin heavy chain	1	24	4	5	0.024
PPP2R4 NX_Q15257-1 Serine/threonine-protein phosphatase 2A activator isoform Iso 2	1	14.5	4	5	0.024
PCDHB11 NX_Q9Y5F2-1 Protocadherin beta-11 PE=2	0.9982	6.8	3	5	0.024
NLGN4X NX_Q8N0W4-1 Neuroligin-4, X-linked ,NLGN4Y NX_Q8NFZ3-1 Neuroligin-4, Y-linked PE=2	0.9999	5.3	3	5	0.024
HIST1H3A;HIST1H3B;HIST1H3C;HIST1H3D;HIST1H3E;HIST1H3F;HIST1H3G;HIST1H3H;HIST1H3I;HIST1H3J NX_P68431-1 Histone H3.1 ,H3F3A;H3F3B NX_P84243-1 Histone H3.3 ,HIST3H3 NX_Q16695-1 Histone H3.1t ,HIST2H3A;HIST2H3C;HIST2H3D NX_Q71DI3-1 Histone H3.2	0.9995	16.9	5	5	0.024
GRN NX_P28799-1 Granulins	0.9999	8.1	4	5	0.022
SEPHS1 NX_P49903-1 Selenide, water dikinase 1	0.9999	24.5	5	5	0.022
GXYLT1 NX_Q4G148-1 Glucoside xylosyltransferase 1	0.9786	10.9	3	5	0.022
AGA NX_P20933-1 N(4)-(beta-N-acetylglucosaminyl)-L-asparaginase	1	15	4	5	0.02
UAP1 NX_Q16222-1 UDP-N-acetylhexosamine pyrophosphorylase isoform AGX2	0.9999	8.6	3	5	0.02
FABP5 NX_Q01469-1 Fatty acid-binding protein, epidermal	0.9974	25.9	4	5	0.018
NAGA NX_P17050-1 Alpha-N-acetylgalactosaminidase	1	15.6	3	4	0.028
PAFAH1B1 NX_P43034-1 Platelet-activating factor acetylhydrolase IB subunit alpha	1	16.6	4	4	0.028
MRI1 NX_Q9BV20-1 Methylthioribose-1-phosphate isomerase	0.9999	26.6	3	4	0.028
CTH NX_P32929-1 Cystathionine gamma-lyase	1	11.9	3	4	0.027
TAGLN2 NX_P37802-1 Transgelin-2	1	21.6	4	4	0.027
HDGF NX_P51858-1 Hepatoma-derived growth factor	1	32.9	4	4	0.027
FKBP1A NX_P62942-1 Peptidyl-prolyl cis-trans isomerase FKBP1A	1	43.5	3	4	0.027
CAP1 NX_Q01518-1 Adenylyl cyclase-associated protein 1	1	8.6	2	4	0.027
EIF4G1 NX_Q04637-1 Eukaryotic translation initiation factor 4 gamma 1 isoform A	1	3.4	4	4	0.027
B3GNT9 NX_Q6UX72-1 UDP-GlcNAc:betaGal beta-1,3-N-acetylglucosaminyltransferase 9	1	8.5	2	4	0.027
FOXRED2 NX_Q8IWF2-1 FAD-dependent oxidoreductase domain-containing protein 2	1	12.9	4	4	0.027
SEMA4C NX_Q9C0C4-1 Semaphorin-4C	1	10.1	3	4	0.027
STRAP NX_Q9Y3F4-1 Serine-threonine kinase receptor-associated protein	1	14.3	4	4	0.027
SNX18 NX_Q96RF0-1 Sorting nexin-18	0.9952	7.6	1	4	0.027
HAT1 NX_O14929-1 Histone acetyltransferase type B catalytic subunit isoform A	1	16	4	4	0.026
B3GAT3 NX_O94766-1 Galactosylgalactosylxylosylprotein 3-beta-glucuronosyltransferase 3	1	11	3	4	0.026
CDH2 NX_P19022-1 Cadherin-2	1	11.1	4	4	0.026
COLGALT2 NX_Q8IYK4-1 Procollagen galactosyltransferase 2	1	11.8	3	4	0.026
APOA1 NX_P02647-1 Apolipoprotein A-I	1	19.5	4	4	0.025
SERPINB6 NX_P35237-1 Serpin B6	1	10.4	4	4	0.025
MARCKSL1 NX_P49006-1 MARCKS-related protein	1	14.4	2	4	0.025
KPNA2 NX_P52292-1 Importin subunit alpha-1	1	7.6	2	4	0.025
CDH4 NX_P55283-1 Cadherin-4	1	6.7	4	4	0.025
NOLC1 NX_Q14978-1 Nucleolar and coiled-body phosphoprotein 1 isoform Alpha	1	5.9	4	4	0.025
SDF2L1 NX_Q9HCN8-1 Stromal cell-derived factor 2-like protein 1	1	22.6	3	4	0.025
MAGOHB NX_Q96A72-1 Protein mago nashi homolog 2	1	29.1	4	4	0.025
COPE NX_O14579-1 Coatomer subunit epsilon	1	18.8	4	4	0.024
PSMD2 NX_Q13200-1 26S proteasome non-ATPase regulatory subunit 2	1	7.5	4	4	0.024
SEPT2 NX_Q15019-1 Septin-2	1	22.4	4	4	0.024
EIF3M NX_Q7L2H7-1 Eukaryotic translation initiation factor 3 subunit M	1	20.9	4	4	0.024
PLD3 NX_Q8IV08-1 Phospholipase D3	1	10.6	4	4	0.024
NACA NX_E9PAV3-1 Nascent polypeptide-associated complex subunit alpha, muscle-specific form isoform skNAC ,NACA NX_Q13765-1 Nascent polypeptide-associated complex subunit alpha	1	23.7	4	4	0.023
SERPINA1 NX_P01009-1 Alpha-1-antitrypsin	1	12.9	4	4	0.023
PFN2 NX_P35080-1 Profilin-2 isoform IIa	1	35	3	4	0.023
STC1 NX_P52823-1 Stanniocalcin-1	1	22.3	4	4	0.023
LAMB2 NX_P55268-1 Laminin subunit beta-2	1	3.2	4	4	0.023
HSPE1 NX_P61604-1 10 kDa heat shock protein, mitochondrial	1	42.2	4	4	0.023
LMNB2 NX_Q03252-1 Lamin-B2	1	8.7	4	4	0.023
MBTPS1 NX_Q14703-1 Membrane-bound transcription factor site-1 protease	1	9.4	4	4	0.023
PCSK1N NX_Q9UHG2-1 ProSAAS	1	18.8	4	4	0.023
AP1B1 NX_Q10567-1 AP-1 complex subunit beta-1 isoform A	0.9999	9.9	4	4	0.023
PRPF8 NX_Q6P2Q9-1 Pre-mRNA-processing-splicing factor 8	0.9996	2.1	3	4	0.023
NUCKS1 NX_Q9H1E3-1 Nuclear ubiquitous casein and cyclin-dependent kinase substrate 1	0.9912	12.3	2	4	0.023
GRP NX_P07492-1 Gastrin-releasing peptide	1	27.7	4	4	0.022
PSPH NX_P78330-1 Phosphoserine phosphatase	1	18.2	4	4	0.022
RCN2 NX_Q14257-1 Reticulocalbin-2	1	24.6	4	4	0.022
VAPA NX_Q9P0L0-1 Vesicle-associated membrane protein-associated protein A	1	14.9	4	4	0.022
EPDR1 NX_Q9UM22-1 Mammalian ependymin-related protein 1	1	18.8	3	4	0.022
SMPDL3A NX_Q92484-1 Acid sphingomyelinase-like phosphodiesterase 3a	0.9998	10.4	3	4	0.022
COL3A1 NX_P02461-1 Collagen alpha-1(III) chain	0.9994	2.5	3	4	0.022
ITM2A NX_O43736-1 Integral membrane protein 2A	0.997	20.2	3	4	0.022
WDR1 NX_O75083-1 WD repeat-containing protein 1	0.9967	10.9	4	4	0.022
ACTL6A NX_O96019-1 Actin-like protein 6A	0.9999	17.9	4	4	0.021
CTNNA1 NX_P35221-1 Catenin alpha-1	0.9993	7.1	2	4	0.021
C5 NX_P01031-1 Complement C5	0.9117	1.3	2	4	0.021
VBP1 NX_P61758-1 Prefoldin subunit 3	1	22.3	4	4	0.02
SYNE2 NX_Q8WXH0-1 Nesprin-2	0.9802	1.2	3	4	0.02
SDF2 NX_Q99470-1 Stromal cell-derived factor 2	0.9999	25.1	4	4	0.019
PDXK NX_O00764-1 Pyridoxal kinase	0.9607	11.9	2	4	0.019
LGALS3 NX_P17931-1 Galectin-3	0.9981	13.2	3	4	0.018
MAN1B1 NX_Q9UKM7-1 Endoplasmic reticulum mannosyl-oligosaccharide 1,2-alpha-mannosidase	0.9935	5.2	2	4	0.018
SEPT7 NX_Q16181-1 Septin-7	0.9898	9.4	3	4	0.018
CLUL1 NX_Q15846-1 Clusterin-like protein 1	0.9837	8.2	2	4	0.018
SEMA3A NX_Q14563-1 Semaphorin-3A	0.9311	4.2	2	4	0.018
TMC2 NX_Q8TDI7-1 Transmembrane channel-like protein 2 PE=2	0.935	0.8	2	4	0.017
ANP32B NX_Q92688-1 Acidic leucine-rich nuclear phosphoprotein 32 family member B	0.9857	15.5	4	4	0.016
PRNP NX_P04156-1 Major prion protein	0.9998	12.6	3	4	0.016
AFP NX_P02771-1 Alpha-fetoprotein	0.9974	3.8	2	4	0.016
ARHGDIB NX_P52566-1 Rho GDP-dissociation inhibitor 2	0.9955	23.4	3	4	0.016
HNRNPA3 NX_P51991-1 Heterogeneous nuclear ribonucleoprotein A3	0.9689	15.3	3	4	0.016
PCDHB8 NX_Q9UN66-1 Protocadherin beta-8	0.9978	7	4	4	0.015
EIF3E NX_P60228-1 Eukaryotic translation initiation factor 3 subunit E	0.9992	8.3	4	4	0.015
SYMPK NX_Q92797-1 Symplekin	0.9864	5.7	3	4	0.015
PABPC1L NX_Q4VXU2-1 Polyadenylate-binding protein 1-like	0.9637	4.6	3	4	0.012
PLCB3 NX_Q01970-1 1-phosphatidylinositol 4,5-bisphosphate phosphodiesterase beta-3	0.9981	6.9	4	4	0.012
SEZ6L2 NX_Q6UXD5-1 Seizure 6-like protein 2	1	4.8	2	3	0.022
CAPG NX_P40121-1 Macrophage-capping protein	1	10.1	3	3	0.021
COPS2 NX_P61201-1 COP9 signalosome complex subunit 2	1	11.7	3	3	0.021
HADH NX_Q16836-1 Hydroxyacyl-coenzyme A dehydrogenase, mitochondrial	1	14	3	3	0.021
VMO1 NX_Q7Z5L0-1 Vitelline membrane outer layer protein 1 homolog	1	19.8	3	3	0.021
RBM8A NX_Q9Y5S9-1 RNA-binding protein 8A	1	32.2	3	3	0.021
TXN NX_P10599-1 Thioredoxin	0.9997	32.4	2	3	0.021
FAM20B NX_O75063-1 Glycosaminoglycan xylosylkinase	1	7.1	3	3	0.02
PGLS NX_O95336-1 6-phosphogluconolactonase	1	25.6	3	3	0.02
HPRT1 NX_P00492-1 Hypoxanthine-guanine phosphoribosyltransferase	1	15.1	3	3	0.02
HK1 NX_P19367-1 Hexokinase-1	1	8.9	3	3	0.02
SNRPD3 NX_P62318-1 Small nuclear ribonucleoprotein Sm D3	1	32.5	3	3	0.02
SCPEP1 NX_Q9HB40-1 Retinoid-inducible serine carboxypeptidase	1	7.5	3	3	0.02
PPT2 NX_Q9UMR5-1 Lysosomal thioesterase PPT2	1	17.2	3	3	0.02
SUGT1 NX_Q9Y2Z0-1 Protein SGT1 homolog	1	16.4	3	3	0.02
CBX3 NX_Q13185-1 Chromobox protein homolog 3	1	22.4	3	3	0.02
CRIP2 NX_P52943-1 Cysteine-rich protein 2	0.9999	15.4	2	3	0.02
BCAT1 NX_P54687-1 Branched-chain-amino-acid aminotransferase, cytosolic	0.9999	9.3	3	3	0.02
ETF1 NX_P62495-1 Eukaryotic peptide chain release factor subunit 1	0.9999	8.5	2	3	0.02
CRELD2 NX_Q6UXH1-1 Cysteine-rich with EGF-like domain protein 2	0.9999	7.9	3	3	0.02
CTBS NX_Q01459-1 Di-N-acetylchitobiase	0.9995	7.5	2	3	0.02
JMJD8 NX_Q96S16-1 JmjC domain-containing protein 8	0.9543	8.7	1	3	0.02
RCN3 NX_Q96D15-1 Reticulocalbin-3	0.9355	3.7	1	3	0.02
ADAM10 NX_O14672-1 Disintegrin and metalloproteinase domain-containing protein 10	1	8	3	3	0.019
EIF2S1 NX_P05198-1 Eukaryotic translation initiation factor 2 subunit 1	1	11.1	3	3	0.019
ATF6 NX_P18850-1 Cyclic AMP-dependent transcription factor ATF-6 alpha	1	5.1	3	3	0.019
IPO4 NX_Q8TEX9-1 Importin-4	1	4.3	3	3	0.019
PDGFD NX_Q9GZP0-1 Platelet-derived growth factor D	1	8.9	3	3	0.019
TTC17 NX_Q96AE7-1 Tetratricopeptide repeat protein 17	0.9999	4.2	3	3	0.019
EIF2S3 NX_P41091-1 Eukaryotic translation initiation factor 2 subunit 3	0.9998	14.2	3	3	0.019
TXNDC17 NX_Q9BRA2-1 Thioredoxin domain-containing protein 17	0.9994	26.8	3	3	0.019
DDX3X NX_O00571-1 ATP-dependent RNA helicase DDX3X	0.9952	5	2	3	0.019
TENM2 NX_Q9NT68-1 Teneurin-2	0.993	1.6	2	3	0.019
KHDRBS1 NX_Q07666-1 KH domain-containing, RNA-binding, signal transduction-associated protein 1	0.9702	6.5	2	3	0.019
PPIH NX_O43447-1 Peptidyl-prolyl cis-trans isomerase H	0.9999	27.1	3	3	0.018
RNH1 NX_P13489-1 Ribonuclease inhibitor	0.9998	8.9	3	3	0.018
SKIV2L2 NX_P42285-1 Superkiller viralicidic activity 2-like 2	0.9998	5.3	3	3	0.018
MAT2A NX_P31153-1 S-adenosylmethionine synthase isoform type-2	0.9875	9.6	2	3	0.018
CSTB NX_P04080-1 Cystatin-B	1	45.9	3	3	0.017
PAFAH1B2 NX_P68402-1 Platelet-activating factor acetylhydrolase IB subunit beta	1	15.7	3	3	0.017
RTN4R NX_Q9BZR6-1 Reticulon-4 receptor	1	9.3	3	3	0.017
GSTM1 NX_P09488-1 Glutathione S-transferase Mu 1	0.9999	21.1	3	3	0.017
AGT NX_P01019-1 Angiotensinogen	0.9999	8.5	2	3	0.017
TROVE2 NX_P10155-1 60 kDa SS-A/Ro ribonucleoprotein isoform Long	0.9999	7.1	3	3	0.017
EIF3H NX_O15372-1 Eukaryotic translation initiation factor 3 subunit H	0.9998	13.9	3	3	0.017
GNPTG NX_Q9UJJ9-1 N-acetylglucosamine-1-phosphotransferase subunit gamma	0.9992	14.4	3	3	0.017
SIRPA NX_P78324-1 Tyrosine-protein phosphatase non-receptor type substrate 1	0.999	5.6	2	3	0.017
CAPZB NX_P47756-1 F-actin-capping protein subunit beta	0.9981	11.9	3	3	0.017
SEC23A NX_Q15436-1 Protein transport protein Sec23A	0.9979	4.7	2	3	0.017
BLMH NX_Q13867-1 Bleomycin hydrolase	0.9926	14.7	3	3	0.017
C7 NX_P10643-1 Complement component C7	0.9661	13	2	3	0.017
COL5A3 NX_P25940-1 Collagen alpha-3(V) chain	1	4.6	3	3	0.016
TSKU NX_Q8WUA8-1 Tsukushin	1	13	3	3	0.016
PCDHGA6 NX_Q9Y5G7-1 Protocadherin gamma-A6 PE=2	0.9999	4.3	3	3	0.016
FRZB NX_Q92765-1 Secreted frizzled-related protein 3	0.9997	8.3	3	3	0.016
SNRPD2 NX_P62316-1 Small nuclear ribonucleoprotein Sm D2	0.9995	14.4	3	3	0.016
EIF3G NX_O75821-1 Eukaryotic translation initiation factor 3 subunit G	0.998	13.4	3	3	0.016
SKP1 NX_P63208-1 S-phase kinase-associated protein 1	1	11.7	2	3	0.015
GPR98 NX_Q8WXG9-1 G-protein coupled receptor 98	1	0.8	3	3	0.015
CTSL NX_P07711-1 Cathepsin L1	0.9999	5.7	3	3	0.015
VPS29 NX_Q9UBQ0-1 Vacuolar protein sorting-associated protein 29	0.9924	17	3	3	0.015
PRSS3 NX_P35030-1 Trypsin-3	0.9567	9.5	2	3	0.015
RSU1 NX_Q15404-1 Ras suppressor protein 1	0.9997	30.3	3	3	0.014
DPY30 NX_Q9C005-1 Protein dpy-30 homolog	0.9996	36.4	2	3	0.014
TWF1 NX_Q12792-2 Twinfilin-1	0.9928	24	3	3	0.014
ALMS1 NX_Q8TCU4-1 Alstrom syndrome protein 1	0.9896	0.9	2	3	0.014
SEMG1 NX_P04279-1 Semenogelin-1	0.9871	3.7	2	3	0.014
SNRPA NX_P09012-1 U1 small nuclear ribonucleoprotein A	0.9836	13.1	3	3	0.014
DDX17 NX_Q92841-4 Probable ATP-dependent RNA helicase DDX17	0.9776	4.1	3	3	0.014
FAM49B NX_Q9NUQ9-1 Protein FAM49B	0.957	19.8	3	3	0.014
ELAVL1 NX_Q15717-1 ELAV-like protein 1	0.9495	6.1	2	3	0.014
CTSV NX_O60911-1 Cathepsin L2	0.9945	8.1	3	3	0.013
PCDHA6 NX_Q9UN73-1 Protocadherin alpha-6 ,PCDHA8 NX_Q9Y5H6-1 Protocadherin alpha-8 PE=2	0.9911	4.5	3	3	0.013
HMBS NX_P08397-1 Porphobilinogen deaminase	0.9985	12.5	3	3	0.013
WDR12 NX_Q9GZL7-1 Ribosome biogenesis protein WDR12	0.9984	12.3	3	3	0.013
TWSG1 NX_Q9GZX9-1 Twisted gastrulation protein homolog 1	0.9826	6.7	2	3	0.013
COPG1 NX_Q9Y678-1 Coatomer subunit gamma-1	0.9817	5.7	3	3	0.013
COPA NX_P53621-1 Coatomer subunit alpha	0.9815	3.1	3	3	0.013
CADM4 NX_Q8NFZ8-1 Cell adhesion molecule 4	0.9797	8.8	2	3	0.013
MAST4 NX_O15021-5 Microtubule-associated serine/threonine-protein kinase 4	0.9678	1.4	3	3	0.013
IGFBP1 NX_P08833-1 Insulin-like growth factor-binding protein 1	0.9303	7.3	2	3	0.013
POLR2H NX_P52434-1 DNA-directed RNA polymerases I, II, and III subunit RPABC3	0.9113	12.7	2	3	0.012
PCBP1 NX_Q15365-1 Poly(rC)-binding protein 1	0.9511	12.4	2	3	0.011
PCDH10 NX_Q9P2E7-1 Protocadherin-10	0.9925	2.3	2	3	0.01
SLC39A10 NX_Q9ULF5-1 Zinc transporter ZIP10	0.9816	2.9	2	3	0.01
CFL2 NX_Q9Y281-1 Cofilin-2 isoform CFL2b	0.9994	42.2	2	2	0.038
DSTN NX_P60981-1 Destrin	0.9997	21.2	2	2	0.02
HNRNPR NX_O43390-1 Heterogeneous nuclear ribonucleoprotein R	0.9938	8.5	2	2	0.019
MAN2A2 NX_P49641-3 Alpha-mannosidase 2x isoform Iso 3	0.9999	2.5	2	2	0.016
FTL NX_P02792-1 Ferritin light chain	1	21.7	2	2	0.015
NUTF2 NX_P61970-1 Nuclear transport factor 2	1	37.8	2	2	0.015
TNPO3 NX_Q9Y5L0-2 Transportin-3 isoform Iso 2	0.9997	3.5	2	2	0.015
HUWE1 NX_Q7Z6Z7-1 E3 ubiquitin-protein ligase HUWE1	0.9996	1.2	2	2	0.015
GDF11 NX_O95390-1 Growth/differentiation factor 11	0.9975	20.9	2	2	0.015
TXNL1 NX_O43396-1 Thioredoxin-like protein 1	1	12.8	2	2	0.014
PROSC NX_O94903-1 Proline synthase co-transcribed bacterial homolog protein	1	10.9	2	2	0.014
SERPING1 NX_P05155-1 Plasma protease C1 inhibitor	1	5.8	2	2	0.014
BLVRA NX_P53004-1 Biliverdin reductase A	1	14.2	2	2	0.014
PPP2R2A NX_P63151-1 Serine/threonine-protein phosphatase 2A 55 kDa regulatory subunit B alpha isoform ,PPP2R2B NX_Q00005-1 Serine/threonine-protein phosphatase 2A 55 kDa regulatory subunit B beta isoform ,PPP2R2D NX_Q66LE6-1 Serine/threonine-protein phosphatase 2A 55 kDa regulatory subunit B delta isoform	1	3.2	2	2	0.014
CIRBP NX_Q14011-1 Cold-inducible RNA-binding protein	1	12.2	2	2	0.014
POGLUT1 NX_Q8NBL1-1 Protein O-glucosyltransferase 1	1	6.6	2	2	0.014
PRG4 NX_Q92954-1 Proteoglycan 4 isoform A	1	1.9	2	2	0.014
ISOC1 NX_Q96CN7-1 Isochorismatase domain-containing protein 1	1	11.1	2	2	0.014
TSNAX NX_Q99598-1 Translin-associated protein X	1	14.1	2	2	0.014
ENOPH1 NX_Q9UHY7-1 Enolase-phosphatase E1	1	21.1	2	2	0.014
EIF6 NX_P56537-1 Eukaryotic translation initiation factor 6	0.9999	17.1	2	2	0.014
CDC42 NX_P60953-2 Cell division control protein 42 homolog isoform Iso 2	0.9999	14.7	2	2	0.014
FKBP3 NX_Q00688-1 Peptidyl-prolyl cis-trans isomerase FKBP3	0.9999	11.6	2	2	0.014
HDHD2 NX_Q9H0R4-1 Haloacid dehalogenase-like hydrolase domain-containing protein 2	0.9999	12.4	2	2	0.014
PHPT1 NX_Q9NRX4-1 14 kDa phosphohistidine phosphatase	0.9999	16	2	2	0.014
GGCT NX_O75223-1 Gamma-glutamylcyclotransferase	0.9998	22.9	2	2	0.014
PRDX3 NX_P30048-1 Thioredoxin-dependent peroxide reductase, mitochondrial	0.9998	20.3	2	2	0.014
PAFAH1B3 NX_Q15102-1 Platelet-activating factor acetylhydrolase IB subunit gamma	0.9998	7.4	2	2	0.014
REXO2 NX_Q9Y3B8-1 Oligoribonuclease, mitochondrial	0.9997	13.9	2	2	0.014
PYGB NX_P11216-1 Glycogen phosphorylase, brain form	0.9995	4.7	2	2	0.014
GSTM3 NX_P21266-1 Glutathione S-transferase Mu 3	0.9994	14.7	2	2	0.014
TIMP4 NX_Q99727-1 Metalloproteinase inhibitor 4	0.9992	11.6	2	2	0.014
PRSS35 NX_Q8N3Z0-1 Inactive serine protease 35	0.999	3.4	2	2	0.014
HDHD1 NX_Q08623-1 Pseudouridine-5'-phosphatase	0.9988	19.7	2	2	0.014
FBLN5 NX_Q9UBX5-1 Fibulin-5	0.9985	6.3	2	2	0.014
DNASE2 NX_O00115-1 Deoxyribonuclease-2-alpha	0.9983	8.1	2	2	0.014
EEF1B2 NX_P24534-1 Elongation factor 1-beta	0.9942	24.4	2	2	0.014
CYFIP1 NX_Q7L576-1 Cytoplasmic FMR1-interacting protein 1 ,CYFIP2 NX_Q96F07-1 Cytoplasmic FMR1-interacting protein 2	0.9766	1.3	1	2	0.014
CHST5 NX_Q9GZS9-1 Carbohydrate sulfotransferase 5 PE=2,CHST6 NX_Q9GZX3-1 Carbohydrate sulfotransferase 6	0.9738	4.8	1	2	0.014
TCEA1 NX_P23193-1 Transcription elongation factor A protein 1	0.9724	9.3	1	2	0.014
IPO11 NX_Q9UI26-1 Importin-11	0.9625	2.5	1	2	0.014
PPM1F NX_P49593-1 Protein phosphatase 1F	0.9598	5.7	1	2	0.014
TNPO1 NX_Q92973-1 Transportin-1	0.9368	2.2	1	2	0.014
XPOT NX_O43592-1 Exportin-T	0.9998	3.1	2	2	0.013
ANGPTL1 NX_O95841-1 Angiopoietin-related protein 1	0.9998	6.9	2	2	0.013
SPARCL1 NX_Q14515-1 SPARC-like protein 1	0.9997	4.8	2	2	0.013
TRA2B NX_P62995-1 Transformer-2 protein homolog beta	0.9996	8	2	2	0.013
PPP1R7 NX_Q15435-1 Protein phosphatase 1 regulatory subunit 7	0.9995	11.1	2	2	0.013
ANP32E NX_Q9BTT0-1 Acidic leucine-rich nuclear phosphoprotein 32 family member E	0.9992	22.8	2	2	0.013
SERBP1 NX_Q8NC51-1 Plasminogen activator inhibitor 1 RNA-binding protein	0.9991	6.6	2	2	0.013
RPS20 NX_P60866-1 40S ribosomal protein S20	0.9983	19.3	2	2	0.013
USP14 NX_P54578-1 Ubiquitin carboxyl-terminal hydrolase 14	0.9963	7.1	2	2	0.013
SERPINB8 NX_P50452-1 Serpin B8	0.9963	8.3	2	2	0.013
NAA50 NX_Q9GZZ1-1 N-alpha-acetyltransferase 50	0.9959	13.6	2	2	0.013
HINT1 NX_P49773-1 Histidine triad nucleotide-binding protein 1	0.9957	26.2	2	2	0.013
OLFML2B NX_Q68BL8-1 Olfactomedin-like protein 2B	0.9957	5.2	2	2	0.013
RPS7 NX_P62081-1 40S ribosomal protein S7	0.9947	17	2	2	0.013
MYL6 NX_P60660-1 Myosin light polypeptide 6 isoform Non-muscle	0.9943	19.2	2	2	0.013
ENPP1 NX_P22413-1 Ectonucleotide pyrophosphatase/phosphodiesterase family member 1	0.9936	4.5	2	2	0.013
SRSF7 NX_Q16629-1 Serine/arginine-rich splicing factor 7	0.993	8.8	2	2	0.013
HMGN2 NX_P05204-1 Non-histone chromosomal protein HMG-17	0.9929	16.7	2	2	0.013
VSTM2L NX_Q96N03-1 V-set and transmembrane domain-containing protein 2-like protein	0.9923	12.7	2	2	0.013
GNB2L1 NX_P63244-1 Guanine nucleotide-binding protein subunit beta-2-like 1	0.9918	6.6	2	2	0.013
USP7 NX_Q93009-1 Ubiquitin carboxyl-terminal hydrolase 7	0.9916	4.1	2	2	0.013
PIN1 NX_Q13526-1 Peptidyl-prolyl cis-trans isomerase NIMA-interacting 1	0.9856	20.9	2	2	0.013
HIST1H1B NX_P16401-1 Histone H1.5	0.9836	12.4	2	2	0.013
LSM3 NX_P62310-1 U6 snRNA-associated Sm-like protein LSm3	0.9833	45.1	2	2	0.013
LTA4H NX_P09960-1 Leukotriene A-4 hydrolase	0.981	5.6	2	2	0.013
POMK NX_Q9H5K3-1 Protein O-mannose kinase	0.9671	16.3	2	2	0.013
DNAJC8 NX_O75937-1 DnaJ homolog subfamily C member 8	0.9555	11.1	2	2	0.013
SEPT9 NX_Q9UHD8-1 Septin-9	0.954	4.8	2	2	0.013
SNRPB2 NX_P08579-1 U2 small nuclear ribonucleoprotein B''	0.9203	12	1	2	0.013
BOLA2;BOLA2B NX_Q9H3K6-1 BolA-like protein 2	0.9912	37.2	2	2	0.012
ADK NX_P55263-1 Adenosine kinase	0.9877	11.3	2	2	0.012
CMPK1 NX_P30085-1 UMP-CMP kinase	0.987	8.7	2	2	0.012
CRK NX_P46108-1 Adapter molecule crk isoform Crk-II	0.9757	10.5	2	2	0.012
RCC2 NX_Q9P258-1 Protein RCC2	0.9735	4.2	2	2	0.012
DDX1 NX_Q92499-1 ATP-dependent RNA helicase DDX1	0.9724	2.8	1	2	0.012
CLN5 NX_O75503-1 Ceroid-lipofuscinosis neuronal protein 5	0.9718	5	2	2	0.012
RPS16 NX_P62249-1 40S ribosomal protein S16	0.9607	14.4	2	2	0.012
CST6 NX_Q15828-1 Cystatin-M	0.9486	14.1	2	2	0.012
SMC4 NX_Q9NTJ3-1 Structural maintenance of chromosomes protein 4	0.9471	4	2	2	0.012
UNC80 NX_Q8N2C7-1 Protein unc-80 homolog PE=2	0.9448	2.1	2	2	0.012
PRPF19 NX_Q9UMS4-1 Pre-mRNA-processing factor 19	0.9408	5.6	2	2	0.012
LRP5 NX_O75197-1 Low-density lipoprotein receptor-related protein 5	0.994	3.2	2	2	0.011
TFPI NX_P10646-1 Tissue factor pathway inhibitor isoform Alpha	0.9919	8.6	2	2	0.011
DLD NX_P09622-1 Dihydrolipoyl dehydrogenase, mitochondrial	0.9815	3.7	2	2	0.011
AP2A2 NX_O94973-1 AP-2 complex subunit alpha-2	0.9773	5.4	2	2	0.011
SEZ6 NX_Q53EL9-1 Seizure protein 6 homolog	0.9698	2.6	2	2	0.011
GNPDA1 NX_P46926-1 Glucosamine-6-phosphate isomerase 1	0.9615	13.8	2	2	0.011
FH NX_P07954-1 Fumarate hydratase, mitochondrial isoform Mitochondrial	0.9613	3.9	2	2	0.011
GLRX NX_P35754-1 Glutaredoxin-1	0.9598	27.4	1	2	0.011
DCPS NX_Q96C86-1 m7GpppX diphosphatase	0.9581	7.7	2	2	0.011
HSPG2 NX_P98160-1 Basement membrane-specific heparan sulfate proteoglycan core protein	0.9329	1.5	2	2	0.011
TSPAN8 NX_P19075-1 Tetraspanin-8	0.9263	5.9	1	2	0.011
EIF2A NX_Q9BY44-1 Eukaryotic translation initiation factor 2A	0.9129	3.2	2	2	0.011
GSTM2 NX_P28161-1 Glutathione S-transferase Mu 2	0.9991	12.4	2	2	0.01
FUCA1 NX_P04066-1 Tissue alpha-L-fucosidase	0.9964	13.7	2	2	0.01
OGFOD1 NX_Q8N543-1 Prolyl 3-hydroxylase OGFOD1	0.9962	4.1	2	2	0.01
ADSL NX_P30566-1 Adenylosuccinate lyase	0.9954	9.3	2	2	0.01
ISYNA1 NX_Q9NPH2-1 Inositol-3-phosphate synthase 1	0.9951	3.9	2	2	0.01
COPS3 NX_Q9UNS2-1 COP9 signalosome complex subunit 3	0.9894	11.1	2	2	0.01
GMFB NX_P60983-1 Glia maturation factor beta	0.9794	22.5	2	2	0.01
CAB39 NX_Q9Y376-1 Calcium-binding protein 39	0.9754	5.3	2	2	0.01
TBL1X NX_O60907-1 F-box-like/WD repeat-containing protein TBL1X ,TBL1Y NX_Q9BQ87-1 F-box-like/WD repeat-containing protein TBL1Y PE=2,TBL1XR1 NX_Q9BZK7-1 F-box-like/WD repeat-containing protein TBL1XR1	0.9689	3.1	2	2	0.01
MAP1LC3B2 NX_A6NCE7-1 Microtubule-associated proteins 1A/1B light chain 3 beta 2 PE=2,MAP1LC3B NX_Q9GZQ8-1 Microtubule-associated proteins 1A/1B light chain 3B	0.9656	16.8	2	2	0.01
SRSF3 NX_P84103-1 Serine/arginine-rich splicing factor 3	0.9571	10.4	2	2	0.01
PLS3 NX_P13797-1 Plastin-3 ,PLS1 NX_Q14651-1 Plastin-1	0.935	3.3	2	2	0.01
RTN3 NX_O95197-1 Reticulon-3	0.9085	2.8	2	2	0.01
KDELR2 NX_P33947-1 ER lumen protein-retaining receptor 2	0.9969	12.7	2	2	0.009
KDM1A NX_O60341-1 Lysine-specific histone demethylase 1A	0.9952	6	2	2	0.009
MAPRE1 NX_Q15691-1 Microtubule-associated protein RP/EB family member 1	0.9931	12.3	2	2	0.009
SH3BGRL NX_O75368-1 SH3 domain-binding glutamic acid-rich-like protein	0.9929	20.2	2	2	0.009
SNRPB NX_P14678-1 Small nuclear ribonucleoprotein-associated proteins B and B' isoform SM-B' ,SNRPN NX_P63162-1 Small nuclear ribonucleoprotein-associated protein N	0.9929	3.8	2	2	0.009
ASAH1 NX_Q13510-1 Acid ceramidase	0.9918	12.4	2	2	0.009
SRSF2 NX_Q01130-1 Serine/arginine-rich splicing factor 2 ,SRSF8 NX_Q9BRL6-1 Serine/arginine-rich splicing factor 8	0.9179	6.8	2	2	0.009
PSMC4 NX_P43686-1 26S protease regulatory subunit 6B	0.9048	7.9	1	2	0.007
RBBP7 NX_Q16576-1 Histone-binding protein RBBP7	0.9967	17.6	1	1	0.036
PRDX4 NX_Q13162-1 Peroxiredoxin-4	0.9826	10.7	1	1	0.017
CDH23 NX_Q9H251-1 Cadherin-23	0.9624	1.5	1	1	0.009
CHST14 NX_Q8NCH0-1 Carbohydrate sulfotransferase 14	0.9533	6.6	1	1	0.009
AP1G1 NX_O43747-1 AP-1 complex subunit gamma-1	0.9957	5.5	1	1	0.008
USP24 NX_Q9UPU5-1 Ubiquitin carboxyl-terminal hydrolase 24	0.9947	1.2	1	1	0.008
CPSF7 NX_Q8N684-1 Cleavage and polyadenylation specificity factor subunit 7	0.9933	9.3	1	1	0.008
LRPPRC NX_P42704-1 Leucine-rich PPR motif-containing protein, mitochondrial	0.9831	2.2	1	1	0.008
GMPR2 NX_Q9P2T1-1 GMP reductase 2	0.9696	4.6	1	1	0.008
TPP2 NX_P29144-1 Tripeptidyl-peptidase 2	0.9666	1.4	1	1	0.008
PTGES3 NX_Q15185-1 Prostaglandin E synthase 3	0.9581	10.6	1	1	0.008
ZNF438 NX_Q7Z4V0-1 Zinc finger protein 438	0.932	1.1	1	1	0.008
ARPC3 NX_O15145-1 Actin-related protein 2/3 complex subunit 3	0.9249	10.1	1	1	0.008
FXR1 NX_P51114-1 Fragile X mental retardation syndrome-related protein 1	0.9781	2.3	1	1	0.007
DCXR NX_Q7Z4W1-1 L-xylulose reductase	0.9781	11.5	1	1	0.007
NT5C NX_Q8TCD5-1 5'(3')-deoxyribonucleotidase, cytosolic type	0.9781	9	1	1	0.007
PODXL2 NX_Q9NZ53-1 Podocalyxin-like protein 2	0.9781	2.3	1	1	0.007
GABARAP NX_O95166-1 Gamma-aminobutyric acid receptor-associated protein ,GABARAPL1 NX_Q9H0R8-1 Gamma-aminobutyric acid receptor-associated protein-like 1	0.9766	14.5	1	1	0.007
CLSTN3 NX_Q9BQT9-1 Calsyntenin-3	0.9766	1.6	1	1	0.007
DCTPP1 NX_Q9H773-1 dCTP pyrophosphatase 1	0.9766	11.8	1	1	0.007
TNFSF13B NX_Q9Y275-1 Tumor necrosis factor ligand superfamily member 13B	0.9766	5.3	1	1	0.007
LY96 NX_Q9Y6Y9-1 Lymphocyte antigen 96	0.9766	6.3	1	1	0.007
MARCKS NX_P29966-1 Myristoylated alanine-rich C-kinase substrate	0.9752	5.7	1	1	0.007
UBE4A NX_Q14139-1 Ubiquitin conjugation factor E4 A	0.9752	1.5	1	1	0.007
PPP6R3 NX_Q5H9R7-1 Serine/threonine-protein phosphatase 6 regulatory subunit 3	0.9724	2.4	1	1	0.007
CLASP1 NX_Q7Z460-1 CLIP-associating protein 1	0.9724	1	1	1	0.007
FJX1 NX_Q86VR8-1 Four-jointed box protein 1 PE=2	0.9724	4.6	1	1	0.007
WDR61 NX_Q9GZS3-1 WD repeat-containing protein 61	0.9724	6.6	1	1	0.007
DDTL NX_A6NHG4-1 D-dopachrome decarboxylase-like protein PE=2,DDT NX_P30046-1 D-dopachrome decarboxylase	0.9709	10.2	1	1	0.007
MDP1 NX_Q86V88-1 Magnesium-dependent phosphatase 1	0.9695	10.2	1	1	0.007
NAPRT NX_Q6XQN6-1 Nicotinate phosphoribosyltransferase	0.9681	3.5	1	1	0.007
B4GALT3 NX_O60512-1 Beta-1,4-galactosyltransferase 3	0.9667	6.1	1	1	0.007
RPL15 NX_P61313-1 60S ribosomal protein L15	0.9667	5.9	1	1	0.007
SEZ6L NX_Q9BYH1-1 Seizure 6-like protein isoform Iso 4	0.9659	3.2	1	1	0.007
COPS4 NX_Q9BT78-1 COP9 signalosome complex subunit 4	0.9639	4.9	1	1	0.007
CTPS1 NX_P17812-1 CTP synthase 1	0.9611	2.7	1	1	0.007
DRG1 NX_Q9Y295-1 Developmentally-regulated GTP-binding protein 1	0.9611	8.2	1	1	0.007
COPS7A NX_Q9UBW8-1 COP9 signalosome complex subunit 7a	0.9584	5.8	1	1	0.007
GFPT2 NX_O94808-1 Glutamine--fructose-6-phosphate aminotransferase [isomerizing] 2 ,GFPT1 NX_Q06210-1 Glutamine--fructose-6-phosphate aminotransferase [isomerizing] 1	0.957	3.2	1	1	0.007
COPS8 NX_Q99627-1 COP9 signalosome complex subunit 8	0.957	14.4	1	1	0.007
SHPK NX_Q9UHJ6-1 Sedoheptulokinase	0.957	5	1	1	0.007
PCDH20 NX_Q8N6Y1-1 Protocadherin-20 PE=2	0.9556	2.7	1	1	0.007
PPIL4 NX_Q8WUA2-1 Peptidyl-prolyl cis-trans isomerase-like 4	0.9543	4.5	1	1	0.007
GLOD4 NX_Q9HC38-1 Glyoxalase domain-containing protein 4	0.9543	11.5	1	1	0.007
PRKAR1A NX_P10644-1 cAMP-dependent protein kinase type I-alpha regulatory subunit	0.9502	6.3	1	1	0.007
LAGE3 NX_Q14657-1 EKC/KEOPS complex subunit LAGE3	0.9502	10.5	1	1	0.007
DHPS NX_P49366-1 Deoxyhypusine synthase isoform Long	0.9448	5.4	1	1	0.007
PSMD7 NX_P51665-1 26S proteasome non-ATPase regulatory subunit 7	0.9448	5.2	1	1	0.007
CUL1 NX_Q13616-1 Cullin-1	0.9448	1.7	1	1	0.007
PSMD13 NX_Q9UNM6-1 26S proteasome non-ATPase regulatory subunit 13	0.9448	4	1	1	0.007
COPS7B NX_Q9H9Q2-1 COP9 signalosome complex subunit 7b	0.9434	6.8	1	1	0.007
SUMO3 NX_P55854-1 Small ubiquitin-related modifier 3 ,SUMO2 NX_P61956-1 Small ubiquitin-related modifier 2 ,SUMO4 NX_Q6EEV6-1 Small ubiquitin-related modifier 4	0.9421	12.6	1	1	0.007
SSC5D NX_A1L4H1-1 Soluble scavenger receptor cysteine-rich domain-containing protein SSC5D	0.9408	1	1	1	0.007
MCM6 NX_Q14566-1 DNA replication licensing factor MCM6	0.9394	1.2	1	1	0.007
CPSF6 NX_Q16630-1 Cleavage and polyadenylation specificity factor subunit 6	0.9394	8.2	1	1	0.007
KIAA0319 NX_Q5VV43-1 Dyslexia-associated protein KIAA0319	0.9394	3.4	1	1	0.007
ATG101 NX_Q9BSB4-1 Autophagy-related protein 101	0.9394	7.8	1	1	0.007
SEC24A NX_O95486-1 Protein transport protein Sec24A	0.9315	1	1	1	0.007
PDGFC NX_Q9NRA1-1 Platelet-derived growth factor C	0.9315	3.5	1	1	0.007
COPG2 NX_Q9UBF2-1 Coatomer subunit gamma-2	0.9263	2.5	1	1	0.007
VPS13C NX_Q709C8-1 Vacuolar protein sorting-associated protein 13C	0.925	1.7	1	1	0.007
ERH NX_P84090-1 Enhancer of rudimentary homolog	0.9237	10.6	1	1	0.007
PPP1R14B NX_Q96C90-1 Protein phosphatase 1 regulatory subunit 14B	0.9237	8.8	1	1	0.007
SAAL1 NX_Q96ER3-1 Protein SAAL1	0.9237	5.1	1	1	0.007
MIF NX_P14174-1 Macrophage migration inhibitory factor	0.9212	9.6	1	1	0.007
PSMG1 NX_O95456-1 Proteasome assembly chaperone 1	0.9098	5.6	1	1	0.007
TCEB2 NX_Q15370-1 Transcription elongation factor B polypeptide 2	0.9098	6.8	1	1	0.007
EIF5B NX_O60841-1 Eukaryotic translation initiation factor 5B	0.9035	2	1	1	0.007

## Sheet: TC71
description	protein probability	percent sequence coverage	number of unique peptides	number of total peptides	percent of total spectra
HMCN1 NX_Q96RW7-1 Hemicentin-1	1	36.9	350	685	4.36
FASN NX_P49327-1 Fatty acid synthase	1	56.6	170	360	2.336
HSP90AA1 NX_P07900-1 Heat shock protein HSP 90-alpha	1	66	93	234	1.207
HSP90AB1 NX_P08238-1 Heat shock protein HSP 90-beta	1	65.9	87	209	0.996
ENO1 NX_P06733-1 Alpha-enolase isoform alpha-enolase	1	61.8	50	189	1.262
LAMA2 NX_P24043-1 Laminin subunit alpha-2	1	29.5	95	169	1.085
DYNC1H1 NX_Q14204-1 Cytoplasmic dynein 1 heavy chain 1	1	26.6	106	151	0.988
TLN1 NX_Q9Y490-1 Talin-1	1	43.6	95	132	0.85
EEF2 NX_P13639-1 Elongation factor 2	1	46.4	65	125	0.823
HSPA8 NX_P11142-1 Heat shock cognate 71 kDa protein	1	76.6	70	123	0.75
GAPDH NX_P04406-1 Glyceraldehyde-3-phosphate dehydrogenase	1	71.6	36	122	0.815
CLTC NX_Q00610-1 Clathrin heavy chain 1	1	47.7	85	121	0.787
NCL NX_P19338-1 Nucleolin	1	38.3	48	111	0.711
FLNA NX_P21333-1 Filamin-A	1	30.4	71	103	0.595
IPO5 NX_O00410-1 Importin-5	1	45.9	58	99	0.669
ALDOA NX_P04075-1 Fructose-bisphosphate aldolase A	1	58.8	36	91	0.602
UBA1 NX_P22314-1 Ubiquitin-like modifier-activating enzyme 1	1	57.6	63	84	0.569
VCP NX_P55072-1 Transitional endoplasmic reticulum ATPase	1	63	63	84	0.522
SERPINF1 NX_P36955-1 Pigment epithelium-derived factor	1	63.4	33	80	0.523
PXDN NX_Q92626-1 Peroxidasin homolog	1	32.8	54	76	0.47
LGALS3BP NX_Q08380-1 Galectin-3-binding protein	1	38.6	38	67	0.441
TPR NX_P12270-1 Nucleoprotein TPR	1	25.8	46	67	0.397
PKM NX_P14618-1 Pyruvate kinase PKM isoform M2	1	61	44	66	0.458
PLEC NX_Q15149-1 Plectin	1	14.6	62	66	0.383
YWHAZ NX_P63104-1 14-3-3 protein zeta/delta	1	66.9	29	65	0.26
HSPA1A NX_P0DMV8-1 Heat shock 70 kDa protein 1A , HSPA1B NX_P0DMV9-1 Heat shock 70 kDa protein 1B	1	63.5	48	64	0.313
HSPG2 NX_P98160-1 Basement membrane-specific heparan sulfate proteoglycan core protein	1	18.7	56	62	0.42
EMILIN1 NX_Q9Y6C2-1 EMILIN-1	1	34.2	32	62	0.419
LAMB1 NX_P07942-1 Laminin subunit beta-1	1	21.2	42	60	0.376
CSE1L NX_P55060-1 Exportin-2	1	50.7	43	58	0.394
PGK1 NX_P00558-1 Phosphoglycerate kinase 1	1	64.3	45	58	0.37
HSPA4 NX_P34932-1 Heat shock 70 kDa protein 4	1	53.2	54	58	0.358
TUBA1B NX_P68363-1 Tubulin alpha-1B chain , TUBA1C NX_Q9BQE3-1 Tubulin alpha-1C chain	1	47.4	30	56	0.188
LDHB NX_P07195-1 L-lactate dehydrogenase B chain	1	51.8	34	54	0.335
SNRNP200 NX_O75643-1 U5 small nuclear ribonucleoprotein 200 kDa helicase	1	31	43	53	0.356
KPNB1 NX_Q14974-1 Importin subunit beta-1	1	41.4	40	52	0.37
GARS NX_P41250-1 Glycine--tRNA ligase	1	43.6	24	52	0.338
ACTN4 NX_O43707-1 Alpha-actinin-4	1	53.7	47	52	0.308
TUBA1A NX_Q71U36-1 Tubulin alpha-1A chain	1	47.2	29	52	0.157
PPIA NX_P62937-1 Peptidyl-prolyl cis-trans isomerase A	1	53.3	21	51	0.346
FN1 NX_P02751-1 Fibronectin	1	22.6	39	51	0.341
LAMA5 NX_O15230-1 Laminin subunit alpha-5	1	15.3	44	51	0.32
EEF1A1 NX_P68104-1 Elongation factor 1-alpha 1 , EEF1A1P5 NX_Q5VTE0-1 Putative elongation factor 1-alpha-like 3 PE=5	1	36.6	22	49	0.329
LDHA NX_P00338-1 L-lactate dehydrogenase A chain	1	51.2	30	49	0.263
GDI2 NX_P50395-1 Rab GDP dissociation inhibitor beta	1	54.4	25	48	0.23
ACTG1 NX_P63261-1 Actin, cytoplasmic 2	1	50.9	27	48	0.198
PDCD6IP NX_Q8WUM4-1 Programmed cell death 6-interacting protein	1	51.6	41	47	0.304
AGL NX_P35573-1 Glycogen debranching enzyme	1	33.8	37	46	0.308
TNC NX_P24821-1 Tenascin	1	21.3	42	46	0.302
CDH11 NX_P55287-1 Cadherin-11	1	37.9	36	46	0.274
PTPRF NX_P10586-1 Receptor-type tyrosine-protein phosphatase F	1	21.2	33	45	0.285
CAND1 NX_Q86VP6-1 Cullin-associated NEDD8-dissociated protein 1	1	33.4	36	45	0.285
VIM NX_P08670-1 Vimentin	1	42.5	30	45	0.258
WARS NX_P23381-1 Tryptophan--tRNA ligase, cytoplasmic	1	55.2	26	45	0.254
YWHAB NX_P31946-1 14-3-3 protein beta/alpha isoform Long	1	58.5	20	45	0.16
TUBB NX_P07437-1 Tubulin beta chain	1	52.3	28	45	0.152
PLTP NX_P55058-1 Phospholipid transfer protein	1	43.8	30	44	0.318
DHX9 NX_Q08211-1 ATP-dependent RNA helicase A	1	29.6	33	44	0.309
APP NX_P05067-1 Amyloid beta A4 protein isoform APP770	1	29	29	43	0.28
LAMC1 NX_P11047-1 Laminin subunit gamma-1	1	24	38	43	0.276
APEX1 NX_P27695-1 DNA-(apurinic or apyrimidinic site) lyase	1	51.9	20	43	0.266
PTPRS NX_Q13332-1 Receptor-type tyrosine-protein phosphatase S	1	19.3	30	43	0.266
PGD NX_P52209-1 6-phosphogluconate dehydrogenase, decarboxylating	1	52.6	33	42	0.284
CLSTN1 NX_O94985-1 Calsyntenin-1	1	29.7	34	42	0.274
CCT2 NX_P78371-1 T-complex protein 1 subunit beta	1	65	30	42	0.268
XRCC5 NX_P13010-1 X-ray repair cross-complementing protein 5	1	47.8	27	42	0.265
CPE NX_P16870-1 Carboxypeptidase E	1	59.2	27	41	0.261
SFPQ NX_P23246-1 Splicing factor, proline- and glutamine-rich isoform Long	1	34.7	22	41	0.236
HNRNPA2B1 NX_P22626-1 Heterogeneous nuclear ribonucleoproteins A2/B1 isoform B1	1	45.3	25	41	0.229
STIP1 NX_P31948-1 Stress-induced-phosphoprotein 1	1	46.6	35	41	0.228
TUBB4B NX_P68371-1 Tubulin beta-4B chain	1	52.1	28	41	0.112
TKT NX_P29401-1 Transketolase	1	53.9	37	40	0.253
GGH NX_Q92820-1 Gamma-glutamyl hydrolase	1	48.4	20	39	0.243
MDH1 NX_P40925-1 Malate dehydrogenase, cytoplasmic	1	38.9	16	38	0.24
GANAB NX_Q14697-1 Neutral alpha-glucosidase AB	1	40.5	33	38	0.239
CCT4 NX_P50991-1 T-complex protein 1 subunit delta	1	56.2	28	38	0.23
CLEC11A NX_Q9Y240-1 C-type lectin domain family 11 member A	1	41.2	24	38	0.23
AGRN NX_O00468-1 Agrin	1	19.6	31	37	0.251
TPI1 NX_P60174-3 Triosephosphate isomerase	1	47.2	22	37	0.24
EEF1G NX_P26641-1 Elongation factor 1-gamma	1	47.1	28	37	0.231
VCL NX_P18206-1 Vinculin isoform Iso 2	1	38.4	34	37	0.224
CCT5 NX_P48643-1 T-complex protein 1 subunit epsilon	1	49.4	28	36	0.245
PFAS NX_O15067-1 Phosphoribosylformylglycinamidine synthase	1	26.5	30	36	0.242
QSOX1 NX_O00391-1 Sulfhydryl oxidase 1	1	34.9	25	36	0.226
MAN2A1 NX_Q16706-1 Alpha-mannosidase 2	1	30.9	30	36	0.22
HSPH1 NX_Q92598-1 Heat shock protein 105 kDa isoform Alpha	1	26.6	19	36	0.214
UCHL1 NX_P09936-1 Ubiquitin carboxyl-terminal hydrolase isozyme L1	1	53.8	18	36	0.186
EZR NX_P15311-1 Ezrin	1	46.2	20	35	0.247
ECM29 NX_Q5VYK3-1 Proteasome-associated protein ECM29 homolog	1	26.1	30	35	0.236
HNRNPK NX_P61978-1 Heterogeneous nuclear ribonucleoprotein K	1	28.3	14	35	0.22
NUMA1 NX_Q14980-1 Nuclear mitotic apparatus protein 1	1	15.6	25	35	0.219
ACTC1 NX_P68032-1 Actin, alpha cardiac muscle 1 , ACTA1 NX_P68133-1 Actin, alpha skeletal muscle	1	30.2	19	35	0.111
HSPA1L NX_P34931-1 Heat shock 70 kDa protein 1-like	0.9959	37.1	25	35	0.044
GPI NX_P06744-1 Glucose-6-phosphate isomerase	1	50.7	26	34	0.239
PA2G4 NX_Q9UQ80-1 Proliferation-associated protein 2G4	1	66.8	26	34	0.23
NPM1 NX_P06748-1 Nucleophosmin	1	39.1	17	34	0.203
PRDX1 NX_Q06830-1 Peroxiredoxin-1	1	61.8	26	34	0.195
CCT6A NX_P40227-1 T-complex protein 1 subunit zeta	1	42.9	29	33	0.234
NUCB1 NX_Q02818-1 Nucleobindin-1	1	44.9	21	33	0.217
AARS NX_P49588-1 Alanine--tRNA ligase, cytoplasmic	1	41.2	29	33	0.213
COCH NX_O43405-1 Cochlin	1	36.4	19	33	0.212
SCG2 NX_P13521-1 Secretogranin-2	1	44.6	20	33	0.208
NRD1 NX_O43847-1 Nardilysin	1	23.1	22	33	0.204
YBX1 NX_P67809-1 Nuclease-sensitive element-binding protein 1	1	66.7	21	33	0.194
GSTP1 NX_P09211-1 Glutathione S-transferase P	1	45.2	16	32	0.198
CCT3 NX_P49368-1 T-complex protein 1 subunit gamma	1	43.3	30	32	0.192
PARK7 NX_Q99497-1 Protein deglycase DJ-1	1	61.4	17	32	0.192
YWHAG NX_P61981-1 14-3-3 protein gamma	1	53	22	32	0.139
HSPD1 NX_P10809-1 60 kDa heat shock protein, mitochondrial	1	53.2	26	31	0.216
ANXA5 NX_P08758-1 Annexin A5	1	69.4	27	31	0.213
ANXA1 NX_P04083-1 Annexin A1	1	50.6	18	31	0.211
SERPINE2 NX_P07093-1 Glia-derived nexin	1	57.8	29	31	0.211
YWHAE NX_P62258-1 14-3-3 protein epsilon	1	62	26	31	0.148
XPO1 NX_O14980-1 Exportin-1	1	31.6	28	30	0.215
VARS NX_P26640-1 Valine--tRNA ligase	1	23.8	23	30	0.205
KRT9 NX_P35527-1 Keratin, type I cytoskeletal 9	1	24.2	13	30	0.196
CLSTN2 NX_Q9H4D0-1 Calsyntenin-2	1	20.1	26	30	0.187
COL3A1 NX_P02461-1 Collagen alpha-1(III) chain	1	22.5	24	30	0.183
TCP1 NX_P17987-1 T-complex protein 1 subunit alpha	1	52	22	29	0.204
NELL2 NX_Q99435-1 Protein kinase C-binding protein NELL2	1	23	14	29	0.201
PGAM1 NX_P18669-1 Phosphoglycerate mutase 1	1	40.2	13	29	0.198
ACLY NX_P53396-1 ATP-citrate synthase	1	27	24	29	0.192
CCT8 NX_P50990-1 T-complex protein 1 subunit theta	1	46	28	29	0.189
ILF3 NX_Q12906-1 Interleukin enhancer-binding factor 3	1	31.1	17	29	0.188
CAPRIN1 NX_Q14444-1 Caprin-1	1	15.4	11	29	0.176
ACTN1 NX_P12814-1 Alpha-actinin-1	1	33.4	29	29	0.148
TUBB3 NX_Q13509-1 Tubulin beta-3 chain	0.9999	36.4	20	29	0.071
HMGCS1 NX_Q01581-1 Hydroxymethylglutaryl-CoA synthase, cytoplasmic	1	10.8	4	29	0.053
MSN NX_P26038-1 Moesin	1	52.2	24	28	0.234
DPYSL2 NX_Q16555-1 Dihydropyrimidinase-related protein 2	1	57.3	26	28	0.182
IARS NX_P41252-1 Isoleucine--tRNA ligase, cytoplasmic	1	21.9	23	28	0.179
SSB NX_P05455-1 Lupus La protein	1	51.7	24	28	0.174
MFAP4 NX_P55083-1 Microfibril-associated glycoprotein 4	1	26.3	9	28	0.147
SPTAN1 NX_Q13813-1 Spectrin alpha chain, non-erythrocytic 1	1	16.3	20	27	0.187
SERPINI1 NX_Q99574-1 Neuroserpin	1	40	14	27	0.185
NPEPPS NX_P55786-1 Puromycin-sensitive aminopeptidase	1	34.7	26	27	0.179
HNRNPA1 NX_P09651-1 Heterogeneous nuclear ribonucleoprotein A1 isoform A1-B	1	28	19	27	0.171
HSPA5 NX_P11021-1 78 kDa glucose-regulated protein	1	32.7	25	27	0.135
AHCY NX_P23526-1 Adenosylhomocysteinase	1	36.6	23	26	0.184
ILF2 NX_Q12905-1 Interleukin enhancer-binding factor 2	1	57.2	22	26	0.18
ANXA2 NX_P07355-1 Annexin A2	1	44	19	26	0.17
SF3B3 NX_Q15393-1 Splicing factor 3B subunit 3	1	23.9	24	26	0.169
EIF3A NX_Q14152-1 Eukaryotic translation initiation factor 3 subunit A	1	24.1	23	26	0.167
FKBP4 NX_Q02790-1 Peptidyl-prolyl cis-trans isomerase FKBP4	1	48.4	19	26	0.165
CFL1 NX_P23528-1 Cofilin-1	1	59	14	26	0.159
PCNA NX_P12004-1 Proliferating cell nuclear antigen	1	57.9	16	26	0.158
SYNCRIP NX_O60506-1 Heterogeneous nuclear ribonucleoprotein Q	1	24.2	15	26	0.153
PCSK9 NX_Q8NBP7-1 Proprotein convertase subtilisin/kexin type 9	1	30.9	22	25	0.176
IPO7 NX_O95373-1 Importin-7	1	24.6	22	25	0.174
IDH1 NX_O75874-1 Isocitrate dehydrogenase [NADP] cytoplasmic	1	62.8	23	25	0.171
PPP2R1A NX_P30153-1 Serine/threonine-protein phosphatase 2A 65 kDa regulatory subunit A alpha isoform	1	40.9	23	25	0.166
DDB1 NX_Q16531-1 DNA damage-binding protein 1	1	26.6	25	25	0.163
MYH9 NX_P35579-1 Myosin-9	1	12.9	19	25	0.151
LRP1 NX_Q07954-1 Prolow-density lipoprotein receptor-related protein 1	1	7	22	25	0.151
KRT1 NX_P04264-1 Keratin, type II cytoskeletal 1	1	32	19	25	0.149
SET NX_Q01105-1 Protein SET	1	44.1	15	24	0.173
RPSA NX_P08865-1 40S ribosomal protein SA	1	49.5	13	24	0.164
SF3B1 NX_O75533-1 Splicing factor 3B subunit 1	1	22.6	23	24	0.161
PCOLCE NX_Q15113-1 Procollagen C-endopeptidase enhancer 1	1	35.2	15	24	0.154
SND1 NX_Q7KZF4-1 Staphylococcal nuclease domain-containing protein 1	1	35.9	21	24	0.154
COL1A1 NX_P02452-1 Collagen alpha-1(I) chain	1	23	21	24	0.15
UBB NX_P0CG47-1 Polyubiquitin-B , UBC NX_P0CG48-1 Polyubiquitin-C , RPS27A NX_P62979-1 Ubiquitin-40S ribosomal protein S27a , UBA52 NX_P62987-1 Ubiquitin-60S ribosomal protein L40	1	61.8	7	24	0.13
APOE NX_P02649-1 Apolipoprotein E	1	43.2	16	24	0.128
YWHAQ NX_P27348-1 14-3-3 protein theta	1	39.2	16	24	0.08
TXNRD1 NX_Q16881-1 Thioredoxin reductase 1, cytoplasmic	1	33.4	18	23	0.167
TALDO1 NX_P37837-1 Transaldolase	1	41.5	13	23	0.155
ACAT2 NX_Q9BWD1-1 Acetyl-CoA acetyltransferase, cytosolic	1	46.9	18	23	0.154
CKB NX_P12277-1 Creatine kinase B-type	1	54.9	17	23	0.153
B2M NX_P61769-1 Beta-2-microglobulin	1	19.3	9	23	0.138
PABPC1 NX_P11940-1 Polyadenylate-binding protein 1	1	32.4	15	23	0.136
ASS1 NX_P00966-1 Argininosuccinate synthase	1	49.8	19	23	0.125
FLNB NX_O75369-1 Filamin-B	1	6.3	15	23	0.089
TARS NX_P26639-1 Threonine--tRNA ligase, cytoplasmic	1	31.7	20	22	0.152
LTA4H NX_P09960-1 Leukotriene A-4 hydrolase	1	41.9	22	22	0.151
ATIC NX_P31939-1 Bifunctional purine biosynthesis protein PURH	1	45.6	21	22	0.151
CCT7 NX_Q99832-1 T-complex protein 1 subunit eta	1	38.5	19	22	0.145
PAICS NX_P22234-1 Multifunctional protein ADE2	1	32.7	16	22	0.143
HSP90B1 NX_P14625-1 Endoplasmin	1	22.8	19	22	0.127
CFH NX_P08603-1 Complement factor H	1	12.8	17	22	0.125
AFP NX_P02771-1 Alpha-fetoprotein	1	10.8	7	22	0.115
SPTBN1 NX_Q01082-1 Spectrin beta chain, non-erythrocytic 1 isoform Long	1	11.9	21	21	0.151
FSCN1 NX_Q16658-1 Fascin	1	32	19	21	0.142
SLIT2 NX_O94813-1 Slit homolog 2 protein	1	16	20	21	0.142
XRCC6 NX_P12956-1 X-ray repair cross-complementing protein 6	1	47.9	21	21	0.138
PNP NX_P00491-1 Purine nucleoside phosphorylase	1	61.2	16	21	0.135
EIF4A1 NX_P60842-1 Eukaryotic initiation factor 4A-I	1	57.4	20	21	0.127
HNRNPD NX_Q14103-1 Heterogeneous nuclear ribonucleoprotein D0	1	23.9	14	21	0.127
P4HB NX_P07237-1 Protein disulfide-isomerase	1	38.2	15	21	0.126
NASP NX_P49321-1 Nuclear autoantigenic sperm protein	1	25.3	12	21	0.114
YWHAH NX_Q04917-1 14-3-3 protein eta	1	42.3	12	21	0.079
COL5A2 NX_P05997-1 Collagen alpha-2(V) chain	1	16.3	18	20	0.134
SORD NX_Q00796-1 Sorbitol dehydrogenase	1	42	17	20	0.132
NEO1 NX_Q92859-1 Neogenin	1	13.6	16	20	0.129
SDF4 NX_Q9BRK5-1 45 kDa calcium-binding protein	1	59.1	18	20	0.126
EIF3B NX_P55884-1 Eukaryotic translation initiation factor 3 subunit B	1	25.3	16	20	0.125
PRDX2 NX_P32119-1 Peroxiredoxin-2	1	40.9	18	20	0.118
RPLP0 NX_P05388-1 60S acidic ribosomal protein P0	1	34.7	13	19	0.138
NOLC1 NX_Q14978-1 Nucleolar and coiled-body phosphoprotein 1 isoform Alpha	1	20.6	9	19	0.136
PSMA2 NX_P25787-1 Proteasome subunit alpha type-2	1	47.9	13	19	0.132
NAP1L1 NX_P55209-1 Nucleosome assembly protein 1-like 1	1	35.8	13	19	0.124
FREM1 NX_Q5H8C1-1 FRAS1-related extracellular matrix protein 1	1	11.7	17	19	0.122
IQGAP1 NX_P46940-1 Ras GTPase-activating-like protein IQGAP1	1	13.3	13	19	0.122
SERPING1 NX_P05155-1 Plasma protease C1 inhibitor	1	33.2	18	19	0.117
SNRNP70 NX_P08621-1 U1 small nuclear ribonucleoprotein 70 kDa	1	27.2	11	19	0.116
EIF5A NX_P63241-1 Eukaryotic translation initiation factor 5A-1	1	44.8	12	19	0.106
ANP32A NX_P39687-1 Acidic leucine-rich nuclear phosphoprotein 32 family member A	1	28.9	10	19	0.105
RDX NX_P35241-1 Radixin	1	38.3	11	18	0.181
PTPRK NX_Q15262-1 Receptor-type tyrosine-protein phosphatase kappa	1	13.3	14	18	0.123
SDCBP NX_O00560-1 Syntenin-1	1	56	13	18	0.12
NARS NX_O43776-1 Asparagine--tRNA ligase, cytoplasmic	1	25.5	13	18	0.12
KPNA2 NX_P52292-1 Importin subunit alpha-1	1	29.1	10	18	0.118
AEBP1 NX_Q8IUX7-1 Adipocyte enhancer-binding protein 1	1	12.2	12	18	0.111
EXT1 NX_Q16394-1 Exostosin-1	1	25.7	13	18	0.11
DPP3 NX_Q9NY33-1 Dipeptidyl peptidase 3	1	33	12	18	0.11
UBR4 NX_Q5T4S7-1 E3 ubiquitin-protein ligase UBR4	1	4.7	13	18	0.108
DCN NX_P07585-1 Decorin isoform A	1	42.6	16	18	0.106
PFN1 NX_P07737-1 Profilin-1	1	57.1	13	18	0.106
OTUB1 NX_Q96FW1-1 Ubiquitin thioesterase OTUB1	1	58.7	13	18	0.103
CD109 NX_Q6YHK3-1 CD109 antigen	1	8.1	9	18	0.1
ALDH1A1 NX_P00352-1 Retinal dehydrogenase 1	1	35.1	14	18	0.096
RBBP4 NX_Q09028-1 Histone-binding protein RBBP4	1	35.1	9	18	0.091
TUBB6 NX_Q9BUF5-1 Tubulin beta-6 chain	1	28.5	13	18	0.057
NAP1L4 NX_Q99733-1 Nucleosome assembly protein 1-like 4	1	33.9	9	17	0.132
GOT1 NX_P17174-1 Aspartate aminotransferase, cytoplasmic	1	58.4	17	17	0.128
AK2 NX_P54819-1 Adenylate kinase 2, mitochondrial	1	49	13	17	0.125
LMNA NX_P02545-1 Prelamin-A/C isoform A	1	31.9	17	17	0.118
ME1 NX_P48163-1 NADP-dependent malic enzyme	1	32.5	14	17	0.117
PSAT1 NX_Q9Y617-1 Phosphoserine aminotransferase	1	39.5	17	17	0.117
NID1 NX_P14543-1 Nidogen-1	1	15.6	10	17	0.115
VPS35 NX_Q96QK1-1 Vacuolar protein sorting-associated protein 35	1	28.6	15	17	0.114
PSAP NX_P07602-1 Prosaposin isoform Sap-mu-0	1	13.7	10	17	0.113
COL6A1 NX_P12109-1 Collagen alpha-1(VI) chain	1	14.7	15	17	0.111
ROBO2 NX_Q9HCK4-1 Roundabout homolog 2	1	21.4	17	17	0.108
GLG1 NX_Q92896-1 Golgi apparatus protein 1	1	10.3	14	17	0.105
GMPS NX_P49915-1 GMP synthase [glutamine-hydrolyzing]	1	27.3	14	17	0.102
HMGB1 NX_P09429-1 High mobility group protein B1	1	40.5	12	17	0.082
FH NX_P07954-1 Fumarate hydratase, mitochondrial isoform Mitochondrial	1	40.2	15	16	0.117
PDIA3 NX_P30101-1 Protein disulfide-isomerase A3	1	39.4	16	16	0.114
OLA1 NX_Q9NTK5-1 Obg-like ATPase 1	1	43.9	15	16	0.113
PSMB1 NX_P20618-1 Proteasome subunit beta type-1	1	50.2	10	16	0.108
FBLN1 NX_P23142-1 Fibulin-1 isoform D	1	16.8	14	16	0.108
DDX39B NX_Q13838-1 Spliceosome RNA helicase DDX39B	1	36.2	15	16	0.108
PHGDH NX_O43175-1 D-3-phosphoglycerate dehydrogenase	1	34	13	16	0.106
SEC23A NX_Q15436-1 Protein transport protein Sec23A	1	28.9	13	16	0.106
U2AF2 NX_P26368-1 Splicing factor U2AF 65 kDa subunit	1	32	12	16	0.103
A2M NX_P01023-1 Alpha-2-macroglobulin	1	6.5	8	16	0.098
PTBP1 NX_P26599-1 Polypyrimidine tract-binding protein 1	1	21.1	10	16	0.096
ESD NX_P10768-1 S-formylglutathione hydrolase	1	28.4	8	16	0.093
EIF3CL NX_B5ME19-1 Eukaryotic translation initiation factor 3 subunit C-like protein PE=3, EIF3C NX_Q99613-1 Eukaryotic translation initiation factor 3 subunit C	1	21.7	14	16	0.092
NUDC NX_Q9Y266-1 Nuclear migration protein nudC	1	39	11	16	0.084
HNRNPF NX_P52597-1 Heterogeneous nuclear ribonucleoprotein F	1	20.7	8	16	0.082
NME1 NX_P15531-1 Nucleoside diphosphate kinase A	1	52	13	16	0.067
VCAM1 NX_P19320-1 Vascular cell adhesion protein 1	1	25.3	13	15	0.107
ADSL NX_P30566-1 Adenylosuccinate lyase	1	30.4	13	15	0.107
GLRX3 NX_O76003-1 Glutaredoxin-3	1	42.7	12	15	0.106
ISYNA1 NX_Q9NPH2-1 Inositol-3-phosphate synthase 1	1	26.5	11	15	0.106
SERBP1 NX_Q8NC51-1 Plasminogen activator inhibitor 1 RNA-binding protein	1	24.3	6	15	0.105
XPOT NX_O43592-1 Exportin-T	1	20.8	15	15	0.103
PRMT5 NX_O14744-1 Protein arginine N-methyltransferase 5	1	26.4	13	15	0.102
DCC NX_P43146-1 Netrin receptor DCC	1	12.2	15	15	0.102
EIF3F NX_O00303-1 Eukaryotic translation initiation factor 3 subunit F	1	53.8	13	15	0.1
PRMT1 NX_Q99873-1 Protein arginine N-methyltransferase 1	1	31	14	15	0.097
SARS NX_P49591-1 Serine--tRNA ligase, cytoplasmic	1	30.9	13	15	0.091
PSMA1 NX_P25786-1 Proteasome subunit alpha type-1 isoform Short	1	48.7	10	15	0.09
PLOD3 NX_O60568-1 Procollagen-lysine,2-oxoglutarate 5-dioxygenase 3	1	22.1	13	15	0.088
PPA1 NX_Q15181-1 Inorganic pyrophosphatase	1	37.7	12	15	0.085
POTEE NX_Q6S8J3-1 POTE ankyrin domain family member E	0.9991	7.3	10	15	0.043
HNRNPC NX_P07910-1 Heterogeneous nuclear ribonucleoproteins C1/C2 isoform C2	1	26.5	9	14	0.1
PSMB5 NX_P28074-1 Proteasome subunit beta type-5	1	43	13	14	0.099
PSMD2 NX_Q13200-1 26S proteasome non-ATPase regulatory subunit 2	1	21.3	14	14	0.097
EXT2 NX_Q93063-1 Exostosin-2	1	19.6	12	14	0.096
PSMB3 NX_P49720-1 Proteasome subunit beta type-3	1	44.4	12	14	0.094
FDPS NX_P14324-1 Farnesyl pyrophosphate synthase	1	26	11	14	0.093
RAN NX_P62826-1 GTP-binding nuclear protein Ran	1	33.8	10	14	0.093
TIMP1 NX_P01033-1 Metalloproteinase inhibitor 1	1	16.9	8	14	0.088
PGM1 NX_P36871-1 Phosphoglucomutase-1	1	25.4	11	14	0.087
PDGFD NX_Q9GZP0-1 Platelet-derived growth factor D	1	25.4	8	14	0.086
RCC2 NX_Q9P258-1 Protein RCC2	1	28.9	11	14	0.086
ACTR2 NX_P61160-1 Actin-related protein 2	1	35.5	10	14	0.085
PSMA7 NX_O14818-1 Proteasome subunit alpha type-7	1	50	12	14	0.084
GOLM1 NX_Q8NBJ4-1 Golgi membrane protein 1	1	29.2	14	14	0.081
HNRNPH1 NX_P31943-1 Heterogeneous nuclear ribonucleoprotein H	1	19.2	7	14	0.067
NME2 NX_P22392-1 Nucleoside diphosphate kinase B	1	55.3	12	14	0.06
ACTBL2 NX_Q562R1-1 Beta-actin-like protein 2	0.9131	14.4	9	14	0.016
ETF1 NX_P62495-1 Eukaryotic peptide chain release factor subunit 1	1	29.1	11	13	0.094
NUDT21 NX_O43809-1 Cleavage and polyadenylation specificity factor subunit 5	1	46.3	9	13	0.092
EIF3L NX_Q9Y262-1 Eukaryotic translation initiation factor 3 subunit L	1	33	12	13	0.089
GDF6 NX_Q6KF10-1 Growth/differentiation factor 6	1	29	10	13	0.082
PRDX6 NX_P30041-1 Peroxiredoxin-6	1	46.9	13	13	0.08
FARSB NX_Q9NSD9-1 Phenylalanine--tRNA ligase beta subunit	1	25.3	13	13	0.08
SPARC NX_P09486-1 SPARC	1	22.1	10	13	0.079
IGF2R NX_P11717-1 Cation-independent mannose-6-phosphate receptor	1	4.9	13	13	0.079
LTBP4 NX_Q8N2S1-1 Latent-transforming growth factor beta-binding protein 4	1	5.7	11	13	0.077
PAPPA NX_Q13219-1 Pappalysin-1	1	10.5	12	13	0.076
NSFL1C NX_Q9UNZ2-1 NSFL1 cofactor p47	1	37.3	12	13	0.075
MDH2 NX_P40926-1 Malate dehydrogenase, mitochondrial	1	34	12	13	0.074
CDC37 NX_Q16543-1 Hsp90 co-chaperone Cdc37	1	28	11	13	0.067
TPM4 NX_P67936-1 Tropomyosin alpha-4 chain	1	36.3	10	13	0.055
PSMB2 NX_P49721-1 Proteasome subunit beta type-2	1	63.7	10	12	0.09
QPCT NX_Q16769-1 Glutaminyl-peptide cyclotransferase	1	51.2	10	12	0.09
UAP1 NX_Q16222-1 UDP-N-acetylhexosamine pyrophosphorylase isoform AGX2	1	32.8	11	12	0.09
CA11 NX_O75493-1 Carbonic anhydrase-related protein 11	1	24.7	8	12	0.089
IPO9 NX_Q96P70-1 Importin-9	1	18.5	12	12	0.085
CARS NX_P49589-1 Cysteine--tRNA ligase, cytoplasmic	1	19.4	12	12	0.084
CBR1 NX_P16152-1 Carbonyl reductase [NADPH] 1	1	51.6	12	12	0.084
CST3 NX_P01034-1 Cystatin-C	1	58.9	5	12	0.081
CAPZA1 NX_P52907-1 F-actin-capping protein subunit alpha-1	1	45.5	8	12	0.079
KRT10 NX_P13645-1 Keratin, type I cytoskeletal 10	1	20	7	12	0.078
TFRC NX_P02786-1 Transferrin receptor protein 1	1	17.9	10	12	0.077
GSR NX_P00390-1 Glutathione reductase, mitochondrial isoform Mitochondrial	1	25.5	10	12	0.076
MTHFD1 NX_P11586-1 C-1-tetrahydrofolate synthase, cytoplasmic	1	17	10	12	0.076
ST13 NX_P50502-1 Hsc70-interacting protein	1	22.8	10	12	0.075
ACTR3 NX_P61158-1 Actin-related protein 3	1	31.8	10	12	0.074
DHX15 NX_O43143-1 Pre-mRNA-splicing factor ATP-dependent RNA helicase DHX15	1	17	9	12	0.073
TNPO1 NX_Q92973-1 Transportin-1	1	15.8	9	12	0.07
IDE NX_P14735-1 Insulin-degrading enzyme	1	14.9	11	12	0.065
STMN1 NX_P16949-1 Stathmin	1	56.4	11	12	0.065
SDK1 NX_Q7Z5N4-1 Protein sidekick-1	1	7.7	11	12	0.059
B4GAT1 NX_O43505-1 Beta-1,4-glucuronyltransferase 1	1	27.2	8	11	0.082
PRPF8 NX_Q6P2Q9-1 Pre-mRNA-processing-splicing factor 8	1	8.6	11	11	0.082
RUVBL1 NX_Q9Y265-1 RuvB-like 1	1	28.3	9	11	0.081
HNRNPAB NX_Q99729-1 Heterogeneous nuclear ribonucleoprotein A/B	1	24.7	10	11	0.08
CANT1 NX_Q8WVQ1-1 Soluble calcium-activated nucleotidase 1	1	35.9	10	11	0.078
HNRNPL NX_P14866-1 Heterogeneous nuclear ribonucleoprotein L	1	26	10	11	0.077
CTH NX_P32929-1 Cystathionine gamma-lyase	1	24.2	8	11	0.077
PARP1 NX_P09874-1 Poly [ADP-ribose] polymerase 1	1	9.3	4	11	0.075
TNFAIP6 NX_P98066-1 Tumor necrosis factor-inducible gene 6 protein	1	21.3	7	11	0.075
SUPT16H NX_Q9Y5B9-1 FACT complex subunit SPT16	1	10.9	7	11	0.075
CAD NX_P27708-1 CAD protein	1	8.2	10	11	0.074
UROD NX_P06132-1 Uroporphyrinogen decarboxylase	1	37.1	8	11	0.072
DNAJB11 NX_Q9UBS4-1 DnaJ homolog subfamily B member 11	1	30.2	10	11	0.072
UBA2 NX_Q9UBT2-1 SUMO-activating enzyme subunit 2	1	20.8	8	11	0.072
ASNS NX_P08243-1 Asparagine synthetase [glutamine-hydrolyzing]	1	25.8	10	11	0.071
PSMB4 NX_P28070-1 Proteasome subunit beta type-4	1	45.5	10	11	0.071
ACTR1A NX_P61163-1 Alpha-centractin	1	40.4	11	11	0.07
TSN NX_Q15631-1 Translin	1	44.3	9	11	0.069
HARS NX_P12081-1 Histidine--tRNA ligase, cytoplasmic	1	28.5	9	11	0.069
RBMX NX_P38159-1 RNA-binding motif protein, X chromosome	1	14.8	6	11	0.069
EIF3E NX_P60228-1 Eukaryotic translation initiation factor 3 subunit E	1	23.1	10	11	0.068
SSRP1 NX_Q08945-1 FACT complex subunit SSRP1	1	17.1	10	11	0.068
STRAP NX_Q9Y3F4-1 Serine-threonine kinase receptor-associated protein	1	37.1	10	11	0.068
PRPF19 NX_Q9UMS4-1 Pre-mRNA-processing factor 19	1	36.1	10	11	0.067
DIAPH1 NX_O60610-1 Protein diaphanous homolog 1	1	10.8	8	11	0.066
FABP5 NX_Q01469-1 Fatty acid-binding protein, epidermal	1	38.5	11	11	0.066
MRI1 NX_Q9BV20-1 Methylthioribose-1-phosphate isomerase	1	34.7	8	11	0.065
PSMB6 NX_P28072-1 Proteasome subunit beta type-6	1	41.4	8	11	0.064
G6PD NX_P11413-1 Glucose-6-phosphate 1-dehydrogenase isoform Short	1	24.3	11	11	0.061
PCSK2 NX_P16519-1 Neuroendocrine convertase 2	1	21.8	7	11	0.06
TPM3 NX_P06753-1 Tropomyosin alpha-3 chain	1	25.6	11	11	0.056
ALDOC NX_P09972-1 Fructose-bisphosphate aldolase C	0.9998	11.3	7	11	0.039
NONO NX_Q15233-1 Non-POU domain-containing octamer-binding protein	1	15.5	7	10	0.076
TROVE2 NX_P10155-1 60 kDa SS-A/Ro ribonucleoprotein isoform Long	1	21.7	10	10	0.074
EIF4A3 NX_P38919-1 Eukaryotic initiation factor 4A-III	1	35.8	9	10	0.074
DUT NX_P33316-3 Deoxyuridine 5'-triphosphate nucleotidohydrolase, mitochondrial isoform Iso 3	1	32.1	9	10	0.072
SNRPD1 NX_P62314-1 Small nuclear ribonucleoprotein Sm D1	1	37	4	10	0.07
CLIC4 NX_Q9Y696-1 Chloride intracellular channel protein 4	1	36.8	7	10	0.07
B4GALT1 NX_P15291-1 Beta-1,4-galactosyltransferase 1 isoform Long	1	26.1	7	10	0.07
PCMT1 NX_P22061-1 Protein-L-isoaspartate(D-aspartate) O-methyltransferase	1	59.9	10	10	0.068
EEF1D NX_P29692-1 Elongation factor 1-delta	1	32.7	9	10	0.068
CAP1 NX_Q01518-1 Adenylyl cyclase-associated protein 1	1	27.8	8	10	0.068
ANTXR1 NX_Q9H6X2-1 Anthrax toxin receptor 1	1	11.9	7	10	0.068
ARF1 NX_P84077-1 ADP-ribosylation factor 1	1	47.5	7	10	0.066
GPC6 NX_Q9Y625-1 Glypican-6	1	16.2	6	10	0.066
LUM NX_P51884-1 Lumican	1	30.5	10	10	0.065
KARS NX_Q15046-1 Lysine--tRNA ligase isoform Cytoplasmic	1	20.9	10	10	0.063
FSTL1 NX_Q12841-1 Follistatin-related protein 1	1	19.5	8	10	0.062
PTGFRN NX_Q9P2B2-1 Prostaglandin F2 receptor negative regulator	1	14.6	10	10	0.062
SLC3A2 NX_P08195-1 4F2 cell-surface antigen heavy chain	1	15.4	7	10	0.061
APEH NX_P13798-1 Acylamino-acid-releasing enzyme	1	21.3	10	10	0.061
PRKDC NX_P78527-1 DNA-dependent protein kinase catalytic subunit	1	3.4	9	10	0.061
PAM NX_P19021-1 Peptidyl-glycine alpha-amidating monooxygenase	1	12.9	7	10	0.058
CORO1C NX_Q9ULV4-1 Coronin-1C	1	23	8	10	0.057
CACYBP NX_Q9HB71-1 Calcyclin-binding protein	1	59.6	9	10	0.054
BASP1 NX_P80723-1 Brain acid soluble protein 1	1	30.8	5	10	0.053
PPP2R4 NX_Q15257-1 Serine/threonine-protein phosphatase 2A activator isoform Iso 2	1	29.1	7	10	0.052
AP2A2 NX_O94973-1 AP-2 complex subunit alpha-2	1	12.1	9	10	0.049
STC2 NX_O76061-1 Stanniocalcin-2	0.9993	10.9	4	10	0.042
PYGB NX_P11216-1 Glycogen phosphorylase, brain form	1	14.4	10	10	0.04
EIF4A2 NX_Q14240-1 Eukaryotic initiation factor 4A-II	1	53.6	8	9	0.096
ACO1 NX_P21399-1 Cytoplasmic aconitate hydratase	1	20.1	8	9	0.07
RARS NX_P54136-1 Arginine--tRNA ligase, cytoplasmic isoform Complexed	1	23.2	9	9	0.068
CLIC1 NX_O00299-1 Chloride intracellular channel protein 1	1	37.3	7	9	0.066
CHID1 NX_Q9BWS9-1 Chitinase domain-containing protein 1	1	31.6	9	9	0.066
EIF3H NX_O15372-1 Eukaryotic translation initiation factor 3 subunit H	1	34.1	8	9	0.064
MARCKS NX_P29966-1 Myristoylated alanine-rich C-kinase substrate	1	36.1	7	9	0.064
EEA1 NX_Q15075-1 Early endosome antigen 1	1	9.9	9	9	0.063
PDIA6 NX_Q15084-1 Protein disulfide-isomerase A6	1	26.1	8	9	0.063
HDGF NX_P51858-1 Hepatoma-derived growth factor	1	47.5	8	9	0.061
PLXDC2 NX_Q6UX71-1 Plexin domain-containing protein 2	1	14.9	6	9	0.061
IGFBP2 NX_P18065-1 Insulin-like growth factor-binding protein 2	1	21.2	7	9	0.06
RPS3 NX_P23396-1 40S ribosomal protein S3	1	51.9	9	9	0.06
PSMB7 NX_Q99436-1 Proteasome subunit beta type-7	1	29.2	8	9	0.06
LARS NX_Q9P2J5-1 Leucine--tRNA ligase, cytoplasmic	1	10.5	9	9	0.06
BZW2 NX_Q9Y6E2-1 Basic leucine zipper and W2 domain-containing protein 2	1	25.1	9	9	0.06
G3BP1 NX_Q13283-1 Ras GTPase-activating protein-binding protein 1	1	23	8	9	0.059
RARRES2 NX_Q99969-1 Retinoic acid receptor responder protein 2	1	41.7	6	9	0.059
TNPO3 NX_Q9Y5L0-2 Transportin-3 isoform Iso 2	1	11.2	7	9	0.059
BPNT1 NX_O95861-1 3'(2'),5'-bisphosphate nucleotidase 1	1	44.2	8	9	0.058
PSMA6 NX_P60900-1 Proteasome subunit alpha type-6	1	31.3	8	9	0.058
GALM NX_Q96C23-1 Aldose 1-epimerase	1	27.8	9	9	0.058
PSMA5 NX_P28066-1 Proteasome subunit alpha type-5	1	39	9	9	0.057
TCEA1 NX_P23193-1 Transcription elongation factor A protein 1	1	27.9	6	9	0.056
COPS3 NX_Q9UNS2-1 COP9 signalosome complex subunit 3	1	28.4	8	9	0.056
ACTL6A NX_O96019-1 Actin-like protein 6A	1	29.4	8	9	0.056
LRP6 NX_O75581-1 Low-density lipoprotein receptor-related protein 6	1	5.4	8	9	0.054
LTBP3 NX_Q9NS15-1 Latent-transforming growth factor beta-binding protein 3	1	4.6	6	9	0.053
RPL5 NX_P46777-1 60S ribosomal protein L5	1	25.6	9	9	0.052
PSMD13 NX_Q9UNM6-1 26S proteasome non-ATPase regulatory subunit 13	1	26.6	8	9	0.052
USO1 NX_O60763-1 General vesicular transport factor p115	1	12.4	9	9	0.049
RAD23A NX_P54725-1 UV excision repair protein RAD23 homolog A	1	20.7	5	9	0.049
SEPHS1 NX_P49903-1 Selenide, water dikinase 1	1	39.8	8	9	0.048
CFL2 NX_Q9Y281-1 Cofilin-2 isoform CFL2b	1	53.6	7	9	0.047
TRIM28 NX_Q13263-1 Transcription intermediary factor 1-beta	1	10.4	6	9	0.046
PGM2L1 NX_Q6PCE3-1 Glucose 1,6-bisphosphate synthase	1	20.3	9	9	0.046
GPC1 NX_P35052-1 Glypican-1	1	15.4	6	9	0.044
OLFML3 NX_Q9NRN5-1 Olfactomedin-like protein 3	1	20.9	9	9	0.044
KRT2 NX_P35908-1 Keratin, type II cytoskeletal 2 epidermal	0.9993	12.5	6	9	0.028
PABPC1L NX_Q4VXU2-1 Polyadenylate-binding protein 1-like	0.9174	7.3	5	9	0.022
ENO2 NX_P09104-1 Gamma-enolase	1	31.3	8	8	0.084
KPNA4 NX_O00629-1 Importin subunit alpha-3	1	8.3	4	8	0.061
CBS NX_P35520-1 Cystathionine beta-synthase	1	19.1	6	8	0.058
BCAT1 NX_P54687-1 Branched-chain-amino-acid aminotransferase, cytosolic	1	22	6	8	0.058
PSME2 NX_Q9UL46-1 Proteasome activator complex subunit 2	1	24.3	5	8	0.058
THBS2 NX_P35442-1 Thrombospondin-2	1	6.1	6	8	0.057
QARS NX_P47897-1 Glutamine--tRNA ligase	1	10.7	6	8	0.056
SKIV2L2 NX_P42285-1 Superkiller viralicidic activity 2-like 2	1	10	8	8	0.055
EIF4B NX_P23588-1 Eukaryotic translation initiation factor 4B	1	15.9	3	8	0.054
PSMA3 NX_P25788-1 Proteasome subunit alpha type-3	1	40	8	8	0.054
ARHGDIA NX_P52565-1 Rho GDP-dissociation inhibitor 1	1	29.9	8	8	0.053
HLA-A NX_P01891-1 HLA class I histocompatibility antigen, A-68 alpha chain , HLA-A NX_P01892-1 HLA class I histocompatibility antigen, A-2 alpha chain , HLA-A NX_P10314-1 HLA class I histocompatibility antigen, A-32 alpha chain , HLA-A NX_P10316-1 HLA class I histocompatibility antigen, A-69 alpha chain , HLA-A NX_P16189-1 HLA class I histocompatibility antigen, A-31 alpha chain , HLA-A NX_P16190…	1	17.3	4	8	0.053
EIF2S3 NX_P41091-1 Eukaryotic translation initiation factor 2 subunit 3 , EIF2S3L NX_Q2VIR3-1 Putative eukaryotic translation initiation factor 2 subunit 3-like protein PE=5	1	20.8	7	8	0.052
PSME1 NX_Q06323-1 Proteasome activator complex subunit 1	1	37.3	7	8	0.051
SEMA3A NX_Q14563-1 Semaphorin-3A	1	10.9	6	8	0.051
DNAJC8 NX_O75937-1 DnaJ homolog subfamily C member 8	1	40.7	6	8	0.048
GSTO1 NX_P78417-1 Glutathione S-transferase omega-1	1	34.4	8	8	0.047
COPB2 NX_P35606-1 Coatomer subunit beta'	1	7.7	5	8	0.046
SMARCC1 NX_Q92922-1 SWI/SNF complex subunit SMARCC1	1	7.4	5	8	0.046
PROS1 NX_P07225-1 Vitamin K-dependent protein S	1	11.7	8	8	0.045
EFNB1 NX_P98172-1 Ephrin-B1	1	14.7	6	8	0.045
SAE1 NX_Q9UBE0-1 SUMO-activating enzyme subunit 1	1	20.8	5	8	0.044
PTK7 NX_Q13308-1 Inactive tyrosine-protein kinase 7	1	9.6	8	8	0.043
SRSF1 NX_Q07955-1 Serine/arginine-rich splicing factor 1 isoform ASF-1	1	26.2	7	8	0.043
WDR1 NX_O75083-1 WD repeat-containing protein 1	1	22.3	8	8	0.042
GSN NX_P06396-1 Gelsolin	1	14.2	5	8	0.042
PSMA4 NX_P25789-1 Proteasome subunit alpha type-4	1	22.2	8	8	0.041
RAB11A NX_P62491-1 Ras-related protein Rab-11A , RAB11B NX_Q15907-1 Ras-related protein Rab-11B	1	34.7	7	8	0.039
DDX17 NX_Q92841-4 Probable ATP-dependent RNA helicase DDX17	1	12.5	7	8	0.038
ATP6V1A NX_P38606-1 V-type proton ATPase catalytic subunit A	1	19.3	6	8	0.033
PYGL NX_P06737-1 Glycogen phosphorylase, liver form	1	12.3	8	8	0.03
GDI1 NX_P31150-1 Rab GDP dissociation inhibitor alpha	1	34.9	5	7	0.104
HNRNPR NX_O43390-1 Heterogeneous nuclear ribonucleoprotein R	1	13.1	5	7	0.057
APLP2 NX_Q06481-1 Amyloid-like protein 2	1	10.6	4	7	0.056
PPIB NX_P23284-1 Peptidyl-prolyl cis-trans isomerase B	1	35.2	6	7	0.054
HUWE1 NX_Q7Z6Z7-1 E3 ubiquitin-protein ligase HUWE1	1	2.3	6	7	0.051
TGFB1 NX_P01137-1 Transforming growth factor beta-1	1	23.3	7	7	0.05
MINPP1 NX_Q9UNW1-1 Multiple inositol polyphosphate phosphatase 1	1	12.9	5	7	0.05
EIF3I NX_Q13347-1 Eukaryotic translation initiation factor 3 subunit I	1	34.8	7	7	0.049
BZW1 NX_Q7L1Q6-1 Basic leucine zipper and W2 domain-containing protein 1	1	28.9	7	7	0.049
NDNF NX_Q8TB73-1 Protein NDNF	1	7	3	7	0.049
CNDP2 NX_Q96KP4-1 Cytosolic non-specific dipeptidase	1	23.8	7	7	0.049
USP14 NX_P54578-1 Ubiquitin carboxyl-terminal hydrolase 14	1	22.1	7	7	0.048
CTNNA1 NX_P35221-1 Catenin alpha-1	1	14.3	5	7	0.048
NTNG1 NX_Q9Y2I2-3 Netrin-G1 isoform Iso 3	1	9.8	7	7	0.047
EIF5 NX_P55010-1 Eukaryotic translation initiation factor 5	1	15.3	6	7	0.046
PSME4 NX_Q14997-1 Proteasome activator complex subunit 4	1	5.3	7	7	0.046
NACA NX_E9PAV3-1 Nascent polypeptide-associated complex subunit alpha, muscle-specific form isoform skNAC , NACA NX_Q13765-1 Nascent polypeptide-associated complex subunit alpha	1	35.8	7	7	0.046
USP7 NX_Q93009-1 Ubiquitin carboxyl-terminal hydrolase 7	1	8.4	5	7	0.045
SLC39A10 NX_Q9ULF5-1 Zinc transporter ZIP10	1	9	5	7	0.045
PEPD NX_P12955-1 Xaa-Pro dipeptidase	1	16.8	7	7	0.044
CYCS NX_P99999-1 Cytochrome c	1	39	6	7	0.044
IPO11 NX_Q9UI26-1 Importin-11	1	9.2	5	7	0.043
NAA15 NX_Q9BXJ9-1 N-alpha-acetyltransferase 15, NatA auxiliary subunit	1	9.8	7	7	0.043
RPS7 NX_P62081-1 40S ribosomal protein S7	1	43.3	6	7	0.042
KIF5B NX_P33176-1 Kinesin-1 heavy chain	1	12.6	7	7	0.042
VBP1 NX_P61758-1 Prefoldin subunit 3	1	31	5	7	0.042
RRAS NX_P10301-1 Ras-related protein R-Ras	0.9591	7.8	2	7	0.042
CUL1 NX_Q13616-1 Cullin-1	1	14	7	7	0.041
CHORDC1 NX_Q9UHD1-1 Cysteine and histidine-rich domain-containing protein 1	1	21.7	6	7	0.041
HINT1 NX_P49773-1 Histidine triad nucleotide-binding protein 1	1	51.6	6	7	0.04
PSMD11 NX_O00231-1 26S proteasome non-ATPase regulatory subunit 11	1	26.1	6	7	0.039
TPT1 NX_P13693-1 Translationally-controlled tumor protein	1	40.7	7	7	0.039
MAT2A NX_P31153-1 S-adenosylmethionine synthase isoform type-2	1	19.5	7	7	0.038
ITIH2 NX_P19823-1 Inter-alpha-trypsin inhibitor heavy chain H2	1	7	5	7	0.036
CUL4B NX_Q13620-2 Cullin-4B	1	14.5	7	7	0.036
NAA25 NX_Q14CX7-1 N-alpha-acetyltransferase 25, NatB auxiliary subunit	1	11.8	7	7	0.034
UBA3 NX_Q8TBC4-1 NEDD8-activating enzyme E1 catalytic subunit	0.9999	20.7	6	7	0.034
NPTXR NX_O95502-1 Neuronal pentraxin receptor	1	15	6	7	0.033
TPP2 NX_P29144-1 Tripeptidyl-peptidase 2	1	7	6	7	0.032
COPB1 NX_P53618-1 Coatomer subunit beta	1	10.5	6	7	0.032
ACPP NX_P15309-1 Prostatic acid phosphatase	0.9985	21	6	7	0.027
MAGOHB NX_Q96A72-1 Protein mago nashi homolog 2	0.9979	48	7	7	0.027
CLASP1 NX_Q7Z460-1 CLIP-associating protein 1	1	2.3	3	7	0.025
SEPT7 NX_Q16181-1 Septin-7	0.9992	11.7	4	7	0.025
API5 NX_Q9BZZ5-4 Apoptosis inhibitor 5 isoform Iso 4	1	19.8	6	6	0.049
ROBO1 NX_Q9Y6N7-1 Roundabout homolog 1	1	7.5	6	6	0.048
ATRN NX_O75882-1 Attractin	1	6.5	6	6	0.047
EEF1B2 NX_P24534-1 Elongation factor 1-beta	1	43.1	5	6	0.047
C6 NX_P13671-1 Complement component C6	1	12	5	6	0.046
DAG1 NX_Q14118-1 Dystroglycan	1	11.6	6	6	0.046
RCC1 NX_P18754-1 Regulator of chromosome condensation	1	20.4	6	6	0.045
EIF4G1 NX_Q04637-1 Eukaryotic translation initiation factor 4 gamma 1 isoform A	1	4.8	6	6	0.045
EIF2S1 NX_P05198-1 Eukaryotic translation initiation factor 2 subunit 1	1	21.6	5	6	0.044
FUS NX_P35637-1 RNA-binding protein FUS isoform Long	1	16.9	5	6	0.044
CYFIP1 NX_Q7L576-1 Cytoplasmic FMR1-interacting protein 1 , CYFIP2 NX_Q96F07-1 Cytoplasmic FMR1-interacting protein 2	1	4.5	4	6	0.044
RNPEP NX_Q9H4A4-1 Aminopeptidase B	1	11.2	5	6	0.044
DNAJA1 NX_P31689-1 DnaJ homolog subfamily A member 1	1	20.9	5	6	0.043
PSMC4 NX_P43686-1 26S protease regulatory subunit 6B	1	14.4	4	6	0.043
IPO4 NX_Q8TEX9-1 Importin-4	1	8.7	6	6	0.043
HIST1H1E NX_P10412-1 Histone H1.4	1	22.8	6	6	0.043
TF NX_P02787-1 Serotransferrin	0.9968	2	2	6	0.043
BUB3 NX_O43684-1 Mitotic checkpoint protein BUB3	1	25.9	6	6	0.042
SRM NX_P19623-1 Spermidine synthase	1	27.5	6	6	0.042
UBE2L3 NX_P68036-1 Ubiquitin-conjugating enzyme E2 L3	1	35.1	4	6	0.042
LINGO1 NX_Q96FE5-1 Leucine-rich repeat and immunoglobulin-like domain-containing nogo receptor-interacting protein 1	1	16	5	6	0.042
CALR NX_P27797-1 Calreticulin	1	30.9	6	6	0.041
DCPS NX_Q96C86-1 m7GpppX diphosphatase	1	16.6	5	6	0.041
NUDT5 NX_Q9UKK9-1 ADP-sugar pyrophosphatase	1	27.4	6	6	0.041
RUVBL2 NX_Q9Y230-1 RuvB-like 2	1	16.4	6	6	0.041
CLUH NX_O75153-1 Clustered mitochondria protein homolog	1	5.4	6	6	0.041
ARPC2 NX_O15144-1 Actin-related protein 2/3 complex subunit 2	1	30.3	4	6	0.04
PGLS NX_O95336-1 6-phosphogluconolactonase	1	36	5	6	0.04
COPA NX_P53621-1 Coatomer subunit alpha	1	7.3	6	6	0.04
NUDCD1 NX_Q96RS6-1 NudC domain-containing protein 1	1	14.8	5	6	0.04
COPE NX_O14579-1 Coatomer subunit epsilon	1	23.7	5	6	0.039
COL5A1 NX_P20908-1 Collagen alpha-1(V) chain	1	4.5	5	6	0.039
VASN NX_Q6EMK4-1 Vasorin	1	12.5	6	6	0.039
PGM2 NX_Q96G03-1 Phosphoglucomutase-2	1	19.1	5	6	0.039
NUCKS1 NX_Q9H1E3-1 Nuclear ubiquitous casein and cyclin-dependent kinase substrate 1	0.9998	16	3	6	0.039
AHSA1 NX_O95433-1 Activator of 90 kDa heat shock protein ATPase homolog 1	1	31.1	6	6	0.038
ARMT1 NX_Q9H993-1 Protein-glutamate O-methyltransferase	1	28.6	6	6	0.038
GART NX_P22102-1 Trifunctional purine biosynthetic protein adenosine-3 isoform Long	1	8.6	6	6	0.037
ALYREF NX_Q86V81-1 THO complex subunit 4	1	16	4	6	0.037
ICAM5 NX_Q9UMF0-1 Intercellular adhesion molecule 5	1	6.2	6	6	0.037
DCTN2 NX_Q13561-1 Dynactin subunit 2	1	16.2	5	6	0.036
GSTM2 NX_P28161-1 Glutathione S-transferase Mu 2	1	29.8	6	6	0.036
ADK NX_P55263-1 Adenosine kinase	1	19.3	5	6	0.035
RPL10A NX_P62906-1 60S ribosomal protein L10a	1	18.9	6	6	0.035
THOP1 NX_P52888-1 Thimet oligopeptidase	1	8.9	4	6	0.034
SF3A1 NX_Q15459-1 Splicing factor 3A subunit 1	1	8.4	5	6	0.034
G3BP2 NX_Q9UN86-1 Ras GTPase-activating protein-binding protein 2 isoform A	1	17	5	6	0.033
CD248 NX_Q9HCU0-1 Endosialin	1	7.8	6	6	0.032
AP1B1 NX_Q10567-1 AP-1 complex subunit beta-1 isoform A	0.9998	6.3	4	6	0.031
SOD1 NX_P00441-1 Superoxide dismutase [Cu-Zn]	1	30.5	5	6	0.03
PEBP1 NX_P30086-1 Phosphatidylethanolamine-binding protein 1	1	40.1	5	6	0.028
PPP5C NX_P53041-1 Serine/threonine-protein phosphatase 5	0.998	13	5	6	0.026
MAN1B1 NX_Q9UKM7-1 Endoplasmic reticulum mannosyl-oligosaccharide 1,2-alpha-mannosidase	0.9979	7	3	6	0.025
MUC16 NX_Q8WXI7-1 Mucin-16	0.9869	0.6	5	6	0.022
KCTD2 NX_Q14681-1 BTB/POZ domain-containing protein KCTD2 , CADPS2 NX_Q86UW7-1 Calcium-dependent secretion activator 2	0.941	3	1	6	0.022
HSPA9 NX_P38646-1 Stress-70 protein, mitochondrial	1	7.2	4	5	0.043
FAT4 NX_Q6V0I7-1 Protocadherin Fat 4	0.9962	1.3	1	5	0.04
CKAP5 NX_Q14008-1 Cytoskeleton-associated protein 5	1	6.1	5	5	0.039
HYOU1 NX_Q9Y4L1-1 Hypoxia up-regulated protein 1	1	9.3	5	5	0.039
HAT1 NX_O14929-1 Histone acetyltransferase type B catalytic subunit isoform A	1	22.7	5	5	0.038
EIF3M NX_Q7L2H7-1 Eukaryotic translation initiation factor 3 subunit M	1	25.7	5	5	0.038
RMDN3 NX_Q96TC7-1 Regulator of microtubule dynamics protein 3	0.9696	12.1	1	5	0.038
ATP6AP2 NX_O75787-1 Renin receptor	1	18.6	5	5	0.037
RPS12 NX_P25398-1 40S ribosomal protein S12	1	24.2	4	5	0.037
SLC1A4 NX_P43007-1 Neutral amino acid transporter A	1	13.3	5	5	0.037
PSMD5 NX_Q16401-1 26S proteasome non-ATPase regulatory subunit 5	1	11.5	4	5	0.037
UBE2N NX_P61088-1 Ubiquitin-conjugating enzyme E2 N	1	28.9	5	5	0.037
PROSC NX_O94903-1 Proline synthase co-transcribed bacterial homolog protein	1	20.7	5	5	0.036
FKBP3 NX_Q00688-1 Peptidyl-prolyl cis-trans isomerase FKBP3	1	20.1	5	5	0.036
SF3A3 NX_Q12874-1 Splicing factor 3A subunit 3	1	15	4	5	0.036
TATDN1 NX_Q6P1N9-1 Putative deoxyribonuclease TATDN1	1	22.2	5	5	0.036
SEZ6L2 NX_Q6UXD5-1 Seizure 6-like protein 2	1	11.1	4	5	0.036
SGTA NX_O43765-1 Small glutamine-rich tetratricopeptide repeat-containing protein alpha	0.9998	8.6	2	5	0.036
BCHE NX_P06276-1 Cholinesterase	1	13.5	5	5	0.035
DARS NX_P14868-1 Aspartate--tRNA ligase, cytoplasmic	1	15.4	5	5	0.035
SERPINB6 NX_P35237-1 Serpin B6	1	15.7	5	5	0.035
EFTUD2 NX_Q15029-1 116 kDa U5 small nuclear ribonucleoprotein component	1	7.6	5	5	0.035
SUGT1 NX_Q9Y2Z0-1 Protein SGT1 homolog	1	16.4	5	5	0.035
MARCKSL1 NX_P49006-1 MARCKS-related protein	0.9999	14.4	2	5	0.035
LTF NX_P02788-1 Lactotransferrin	0.9244	3.1	1	5	0.035
EPRS NX_P07814-1 Bifunctional glutamate/proline--tRNA ligase	1	5.8	5	5	0.034
LAP3 NX_P28838-1 Cytosol aminopeptidase	1	13.3	5	5	0.034
CBX3 NX_Q13185-1 Chromobox protein homolog 3	1	22.4	5	5	0.034
PGP NX_A6NDG6-1 Phosphoglycolate phosphatase	1	15	5	5	0.033
SKP1 NX_P63208-1 S-phase kinase-associated protein 1	1	28.8	3	5	0.033
PSMD1 NX_Q99460-1 26S proteasome non-ATPase regulatory subunit 1	1	10.5	5	5	0.033
UGGT1 NX_Q9NYU2-1 UDP-glucose:glycoprotein glucosyltransferase 1	1	3.9	5	5	0.033
ARCN1 NX_P48444-1 Coatomer subunit delta	0.9994	6.8	3	5	0.033
TXN NX_P10599-1 Thioredoxin	1	29.5	3	5	0.032
PSMD7 NX_P51665-1 26S proteasome non-ATPase regulatory subunit 7	1	23.5	5	5	0.032
ISOC1 NX_Q96CN7-1 Isochorismatase domain-containing protein 1	1	21.5	5	5	0.032
DDX3X NX_O00571-1 ATP-dependent RNA helicase DDX3X	1	9.5	3	5	0.032
NAA10 NX_P41227-1 N-alpha-acetyltransferase 10	1	25.5	5	5	0.032
SLC1A5 NX_Q15758-1 Neutral amino acid transporter B(0)	0.9996	7.2	2	5	0.032
HMGB2 NX_P26583-1 High mobility group protein B2	1	22	5	5	0.031
HADH NX_Q16836-1 Hydroxyacyl-coenzyme A dehydrogenase, mitochondrial	1	20.1	4	5	0.031
PPP6R3 NX_Q5H9R7-1 Serine/threonine-protein phosphatase 6 regulatory subunit 3	1	10.4	4	5	0.031
B3GAT3 NX_O94766-1 Galactosylgalactosylxylosylprotein 3-beta-glucuronosyltransferase 3	1	20.9	5	5	0.03
NAMPT NX_P43490-1 Nicotinamide phosphoribosyltransferase	1	20.2	5	5	0.03
RBM3 NX_P98179-1 RNA-binding protein 3	1	38.2	4	5	0.03
BROX NX_Q5VW32-1 BRO1 domain-containing protein BROX	1	20.4	5	5	0.03
HNRNPA3 NX_P51991-1 Heterogeneous nuclear ribonucleoprotein A3	1	15.6	5	5	0.03
OLFM2 NX_O95897-1 Noelin-2	1	9.7	5	5	0.028
KHDRBS1 NX_Q07666-1 KH domain-containing, RNA-binding, signal transduction-associated protein 1	1	9.7	4	5	0.028
CDH12 NX_P55289-1 Cadherin-12	1	11.6	5	5	0.028
AMPD2 NX_Q01433-1 AMP deaminase 2 isoform Ex1B-2-3	0.9996	6.5	5	5	0.027
GSS NX_P48637-1 Glutathione synthetase	0.9999	13.1	5	5	0.026
PPT1 NX_P50897-1 Palmitoyl-protein thioesterase 1	0.9999	12.7	3	5	0.026
HSPB1 NX_P04792-1 Heat shock protein beta-1	0.9998	22	4	5	0.026
TPD52 NX_P55327-1 Tumor protein D52	0.9127	8	2	5	0.026
BLMH NX_Q13867-1 Bleomycin hydrolase	0.9999	12.7	4	5	0.024
AIFM1 NX_O95831-1 Apoptosis-inducing factor 1, mitochondrial	0.9987	10.1	5	5	0.024
AASDHPPT NX_Q9NRN7-1 L-aminoadipate-semialdehyde dehydrogenase-phosphopantetheinyl transferase	0.9998	12.9	3	5	0.023
ANP32B NX_Q92688-1 Acidic leucine-rich nuclear phosphoprotein 32 family member B	0.9972	15.5	5	5	0.022
FAM84B NX_Q96KN1-1 Protein FAM84B	0.9957	18.4	4	5	0.022
SERPINA1 NX_P01009-1 Alpha-1-antitrypsin	0.9225	1.9	2	5	0.02
LTBP1 NX_Q14766-1 Latent-transforming growth factor beta-binding protein 1 isoform Long	0.9951	3.7	3	5	0.018
XRN2 NX_Q9H0D6-1 5'-3' exoribonuclease 2	0.989	6.2	4	5	0.018
NANS NX_Q9NR45-1 Sialic acid synthase	1	24.2	4	4	0.032
PRCP NX_P42785-1 Lysosomal Pro-X carboxypeptidase	1	16.5	4	4	0.031
PABPN1 NX_Q86U42-1 Polyadenylate-binding protein 2	1	26.8	3	4	0.031
PLOD1 NX_Q02809-1 Procollagen-lysine,2-oxoglutarate 5-dioxygenase 1	1	15.1	4	4	0.031
SNX18 NX_Q96RF0-1 Sorting nexin-18	0.9806	4.5	1	4	0.031
HPRT1 NX_P00492-1 Hypoxanthine-guanine phosphoribosyltransferase	1	22.5	4	4	0.03
RNH1 NX_P13489-1 Ribonuclease inhibitor	1	11.3	4	4	0.03
SMC1A NX_Q14683-1 Structural maintenance of chromosomes protein 1A	1	5.6	4	4	0.03
COPS4 NX_Q9BT78-1 COP9 signalosome complex subunit 4	1	13.3	4	4	0.03
DPY30 NX_Q9C005-1 Protein dpy-30 homolog	1	36.4	2	4	0.03
CS NX_O75390-1 Citrate synthase, mitochondrial	1	13.5	3	4	0.029
ENPP1 NX_P22413-1 Ectonucleotide pyrophosphatase/phosphodiesterase family member 1	1	6.5	3	4	0.029
RPL12 NX_P30050-1 60S ribosomal protein L12	1	29.1	4	4	0.029
PPP1R7 NX_Q15435-1 Protein phosphatase 1 regulatory subunit 7	1	13.9	4	4	0.029
NT5C NX_Q8TCD5-1 5'(3')-deoxyribonucleotidase, cytosolic type	1	25.9	4	4	0.029
FUBP1 NX_Q96AE4-1 Far upstream element-binding protein 1	1	11.3	4	4	0.029
TSNAX NX_Q99598-1 Translin-associated protein X	1	16.6	4	4	0.029
WDR77 NX_Q9BQA1-1 Methylosome protein 50	1	25.4	4	4	0.029
RTCB NX_Q9Y3I0-1 tRNA-splicing ligase RtcB homolog	1	14.5	4	4	0.029
PRPS1 NX_P60891-1 Ribose-phosphate pyrophosphokinase 1	1	26.1	4	4	0.029
PSMC5 NX_P62195-1 26S protease regulatory subunit 8	0.9963	6.4	2	4	0.029
HIST1H4A;HIST1H4B;HIST1H4C;HIST1H4D;HIST1H4E;HIST1H4F;HIST1H4H;HIST1H4I;HIST1H4J;HIST1H4K;HIST1H4L;HIST2H4A;HIST2H4B;HIST4H4 NX_P62805-1 Histone H4	1	34	4	4	0.028
PPAT NX_Q06203-1 Amidophosphoribosyltransferase	1	9.3	4	4	0.028
ERVMER34-1 NX_Q9H9K5-1 Endogenous retrovirus group MER34 member 1 Env polyprotein	1	7.1	4	4	0.028
PPME1 NX_Q9Y570-1 Protein phosphatase methylesterase 1	1	12.4	4	4	0.028
MMP2 NX_P08253-1 72 kDa type IV collagenase	1	6.1	4	4	0.028
SIRPA NX_P78324-1 Tyrosine-protein phosphatase non-receptor type substrate 1	1	12.9	4	4	0.028
HDAC2 NX_Q92769-1 Histone deacetylase 2	1	10.2	4	4	0.028
COPG1 NX_Q9Y678-1 Coatomer subunit gamma-1	0.9998	5.7	3	4	0.028
DHX36 NX_Q9H2U1-1 ATP-dependent RNA helicase DHX36	0.9955	2.8	2	4	0.028
PPIH NX_O43447-1 Peptidyl-prolyl cis-trans isomerase H	1	29.9	4	4	0.027
FTL NX_P02792-1 Ferritin light chain	1	31.4	4	4	0.027
C7 NX_P10643-1 Complement component C7	1	8.1	4	4	0.027
RPS20 NX_P60866-1 40S ribosomal protein S20	1	19.3	4	4	0.027
GNB2L1 NX_P63244-1 Guanine nucleotide-binding protein subunit beta-2-like 1	1	8.8	3	4	0.027
GALNT2 NX_Q10471-1 Polypeptide N-acetylgalactosaminyltransferase 2	1	10.3	4	4	0.027
NT5DC1 NX_Q5TFE4-1 5'-nucleotidase domain-containing protein 1	1	12.1	3	4	0.027
NMT1 NX_P30419-1 Glycylpeptide N-tetradecanoyltransferase 1 isoform Long	1	8.1	3	4	0.027
GNPDA1 NX_P46926-1 Glucosamine-6-phosphate isomerase 1	1	22.1	4	4	0.027
CUL5 NX_Q93034-1 Cullin-5	0.9926	6.2	2	4	0.027
COPS2 NX_P61201-1 COP9 signalosome complex subunit 2	1	11.3	4	4	0.026
ALDH16A1 NX_Q8IZ83-1 Aldehyde dehydrogenase family 16 member A1	1	5.6	4	4	0.026
WDR43 NX_Q15061-1 WD repeat-containing protein 43	0.9999	9.6	3	4	0.026
SNRPA1 NX_P09661-1 U2 small nuclear ribonucleoprotein A'	0.9998	14.9	3	4	0.026
SF3A2 NX_Q15428-1 Splicing factor 3A subunit 2	0.9998	9.7	3	4	0.026
CALU NX_O43852-1 Calumenin	0.9997	11.4	3	4	0.026
PRSS2 NX_P07478-1 Trypsin-2	0.9994	11.3	3	4	0.026
XPO5 NX_Q9HAV4-1 Exportin-5	1	5.3	4	4	0.025
PPP1CC NX_P36873-1 Serine/threonine-protein phosphatase PP1-gamma catalytic subunit isoform Gamma-1 , PPP1CA NX_P62136-1 Serine/threonine-protein phosphatase PP1-alpha catalytic subunit , PPP1CB NX_P62140-1 Serine/threonine-protein phosphatase PP1-beta catalytic subunit	1	8.7	3	4	0.024
C12orf10 NX_Q9HB07-1 UPF0160 protein MYG1, mitochondrial	1	10.6	4	4	0.024
SEPT9 NX_Q9UHD8-1 Septin-9	1	6.3	4	4	0.024
USP9X NX_Q93008-3 Probable ubiquitin carboxyl-terminal hydrolase FAF-X	1	1.7	4	4	0.024
POLR1A NX_O95602-1 DNA-directed RNA polymerase I subunit RPA1	0.9999	4.8	4	4	0.024
PSPC1 NX_Q8WXF1-1 Paraspeckle component 1	0.9991	10.3	3	4	0.024
NCBP1 NX_Q09161-1 Nuclear cap-binding protein subunit 1	1	6.2	4	4	0.023
UBE4A NX_Q14139-1 Ubiquitin conjugation factor E4 A	1	3	3	4	0.023
CMPK1 NX_P30085-1 UMP-CMP kinase	0.9998	20.9	4	4	0.023
WDR12 NX_Q9GZL7-1 Ribosome biogenesis protein WDR12	0.9971	8.3	2	4	0.023
PCBP1 NX_Q15365-1 Poly(rC)-binding protein 1	0.9957	14.9	3	4	0.023
VPS26A NX_O75436-1 Vacuolar protein sorting-associated protein 26A	0.9962	17.7	4	4	0.023
EIF3G NX_O75821-1 Eukaryotic translation initiation factor 3 subunit G	0.9957	9.7	2	4	0.023
MAT2B NX_Q9NZL9-1 Methionine adenosyltransferase 2 subunit beta	0.9997	12.9	3	4	0.022
SNRPB2 NX_P08579-1 U2 small nuclear ribonucleoprotein B''	1	20	4	4	0.021
ALDH9A1 NX_P49189-1 4-trimethylaminobutyraldehyde dehydrogenase	1	11.1	4	4	0.021
MCTS1 NX_Q9ULC4-1 Malignant T-cell-amplified sequence 1	0.9998	21.5	3	4	0.021
HIST1H2BK NX_O60814-1 Histone H2B type 1-K , HIST1H2BJ NX_P06899-1 Histone H2B type 1-J , HIST1H2BO NX_P23527-1 Histone H2B type 1-O , HIST1H2BB NX_P33778-1 Histone H2B type 1-B , H2BFS NX_P57053-1 Histone H2B type F-S , HIST1H2BD NX_P58876-1 Histone H2B type 1-D , HIST1H2BC;HIST1H2BE;HIST1H2BF;HIST1H2BG;HIST1H2BI NX_P62807-1 Histone H2B type 1-C/E/F/G/I , HIST2H2BE NX_Q16778-1 Histone H2B type 2…	0.9996	27.8	3	4	0.021
DDX1 NX_Q92499-1 ATP-dependent RNA helicase DDX1	0.9974	9.7	2	4	0.021
DCTN1 NX_Q14203-1 Dynactin subunit 1 isoform p150	0.9995	4.9	4	4	0.02
PPM1G NX_O15355-1 Protein phosphatase 1G	0.9938	4.2	3	4	0.02
GLO1 NX_Q04760-1 Lactoylglutathione lyase	0.9825	33.7	4	4	0.02
TTN NX_Q8WZ42-1 Titin	0.9339	0.6	4	4	0.02
BTF3 NX_P20290-1 Transcription factor BTF3	0.9999	14.6	3	4	0.019
TBL1XR1 NX_Q9BZK7-1 F-box-like/WD repeat-containing protein TBL1XR1	0.9988	8.6	4	4	0.019
PLCB3 NX_Q01970-1 1-phosphatidylinositol 4,5-bisphosphate phosphodiesterase beta-3	0.998	3.4	3	4	0.019
IDI1 NX_Q13907-1 Isopentenyl-diphosphate Delta-isomerase 1	0.9957	12.8	3	4	0.019
EDIL3 NX_O43854-1 EGF-like repeat and discoidin I-like domain-containing protein 3	0.9939	9.2	4	4	0.019
CNTN4 NX_Q8IWV2-1 Contactin-4	0.9939	6.4	3	4	0.019
FEN1 NX_P39748-1 Flap endonuclease 1	1	10.3	3	4	0.018
RBM28 NX_Q9NW13-1 RNA-binding protein 28	0.9918	3.8	2	4	0.018
EIF3J NX_O75822-1 Eukaryotic translation initiation factor 3 subunit J	0.9803	14.7	4	4	0.018
RAD23B NX_P54727-1 UV excision repair protein RAD23 homolog B	1	18.8	3	3	0.026
PCDH20 NX_Q8N6Y1-1 Protocadherin-20 PE=2	0.9956	7.4	1	3	0.026
PLXNB2 NX_O15031-1 Plexin-B2	1	3.4	3	3	0.024
HMBS NX_P08397-1 Porphobilinogen deaminase	1	13.3	3	3	0.024
MAPT NX_P10636-1 Microtubule-associated protein tau isoform PNS-tau	1	7.4	3	3	0.024
COL2A1 NX_P02458-2 Collagen alpha-1(II) chain isoform Iso 2	0.9804	4	3	3	0.024
GSTM3 NX_P21266-1 Glutathione S-transferase Mu 3	1	14.7	3	3	0.023
SEC24C NX_P53992-1 Protein transport protein Sec24C	1	3.8	3	3	0.023
CDC42 NX_P60953-2 Cell division control protein 42 homolog isoform Iso 2	1	25.7	3	3	0.023
TRA2B NX_P62995-1 Transformer-2 protein homolog beta	1	15.3	3	3	0.023
HDHD1 NX_Q08623-1 Pseudouridine-5'-phosphatase	1	18	2	3	0.023
GCN1L1 NX_Q92616-1 Translational activator GCN1	1	2.7	3	3	0.023
MOV10 NX_Q9HCE1-1 Putative helicase MOV-10	1	3.8	3	3	0.023
BCCIP NX_Q9P287-1 BRCA2 and CDKN1A-interacting protein	1	15	3	3	0.023
RBM8A NX_Q9Y5S9-1 RNA-binding protein 8A	1	32.2	3	3	0.023
BGN NX_P21810-1 Biglycan	0.9999	11.4	3	3	0.023
WDR61 NX_Q9GZS3-1 WD repeat-containing protein 61	0.9999	6.6	2	3	0.023
COPS7B NX_Q9H9Q2-1 COP9 signalosome complex subunit 7b	0.9999	14	2	3	0.023
PPP3CA NX_Q08209-1 Serine/threonine-protein phosphatase 2B catalytic subunit alpha isoform	0.9999	9.6	3	3	0.023
LUC7L2 NX_Q9Y383-1 Putative RNA-binding protein Luc7-like 2	0.9999	8.7	3	3	0.023
PSMC3 NX_P17980-1 26S protease regulatory subunit 6A	0.9998	11.2	2	3	0.023
UBE2K NX_P61086-1 Ubiquitin-conjugating enzyme E2 K	0.9997	24.5	2	3	0.023
TSKU NX_Q8WUA8-1 Tsukushin	0.9997	9.3	2	3	0.023
ATXN10 NX_Q9UBB4-1 Ataxin-10	0.9992	5.7	2	3	0.023
TBCD NX_Q9BTW9-1 Tubulin-specific chaperone D	0.9991	4.5	2	3	0.023
PODXL2 NX_Q9NZ53-1 Podocalyxin-like protein 2	0.9829	2.3	1	3	0.023
IGFBP5 NX_P24593-1 Insulin-like growth factor-binding protein 5	1	15.4	3	3	0.022
SDC4 NX_P31431-1 Syndecan-4	1	12.1	3	3	0.022
ATP6AP1 NX_Q15904-1 V-type proton ATPase subunit S1	1	8.7	3	3	0.022
OAF NX_Q86UD1-1 Out at first protein homolog	0.9996	16.1	3	3	0.022
SLC34A2 NX_O95436-1 Sodium-dependent phosphate transport protein 2B	0.9449	4.2	1	3	0.022
B4GALT3 NX_O60512-1 Beta-1,4-galactosyltransferase 3	1	15.3	3	3	0.021
CRIP2 NX_P52943-1 Cysteine-rich protein 2	1	24.5	3	3	0.021
KDM1A NX_O60341-1 Lysine-specific histone demethylase 1A	0.9999	6.1	2	3	0.021
GGCT NX_O75223-1 Gamma-glutamylcyclotransferase	0.9999	27.7	3	3	0.021
FARSA NX_Q9Y285-1 Phenylalanine--tRNA ligase alpha subunit	0.9999	7.5	3	3	0.021
NOTCH3 NX_Q9UM47-1 Neurogenic locus notch homolog protein 3	0.9998	1.1	3	3	0.021
REXO2 NX_Q9Y3B8-1 Oligoribonuclease, mitochondrial	0.9996	7.6	2	3	0.021
PAPSS1 NX_O43252-1 Bifunctional 3'-phosphoadenosine 5'-phosphosulfate synthase 1	0.9973	8	2	3	0.021
PRKAR2A NX_P13861-1 cAMP-dependent protein kinase type II-alpha regulatory subunit	0.9969	9.7	2	3	0.021
GAS1 NX_P54826-1 Growth arrest-specific protein 1	0.9908	12.5	2	3	0.021
LMNB1 NX_P20700-1 Lamin-B1	1	6	3	3	0.02
HIST1H2AB;HIST1H2AE NX_P04908-1 Histone H2A type 1-B/E , HIST1H2AG;HIST1H2AI;HIST1H2AK;HIST1H2AL;HIST1H2AM NX_P0C0S8-1 Histone H2A type 1 , HIST1H2AD NX_P20671-1 Histone H2A type 1-D , HIST2H2AC NX_Q16777-1 Histone H2A type 2-C , HIST2H2AA3;HIST2H2AA4 NX_Q6FI13-1 Histone H2A type 2-A , HIST3H2A NX_Q7L7L0-1 Histone H2A type 3 , HIST1H2AC NX_Q93077-1 Histone H2A type 1-C , HIST1H2AH NX_Q96KK5-1 His…	1	27.1	3	3	0.02
SEPT2 NX_Q15019-1 Septin-2	0.9999	6.9	3	3	0.02
ENOPH1 NX_Q9UHY7-1 Enolase-phosphatase E1	0.9999	18.8	2	3	0.02
SERPINH1 NX_P50454-1 Serpin H1	0.9998	13.4	3	3	0.02
ARPC4 NX_P59998-1 Actin-related protein 2/3 complex subunit 4	0.9991	31	3	3	0.02
OLFM1 NX_Q99784-1 Noelin	0.9986	7.6	3	3	0.02
PTGR2 NX_Q8N8N7-1 Prostaglandin reductase 2	0.9954	8.8	2	3	0.02
DYNC1I2 NX_Q13409-1 Cytoplasmic dynein 1 intermediate chain 2 isoform 2A	0.9894	4.2	2	3	0.02
NUCB2 NX_P80303-1 Nucleobindin-2	1	9.8	3	3	0.019
MEGF8 NX_Q7Z7M0-1 Multiple epidermal growth factor-like domains protein 8	1	1.5	3	3	0.019
GSTM1 NX_P09488-1 Glutathione S-transferase Mu 1 , GSTM4 NX_Q03013-1 Glutathione S-transferase Mu 4	0.9863	13.8	2	3	0.019
PAFAH1B3 NX_Q15102-1 Platelet-activating factor acetylhydrolase IB subunit gamma	0.9999	20.3	3	3	0.019
TFPI NX_P10646-1 Tissue factor pathway inhibitor isoform Alpha	0.9998	8.6	3	3	0.019
ADGRL1 NX_O94910-1 Adhesion G protein-coupled receptor L1	0.9994	5.6	3	3	0.019
OLFM3 NX_Q96PB7-1 Noelin-3	0.9993	8.8	3	3	0.019
CAPZB NX_P47756-1 F-actin-capping protein subunit beta	0.9989	17	3	3	0.019
TMEM132A NX_Q24JP5-1 Transmembrane protein 132A	0.9982	9.9	3	3	0.019
MATN2 NX_O00339-1 Matrilin-2	0.9968	6.5	3	3	0.019
C9orf64 NX_Q5T6V5-1 UPF0553 protein C9orf64	0.9937	7.3	2	3	0.019
HK2 NX_P52789-1 Hexokinase-2	0.9729	2.3	1	3	0.019
GOT2 NX_P00505-1 Aspartate aminotransferase, mitochondrial	1	7.4	3	3	0.018
XPO4 NX_Q9C0E2-1 Exportin-4	0.9999	4.8	3	3	0.018
SF3B2 NX_Q13435-1 Splicing factor 3B subunit 2	0.9998	4.4	3	3	0.018
POLR2H NX_P52434-1 DNA-directed RNA polymerases I, II, and III subunit RPABC3	0.9997	21.3	3	3	0.018
AKR1B1 NX_P15121-1 Aldose reductase	0.9989	19.9	3	3	0.018
ARPC1A NX_Q92747-1 Actin-related protein 2/3 complex subunit 1A	0.996	7	3	3	0.018
CPVL NX_Q9H3G5-1 Probable serine carboxypeptidase CPVL	0.996	12.4	3	3	0.018
DNAJC9 NX_Q8WXX5-1 DnaJ homolog subfamily C member 9	0.9942	19.2	3	3	0.018
PAFAH1B2 NX_P68402-1 Platelet-activating factor acetylhydrolase IB subunit beta	1	15.7	3	3	0.017
DDTL NX_A6NHG4-1 D-dopachrome decarboxylase-like protein PE=2, DDT NX_P30046-1 D-dopachrome decarboxylase	0.9999	27.1	3	3	0.017
SRSF2 NX_Q01130-1 Serine/arginine-rich splicing factor 2	0.9999	14.5	3	3	0.017
VPS29 NX_Q9UBQ0-1 Vacuolar protein sorting-associated protein 29	0.9984	17	3	3	0.017
SERPINC1 NX_P01008-1 Antithrombin-III	0.9978	9.9	3	3	0.017
NAA50 NX_Q9GZZ1-1 N-alpha-acetyltransferase 50	0.9948	19.5	3	3	0.017
ECH1 NX_Q13011-1 Delta(3,5)-Delta(2,4)-dienoyl-CoA isomerase, mitochondrial	0.9937	15.2	3	3	0.017
DYNLT1 NX_P63172-1 Dynein light chain Tctex-type 1	0.9746	28.3	2	3	0.017
DDX5 NX_P17844-1 Probable ATP-dependent RNA helicase DDX5	0.9042	9.6	3	3	0.017
USP24 NX_Q9UPU5-1 Ubiquitin carboxyl-terminal hydrolase 24	0.9988	2.2	3	3	0.016
SEPT5 NX_Q99719-1 Septin-5	0.9964	8.4	3	3	0.016
RPS16 NX_P62249-1 40S ribosomal protein S16	0.9955	19.9	3	3	0.016
FAM49B NX_Q9NUQ9-1 Protein FAM49B	0.9943	11.7	3	3	0.016
FKBP1A NX_P62942-1 Peptidyl-prolyl cis-trans isomerase FKBP1A	0.9745	43.5	3	3	0.016
PITPNB NX_P48739-1 Phosphatidylinositol transfer protein beta isoform	0.9443	24.4	3	3	0.016
UBE2V2 NX_Q15819-1 Ubiquitin-conjugating enzyme E2 variant 2	0.9836	17.2	3	3	0.015
TXNDC17 NX_Q9BRA2-1 Thioredoxin domain-containing protein 17	0.9714	26.8	3	3	0.015
GAN NX_Q9H2C0-1 Gigaxonin	0.9923	6.2	2	3	0.014
SHOC2 NX_Q9UQ13-1 Leucine-rich repeat protein SHOC-2	0.9087	5.2	2	3	0.014
UGP2 NX_Q16851-1 UTP--glucose-1-phosphate uridylyltransferase	0.9864	7.7	3	3	0.013
SNRPD2 NX_P62316-1 Small nuclear ribonucleoprotein Sm D2	0.9717	14.4	2	3	0.013
HMGN2 NX_P05204-1 Non-histone chromosomal protein HMG-17	0.9001	16.7	3	3	0.013
IL1RAP NX_Q9NPH3-1 Interleukin-1 receptor accessory protein	0.9862	4.7	3	3	0.012
NEXN NX_Q0ZGT2-1 Nexilin	0.9463	6.8	2	3	0.012
APOB NX_P04114-1 Apolipoprotein B-100	0.9677	0.9	3	3	0.011
RBBP7 NX_Q16576-1 Histone-binding protein RBBP7	0.9996	24	2	2	0.052
PSPH NX_P78330-1 Phosphoserine phosphatase	0.9999	22.2	2	2	0.018
OGN NX_P20774-1 Mimecan	0.9999	8.7	2	2	0.017
TPP1 NX_O14773-1 Tripeptidyl-peptidase 1	0.9966	9.2	1	2	0.017
CMBL NX_Q96DG6-1 Carboxymethylenebutenolidase homolog	0.9956	21.6	2	2	0.017
LANCL1 NX_O43813-1 LanC-like protein 1	0.9999	8.8	2	2	0.016
QTRT1 NX_Q9BXR0-1 Queuine tRNA-ribosyltransferase	0.9999	14.4	2	2	0.016
CTPS1 NX_P17812-1 CTP synthase 1	0.9998	8.5	2	2	0.016
PPP2CB NX_P62714-1 Serine/threonine-protein phosphatase 2A catalytic subunit beta isoform , PPP2CA NX_P67775-1 Serine/threonine-protein phosphatase 2A catalytic subunit alpha isoform	0.9995	16.5	2	2	0.016
MRC2 NX_Q9UBG0-1 C-type mannose receptor 2	0.9989	2.3	2	2	0.016
HTT NX_P42858-1 Huntingtin	0.9987	1.3	2	2	0.016
THUMPD1 NX_Q9NXG2-1 THUMP domain-containing protein 1	0.9983	11	2	2	0.016
SMARCC2 NX_Q8TAQ2-1 SWI/SNF complex subunit SMARCC2	0.9974	3.8	2	2	0.016
FNTA NX_P49354-1 Protein farnesyltransferase/geranylgeranyltransferase type-1 subunit alpha	0.9958	6.6	1	2	0.016
SUPT6H NX_Q7KZ85-1 Transcription elongation factor SPT6	0.9922	2.1	2	2	0.016
ADD1 NX_P35611-1 Alpha-adducin	0.9911	11.4	1	2	0.016
APLP1 NX_P51693-1 Amyloid-like protein 1	0.9895	6.6	2	2	0.016
EIF5B NX_O60841-1 Eukaryotic translation initiation factor 5B	0.984	3	1	2	0.016
SPAG9 NX_O60271-1 C-Jun-amino-terminal kinase-interacting protein 4	0.9796	3.5	1	2	0.016
SF1 NX_Q15637-1 Splicing factor 1	0.9773	5.3	1	2	0.016
GPHN NX_Q9NQX3-1 Gephyrin	0.9211	6.5	1	2	0.016
PPP2R2A NX_P63151-1 Serine/threonine-protein phosphatase 2A 55 kDa regulatory subunit B alpha isoform , PPP2R2B NX_Q00005-1 Serine/threonine-protein phosphatase 2A 55 kDa regulatory subunit B beta isoform , PPP2R2D NX_Q66LE6-1 Serine/threonine-protein phosphatase 2A 55 kDa regulatory subunit B delta isoform	1	3.2	2	2	0.015
OGFOD1 NX_Q8N543-1 Prolyl 3-hydroxylase OGFOD1	1	2.8	2	2	0.015
NPLOC4 NX_Q8TAT6-1 Nuclear protein localization protein 4 homolog	1	5.8	2	2	0.015
UNC45A NX_Q9H3U1-1 Protein unc-45 homolog A	1	4.2	2	2	0.015
BLVRA NX_P53004-1 Biliverdin reductase A	0.9999	14.2	2	2	0.015
PHPT1 NX_Q9NRX4-1 14 kDa phosphohistidine phosphatase	0.9999	16	2	2	0.015
PCDH10 NX_Q9P2E7-1 Protocadherin-10	0.9999	4	2	2	0.015
PSMG1 NX_O95456-1 Proteasome assembly chaperone 1	0.9998	9	2	2	0.015
CIRBP NX_Q14011-1 Cold-inducible RNA-binding protein	0.9998	20.3	2	2	0.015
NEDD8 NX_Q15843-1 NEDD8	0.9998	17.3	2	2	0.015
MATR3 NX_P43243-1 Matrin-3	0.9997	2.1	2	2	0.015
ADSS NX_P30520-1 Adenylosuccinate synthetase isozyme 2	0.9996	4.8	2	2	0.015
LAGE3 NX_Q14657-1 EKC/KEOPS complex subunit LAGE3	0.9996	10.5	2	2	0.015
NAPRT NX_Q6XQN6-1 Nicotinate phosphoribosyltransferase	0.9995	3.5	2	2	0.015
APOA1BP NX_Q8NCW5-1 NAD(P)H-hydrate epimerase	0.9995	6.3	2	2	0.015
PREPL NX_Q4J6C6-1 Prolyl endopeptidase-like	0.9994	5.1	2	2	0.015
SMARCA4 NX_P51532-1 Transcription activator BRG1	0.9987	2.1	2	2	0.015
DLD NX_P09622-1 Dihydrolipoyl dehydrogenase, mitochondrial	0.9986	4.7	2	2	0.015
CD63 NX_P08962-1 CD63 antigen	0.9984	7.6	2	2	0.015
RAP1B NX_P61224-1 Ras-related protein Rap-1b , RAP1A NX_P62834-1 Ras-related protein Rap-1A	0.9983	12.5	2	2	0.015
HDHD2 NX_Q9H0R4-1 Haloacid dehalogenase-like hydrolase domain-containing protein 2	0.9982	12.4	2	2	0.015
RPS10 NX_P46783-1 40S ribosomal protein S10	0.9974	14.5	2	2	0.015
GDF10 NX_P55107-1 Growth/differentiation factor 10	0.9973	5.2	2	2	0.015
TTC38 NX_Q5R3I4-1 Tetratricopeptide repeat protein 38	0.9972	8.7	2	2	0.015
MMP9 NX_P14780-1 Matrix metalloproteinase-9	0.997	3.7	2	2	0.015
GLOD4 NX_Q9HC38-1 Glyoxalase domain-containing protein 4	0.9968	15.7	2	2	0.015
PFN2 NX_P35080-1 Profilin-2 isoform IIa	0.9967	15.7	2	2	0.015
MEMO1 NX_Q9Y316-1 Protein MEMO1	0.996	9.8	2	2	0.015
RPS28 NX_P62857-1 40S ribosomal protein S28	0.9949	30.4	2	2	0.015
VTA1 NX_Q9NP79-1 Vacuolar protein sorting-associated protein VTA1 homolog	0.9941	11.1	2	2	0.015
GMFB NX_P60983-1 Glia maturation factor beta	0.9941	22.5	2	2	0.015
SNRPD3 NX_P62318-1 Small nuclear ribonucleoprotein Sm D3	0.991	15.1	2	2	0.015
UFD1L NX_Q92890-2 Ubiquitin fusion degradation protein 1 homolog isoform Short	0.9907	7.5	2	2	0.015
ADA NX_P00813-1 Adenosine deaminase	0.99	8.3	2	2	0.015
FUCA2 NX_Q9BTY2-1 Plasma alpha-L-fucosidase	0.9884	6.9	2	2	0.015
IMPA1 NX_P29218-1 Inositol monophosphatase 1	0.9873	7.9	2	2	0.015
RANBP1 NX_P43487-1 Ran-specific GTPase-activating protein	0.9821	15.4	2	2	0.015
NAE1 NX_Q13564-1 NEDD8-activating enzyme E1 regulatory subunit	0.9806	5.8	1	2	0.015
ELAVL1 NX_Q15717-1 ELAV-like protein 1	0.9797	11.7	2	2	0.015
CPSF6 NX_Q16630-1 Cleavage and polyadenylation specificity factor subunit 6	0.9729	4.5	1	2	0.015
AP1G1 NX_O43747-1 AP-1 complex subunit gamma-1	0.9641	2.2	1	2	0.015
EIF4H NX_Q15056-1 Eukaryotic translation initiation factor 4H isoform Long	0.9619	11.7	1	2	0.015
DHPS NX_P49366-1 Deoxyhypusine synthase isoform Long	0.9987	11.9	2	2	0.014
DHX29 NX_Q7Z478-1 ATP-dependent RNA helicase DHX29	0.9977	2.6	2	2	0.014
ANP32E NX_Q9BTT0-1 Acidic leucine-rich nuclear phosphoprotein 32 family member E	0.9975	12.3	2	2	0.014
GMPR2 NX_Q9P2T1-1 GMP reductase 2	0.997	13.2	2	2	0.014
FTH1 NX_P02794-1 Ferritin heavy chain	0.9968	10.9	2	2	0.014
NQO2 NX_P16083-1 Ribosyldihydronicotinamide dehydrogenase [quinone]	0.9952	11.7	2	2	0.014
SNRPB NX_P14678-1 Small nuclear ribonucleoprotein-associated proteins B and B' isoform SM-B' , SNRPN NX_P63162-1 Small nuclear ribonucleoprotein-associated protein N	0.9951	3.8	2	2	0.014
NOMO3 NX_P69849-1 Nodal modulator 3 PE=3, NOMO1 NX_Q15155-1 Nodal modulator 1 , NOMO2 NX_Q5JPE7-1 Nodal modulator 2	0.9941	2.7	2	2	0.014
PDIA4 NX_P13667-1 Protein disulfide-isomerase A4	0.9932	3.6	2	2	0.014
NUTF2 NX_P61970-1 Nuclear transport factor 2	0.9932	18.9	2	2	0.014
PROCR NX_Q9UNN8-1 Endothelial protein C receptor	0.9917	8	2	2	0.014
GLMN NX_Q92990-1 Glomulin	0.9913	6.2	2	2	0.014
SLITRK5 NX_O94991-1 SLIT and NTRK-like protein 5	0.9874	6.4	2	2	0.014
EXTL2 NX_Q9UBQ6-1 Exostosin-like 2	0.9866	9.1	2	2	0.014
EIF2B1 NX_Q14232-1 Translation initiation factor eIF-2B subunit alpha	0.9849	8.2	2	2	0.014
QPRT NX_Q15274-1 Nicotinate-nucleotide pyrophosphorylase [carboxylating]	0.9799	7.4	2	2	0.014
PPM1F NX_P49593-1 Protein phosphatase 1F	0.974	5.7	1	2	0.014
DIP2B NX_Q9P265-1 Disco-interacting protein 2 homolog B	0.9727	1.3	2	2	0.014
SKIV2L NX_Q15477-1 Helicase SKI2W	0.997	2.2	2	2	0.013
NIT2 NX_Q9NQR4-1 Omega-amidase NIT2	0.995	7.2	2	2	0.013
RPL11 NX_P62913-1 60S ribosomal protein L11	0.9929	12.9	2	2	0.013
TCEB2 NX_Q15370-1 Transcription elongation factor B polypeptide 2	0.9921	16.9	2	2	0.013
PRDX3 NX_P30048-1 Thioredoxin-dependent peroxide reductase, mitochondrial	0.991	9.8	2	2	0.013
LMNB2 NX_Q03252-1 Lamin-B2	0.9735	3.2	2	2	0.013
LSM2 NX_Q9Y333-1 U6 snRNA-associated Sm-like protein LSm2	0.9723	28.4	2	2	0.013
SGCE NX_O43556-1 Epsilon-sarcoglycan	0.9707	4.8	1	2	0.013
RHOA NX_P61586-1 Transforming protein RhoA	0.9685	17.6	2	2	0.013
LRRC59 NX_Q96AG4-1 Leucine-rich repeat-containing protein 59	0.9505	8.1	2	2	0.013
PCDH7 NX_O60245-1 Protocadherin-7 isoform A	0.943	4	1	2	0.013
SRSF3 NX_P84103-1 Serine/arginine-rich splicing factor 3	0.941	10.4	2	2	0.013
ABCE1 NX_P61221-1 ATP-binding cassette sub-family E member 1	0.9111	7.3	2	2	0.013
PGM3 NX_O95394-1 Phosphoacetylglucosamine mutase	0.9038	6.8	1	2	0.013
KRT76 NX_Q01546-1 Keratin, type II cytoskeletal 2 oral	0.9371	10.3	2	2	0.012
PSMD6 NX_Q15008-1 26S proteasome non-ATPase regulatory subunit 6	0.9952	9.5	2	2	0.012
DNPEP NX_Q9ULA0-1 Aspartyl aminopeptidase	0.9894	9.3	2	2	0.012
C14orf166 NX_Q9Y224-1 UPF0568 protein C14orf166	0.9709	11.5	2	2	0.012
PFKP NX_Q01813-1 ATP-dependent 6-phosphofructokinase, platelet type	0.9664	2.2	2	2	0.012
RANGAP1 NX_P46060-1 Ran GTPase-activating protein 1	0.9603	5.5	2	2	0.012
STAT3 NX_P40763-1 Signal transducer and activator of transcription 3	0.9385	3.5	2	2	0.012
CCDC174 NX_Q6PII3-1 Coiled-coil domain-containing protein 174	0.9317	4.7	2	2	0.012
ARPC3 NX_O15145-1 Actin-related protein 2/3 complex subunit 3	0.9191	10.1	2	2	0.012
AKR1E2 NX_Q96JD6-1 1,5-anhydro-D-fructose reductase	0.9124	5.3	1	2	0.012
PCSK1N NX_Q9UHG2-1 ProSAAS	0.9089	6.5	2	2	0.012
VAPA NX_Q9P0L0-1 Vesicle-associated membrane protein-associated protein A	0.9091	14.9	2	2	0.012
UBE2M NX_P61081-1 NEDD8-conjugating enzyme Ubc12	0.9029	10.9	2	2	0.012
HAGH NX_Q16775-1 Hydroxyacylglutathione hydrolase, mitochondrial	0.9007	5.8	2	2	0.012
UFL1 NX_O94874-1 E3 UFM1-protein ligase 1	0.9953	6.4	2	2	0.011
PCYT2 NX_Q99447-1 Ethanolamine-phosphate cytidylyltransferase	0.982	9	2	2	0.011
DRG1 NX_Q9Y295-1 Developmentally-regulated GTP-binding protein 1	0.9809	8.2	2	2	0.011
AK1 NX_P00568-1 Adenylate kinase isoenzyme 1	0.9775	13.4	2	2	0.011
SRSF7 NX_Q16629-1 Serine/arginine-rich splicing factor 7	0.9647	8.8	2	2	0.011
EIF1AY NX_O14602-1 Eukaryotic translation initiation factor 1A, Y-chromosomal , EIF1AX NX_P47813-1 Eukaryotic translation initiation factor 1A, X-chromosomal	0.9307	6.9	2	2	0.011
UBLCP1 NX_Q8WVY7-1 Ubiquitin-like domain-containing CTD phosphatase 1	0.9166	7.5	2	2	0.011
RNASET2 NX_O00584-1 Ribonuclease T2	0.9953	10.2	2	2	0.01
HSPA13 NX_P48723-1 Heat shock 70 kDa protein 13	0.9671	4.2	2	2	0.01
RRAD NX_P55042-1 GTP-binding protein RAD	0.9437	7.8	2	2	0.01
MIF NX_P14174-1 Macrophage migration inhibitory factor	0.9184	9.6	1	2	0.01
PLS1 NX_Q14651-1 Plastin-1	0.9872	4.8	2	2	0.009
LCP1 NX_P13796-1 Plastin-2	0.9597	5.4	2	2	0.009
MAGOH NX_P61326-1 Protein mago nashi homolog	0.9335	47.9	1	1	0.025
AP2A1 NX_O95782-1 AP-2 complex subunit alpha-1 isoform A	0.9707	7.8	1	1	0.023
HNRNPDL NX_O14979-1 Heterogeneous nuclear ribonucleoprotein D-like	0.9333	5.7	1	1	0.019
CBX1 NX_P83916-1 Chromobox protein homolog 1	0.992	22.2	1	1	0.012
FAM3C NX_Q92520-1 Protein FAM3C	0.963	19.4	1	1	0.011
SRRT NX_Q9BXP5-1 Serrate RNA effector molecule homolog	0.9597	7.1	1	1	0.011
IKBKAP NX_O95163-1 Elongator complex protein 1	0.9569	2.3	1	1	0.011
KHSRP NX_Q92945-1 Far upstream element-binding protein 2	0.9567	12.4	1	1	0.011
COL6A3 NX_P12111-1 Collagen alpha-3(VI) chain	0.9939	1.3	1	1	0.01
MON2 NX_Q7Z3U7-1 Protein MON2 homolog	0.993	2	1	1	0.01
QSOX2 NX_Q6ZRP7-1 Sulfhydryl oxidase 2	0.9905	7.2	1	1	0.01
MFGE8 NX_Q08431-1 Lactadherin	0.9878	8.3	1	1	0.01
KLC1 NX_Q07866-1 Kinesin light chain 1 isoform A	0.9861	6.3	1	1	0.01
SMC3 NX_Q9UQE7-1 Structural maintenance of chromosomes protein 3	0.9809	2.2	1	1	0.01
INSM1 NX_Q01101-1 Insulinoma-associated protein 1	0.9796	6.3	1	1	0.01
UBE4B NX_O95155-1 Ubiquitin conjugation factor E4 B	0.974	3.3	1	1	0.01
ABHD14B NX_Q96IU4-1 Alpha/beta hydrolase domain-containing protein 14B	0.973	11	1	1	0.01
SNRPGP15 NX_A8MWD9-1 Putative small nuclear ribonucleoprotein G-like protein 15 PE=5, SNRPG NX_P62308-1 Small nuclear ribonucleoprotein G	0.946	36.8	1	1	0.01
CTSD NX_P07339-1 Cathepsin D	0.9207	8.5	1	1	0.01
EPHX2 NX_P34913-1 Bifunctional epoxide hydrolase 2	0.9956	7.6	1	1	0.009
RRM1 NX_P23921-1 Ribonucleoside-diphosphate reductase large subunit	0.9941	5.4	1	1	0.009
TXNL1 NX_O43396-1 Thioredoxin-like protein 1	0.9903	9	1	1	0.009
ENPEP NX_Q07075-1 Glutamyl aminopeptidase	0.989	2.5	1	1	0.009
CD81 NX_P60033-1 CD81 antigen	0.9878	11.9	1	1	0.009
CNOT11 NX_Q9UKZ1-1 CCR4-NOT transcription complex subunit 11	0.9857	7.3	1	1	0.009
MBTPS1 NX_Q14703-1 Membrane-bound transcription factor site-1 protease	0.9689	3.8	1	1	0.009
ERP29 NX_P30040-1 Endoplasmic reticulum resident protein 29	0.9648	8.4	1	1	0.009
EIF3D NX_O15371-1 Eukaryotic translation initiation factor 3 subunit D	0.9559	4.4	1	1	0.009
PITHD1 NX_Q9GZP4-1 PITH domain-containing protein 1	0.952	18.5	1	1	0.009
UBE2I NX_P63279-1 SUMO-conjugating enzyme UBC9	0.9346	8.2	1	1	0.009
UTP15 NX_Q8TED0-1 U3 small nucleolar RNA-associated protein 15 homolog	0.916	3.5	1	1	0.009
ZFP82 NX_Q8N141-1 Zinc finger protein 82 homolog	0.9003	3.9	1	1	0.009
DCXR NX_Q7Z4W1-1 L-xylulose reductase	0.9829	11.5	1	1	0.008
METTL1 NX_Q9UBP6-1 tRNA (guanine-N(7)-)-methyltransferase	0.9817	5.4	1	1	0.008
GNAI3 NX_P08754-1 Guanine nucleotide-binding protein G(k) subunit alpha	0.9806	4.5	1	1	0.008
SPR NX_P35270-1 Sepiapterin reductase	0.9806	8	1	1	0.008
PREP NX_P48147-1 Prolyl endopeptidase	0.9806	3.1	1	1	0.008
FAM20B NX_O75063-1 Glycosaminoglycan xylosylkinase	0.9795	4.6	1	1	0.008
CPSF7 NX_Q8N684-1 Cleavage and polyadenylation specificity factor subunit 7	0.9795	5.3	1	1	0.008
LY96 NX_Q9Y6Y9-1 Lymphocyte antigen 96	0.9795	6.3	1	1	0.008
HEXA NX_P06865-1 Beta-hexosaminidase subunit alpha	0.9773	3.6	1	1	0.008
RPL15 NX_P61313-1 60S ribosomal protein L15	0.9762	5.9	1	1	0.008
CCBL1 NX_Q16773-1 Kynurenine--oxoglutarate transaminase 1	0.9751	4.3	1	1	0.008
ACAT1 NX_P24752-1 Acetyl-CoA acetyltransferase, mitochondrial	0.974	6.3	1	1	0.008
KDELR2 NX_P33947-1 ER lumen protein-retaining receptor 2	0.9733	12.7	1	1	0.008
NUP160 NX_Q12769-1 Nuclear pore complex protein Nup160	0.9718	1.3	1	1	0.008
SAAL1 NX_Q96ER3-1 Protein SAAL1	0.9718	5.1	1	1	0.008
FTO NX_Q9C0B1-1 Alpha-ketoglutarate-dependent dioxygenase FTO	0.9718	2.8	1	1	0.008
EWSR1 NX_Q01844-1 RNA-binding protein EWS isoform EWS	0.9709	3.5	1	1	0.008
VPS33A NX_Q96AX1-1 Vacuolar protein sorting-associated protein 33A	0.9707	5	1	1	0.008
LGMN NX_Q99538-1 Legumain	0.9707	4.4	1	1	0.008
PPP2R5D NX_Q14738-1 Serine/threonine-protein phosphatase 2A 56 kDa regulatory subunit delta isoform isoform Delta-1	0.9696	3.5	1	1	0.008
IMPA2 NX_O14732-1 Inositol monophosphatase 2	0.9685	15.3	1	1	0.008
DDRGK1 NX_Q96HY6-1 DDRGK domain-containing protein 1	0.9685	5.4	1	1	0.008
NPTX2 NX_P47972-1 Neuronal pentraxin-2	0.9674	4.4	1	1	0.008
PRKAG1 NX_P54619-1 5'-AMP-activated protein kinase subunit gamma-1	0.9674	5.7	1	1	0.008
PSMD14 NX_O00487-1 26S proteasome non-ATPase regulatory subunit 14	0.9641	7.1	1	1	0.008
PFDN5 NX_Q99471-1 Prefoldin subunit 5	0.9641	11.7	1	1	0.008
RSU1 NX_Q15404-1 Ras suppressor protein 1	0.963	8.7	1	1	0.008
ABHD14A NX_Q9BUJ0-1 Alpha/beta hydrolase domain-containing protein 14A	0.963	5.9	1	1	0.008
PHOSPHO1 NX_Q8TCT1-1 Phosphoethanolamine/phosphocholine phosphatase	0.9619	9	1	1	0.008
COL5A3 NX_P25940-1 Collagen alpha-3(V) chain	0.9598	1	1	1	0.008
CSTF3 NX_Q12996-1 Cleavage stimulation factor subunit 3	0.9598	6.4	1	1	0.008
COPS7A NX_Q9UBW8-1 COP9 signalosome complex subunit 7a	0.9598	5.8	1	1	0.008
GNA14 NX_O95837-1 Guanine nucleotide-binding protein subunit alpha-14 , GNA11 NX_P29992-1 Guanine nucleotide-binding protein subunit alpha-11	0.9587	5.4	1	1	0.008
SYTL5 NX_Q8TDW5-1 Synaptotagmin-like protein 5	0.9587	1.2	1	1	0.008
VPS13C NX_Q709C8-1 Vacuolar protein sorting-associated protein 13C	0.9576	0.5	1	1	0.008
UBXN1 NX_Q04323-1 UBX domain-containing protein 1	0.9566	5.4	1	1	0.008
CPNE1 NX_Q99829-1 Copine-1	0.9555	3.7	1	1	0.008
MTPN NX_P58546-1 Myotrophin	0.9523	14.4	1	1	0.008
POLR2A NX_P24928-1 DNA-directed RNA polymerase II subunit RPB1	0.9491	1.4	1	1	0.008
ARRB1 NX_P49407-1 Beta-arrestin-1 isoform 1A	0.9491	2.4	1	1	0.008
TTYH3 NX_Q9C0H2-1 Protein tweety homolog 3	0.9491	2.7	1	1	0.008
MAPRE1 NX_Q15691-1 Microtubule-associated protein RP/EB family member 1	0.946	8.6	1	1	0.008
PSMG2 NX_Q969U7-1 Proteasome assembly chaperone 2	0.9455	7.6	1	1	0.008
RPL6 NX_Q02878-1 60S ribosomal protein L6	0.9429	5.2	1	1	0.008
COL21A1 NX_Q96P44-1 Collagen alpha-1(XXI) chain	0.9377	1.3	1	1	0.008
MYL6 NX_P60660-1 Myosin light polypeptide 6 isoform Non-muscle	0.9356	10.6	1	1	0.008
RPP30 NX_P78346-1 Ribonuclease P protein subunit p30	0.9346	3.4	1	1	0.008
LMAN2 NX_Q12907-1 Vesicular integral-membrane protein VIP36	0.9336	7.3	1	1	0.008
IMPDH2 NX_P12268-1 Inosine-5'-monophosphate dehydrogenase 2	0.9315	2.3	1	1	0.008
COPZ1 NX_P61923-1 Coatomer subunit zeta-1	0.9315	18.6	1	1	0.008
DPP7 NX_Q9UHL4-1 Dipeptidyl peptidase 2	0.9305	4.1	1	1	0.008
SUMO3 NX_P55854-1 Small ubiquitin-related modifier 3 , SUMO2 NX_P61956-1 Small ubiquitin-related modifier 2 , SUMO4 NX_Q6EEV6-1 Small ubiquitin-related modifier 4	0.9275	12.6	1	1	0.008
DNAJC13 NX_O75165-1 DnaJ homolog subfamily C member 13	0.9254	0.7	1	1	0.008
EXOSC2 NX_Q13868-1 Exosome complex component RRP4	0.9244	9.2	1	1	0.008
SSH1 NX_Q8WYL5-1 Protein phosphatase Slingshot homolog 1	0.9244	4.2	1	1	0.008
PF4 NX_P02776-1 Platelet factor 4	0.9224	11.9	1	1	0.008
C16orf46 NX_Q6P387-1 Uncharacterized protein C16orf46 PE=2	0.9224	3.3	1	1	0.008
BAG1 NX_Q99933-1 BAG family molecular chaperone regulator 1	0.9224	2.9	1	1	0.008
ERH NX_P84090-1 Enhancer of rudimentary homolog	0.9204	10.6	1	1	0.008
XPNPEP1 NX_Q9NQW7-1 Xaa-Pro aminopeptidase 1	0.9184	1.8	1	1	0.008
PRKACA NX_P17612-1 cAMP-dependent protein kinase catalytic subunit alpha	0.9172	10.3	1	1	0.008
LRRC47 NX_Q8N1G4-1 Leucine-rich repeat-containing protein 47	0.9125	2.6	1	1	0.008
FAH NX_P16930-1 Fumarylacetoacetase	0.9076	3.8	1	1	0.008
RHOC NX_P08134-1 Rho-related GTP-binding protein RhoC	0.9047	12.4	1	1	0.008
TAF2 NX_Q6P1X5-1 Transcription initiation factor TFIID subunit 2	0.9028	1	1	1	0.008

## Sheet: RH30
description	protein probability	percent sequence coverage	number of unique peptides	number of total peptides	percent of total spectra
HSPG2 NX_P98160-1 Basement membrane-specific heparan sulfate proteoglycan core protein	1	39.6	260	1551	6.349
TNC NX_P24821-1 Tenascin	1	51.7	161	978	4.154
PXDN NX_Q92626-1 Peroxidasin homolog	1	44.4	109	576	2.411
FN1 NX_P02751-1 Fibronectin	1	45.9	110	494	2.088
COL12A1 NX_Q99715-1 Collagen alpha-1(XII) chain	1	50.3	164	347	1.374
COL2A1 NX_P02458-2 Collagen alpha-1(II) chain Iso 2	1	36.3	70	331	1.255
ENO1 NX_P06733-1 Alpha-enolase alpha-enolase	1	62.9	49	284	1.21
MMP2 NX_P08253-1 72 kDa type IV collagenase	1	45.9	47	268	1.07
SERPINF1 NX_P36955-1 Pigment epithelium-derived factor	1	78.7	55	213	0.909
COL14A1 NX_Q05707-1 Collagen alpha-1(XIV) chain	1	45	94	222	0.885
GAPDH NX_P04406-1 Glyceraldehyde-3-phosphate dehydrogenase	1	83.3	45	194	0.845
HSPA8 NX_P11142-1 Heat shock cognate 71 kDa protein	1	68.6	63	209	0.757
LAMB1 NX_P07942-1 Laminin subunit beta-1	1	26.5	63	186	0.726
COL5A2 NX_P05997-1 Collagen alpha-2(V) chain	1	47.7	72	191	0.719
NID1 NX_P14543-1 Nidogen-1	1	39.2	44	167	0.687
NCL NX_P19338-1 Nucleolin	1	40	47	164	0.672
COL4A2 NX_P08572-1 Collagen alpha-2(IV) chain	1	39.9	48	162	0.671
PKM NX_P14618-1 Pyruvate kinase PKM M2	1	59.1	56	167	0.667
COL5A1 NX_P20908-1 Collagen alpha-1(V) chain	1	18.3	37	157	0.644
CALU NX_O43852-1 Calumenin	1	70.8	36	168	0.623
HMCN1 NX_Q96RW7-1 Hemicentin-1	1	20.1	105	151	0.613
ALDOA NX_P04075-1 Fructose-bisphosphate aldolase A	1	59.6	36	159	0.607
LAMC1 NX_P11047-1 Laminin subunit gamma-1	1	29.7	64	149	0.603
LDHA NX_P00338-1 L-lactate dehydrogenase A chain	1	60.5	42	166	0.597
CLSTN1 NX_O94985-1 Calsyntenin-1	1	31.8	43	150	0.596
LAMA2 NX_P24043-1 Laminin subunit alpha-2	1	26.4	72	137	0.576
HNRNPA2B1 NX_P22626-1 Heterogeneous nuclear ribonucleoproteins A2/B1 B1	1	58.4	37	167	0.548
FASN NX_P49327-1 Fatty acid synthase	1	31.7	66	133	0.548
CST3 NX_P01034-1 Cystatin-C	1	46.6	16	107	0.507
EEF2 NX_P13639-1 Elongation factor 2	1	37.9	39	124	0.489
LGALS3BP NX_Q08380-1 Galectin-3-binding protein	1	37.8	43	125	0.488
PPIA NX_P62937-1 Peptidyl-prolyl cis-trans isomerase A	1	47.9	26	104	0.475
OLFML2B NX_Q68BL8-1 Olfactomedin-like protein 2B	1	32.8	28	111	0.456
GGH NX_Q92820-1 Gamma-glutamyl hydrolase	1	50.3	31	105	0.443
EMILIN1 NX_Q9Y6C2-1 EMILIN-1	1	40.2	49	118	0.435
GPC1 NX_P35052-1 Glypican-1	1	41.2	22	107	0.431
LAMA5 NX_O15230-1 Laminin subunit alpha-5	1	19.3	56	108	0.429
THBS1 NX_P07996-1 Thrombospondin-1	1	27.6	45	112	0.424
PLOD1 NX_Q02809-1 Procollagen-lysine,2-oxoglutarate 5-dioxygenase 1	1	58.6	51	107	0.411
FLNC NX_Q14315-1 Filamin-C	1	31.1	60	108	0.403
FRAS1 NX_Q86XX4-1 Extracellular matrix protein FRAS1	1	18.5	52	98	0.39
HSP90AA1 NX_P07900-1 Heat shock protein HSP 90-alpha	1	53.1	59	140	0.386
HSPD1 NX_P10809-1 60 kDa heat shock protein, mitochondrial	1	63.7	42	101	0.385
CALR NX_P27797-1 Calreticulin	1	54.9	24	93	0.38
PSAP NX_P07602-1 Prosaposin Sap-mu-0	1	26	24	88	0.378
APP NX_P05067-1 Amyloid beta A4 protein APP770	1	39.9	42	95	0.377
CFH NX_P08603-1 Complement factor H	1	21.4	29	108	0.375
P4HB NX_P07237-1 Protein disulfide-isomerase	1	56.9	35	84	0.351
HSP90AB1 NX_P08238-1 Heat shock protein HSP 90-beta	1	50.4	57	135	0.349
ANXA5 NX_P08758-1 Annexin A5	1	77.5	42	82	0.345
TPI1 NX_P60174-3 Triosephosphate isomerase	1	54.2	31	88	0.336
LAMA1 NX_P25391-1 Laminin subunit alpha-1	1	23.6	56	83	0.331
MFAP4 NX_P55083-1 Microfibril-associated glycoprotein 4	1	26.3	7	69	0.324
COL4A1 NX_P02462-1 Collagen alpha-1(IV) chain	1	14.4	16	73	0.315
PRCP NX_P42785-1 Lysosomal Pro-X carboxypeptidase	1	30.6	16	71	0.314
NES NX_P48681-1 Nestin	1	30	44	83	0.313
MSTN NX_O14793-1 Growth/differentiation factor 8	1	56.5	26	77	0.31
OS9 NX_Q13438-1 Protein OS-9	1	42.6	33	76	0.309
GPI NX_P06744-1 Glucose-6-phosphate isomerase	1	52	29	71	0.308
SPARC NX_P09486-1 SPARC	1	35.3	20	84	0.302
BCHE NX_P06276-1 Cholinesterase	1	39.7	21	84	0.295
CDH15 NX_P55291-1 Cadherin-15	1	31.6	24	73	0.291
PARK7 NX_Q99497-1 Protein deglycase DJ-1	1	64	21	72	0.288
NUCB1 NX_Q02818-1 Nucleobindin-1	1	68.5	37	77	0.287
MDH1 NX_P40925-1 Malate dehydrogenase, cytoplasmic	1	56.6	26	68	0.279
VIM NX_P08670-1 Vimentin	1	70	42	77	0.266
PFN1 NX_P07737-1 Profilin-1	1	67.1	17	62	0.259
HSPA5 NX_P11021-1 78 kDa glucose-regulated protein	1	61.3	48	75	0.259
LDHB NX_P07195-1 L-lactate dehydrogenase B chain	1	55.7	33	64	0.256
STC2 NX_O76061-1 Stanniocalcin-2	1	35.8	19	62	0.254
PGAM1 NX_P18669-1 Phosphoglycerate mutase 1	1	68.9	29	59	0.246
GANAB NX_Q14697-1 Neutral alpha-glucosidase AB	1	45.6	39	61	0.245
HNRNPA1 NX_P09651-1 Heterogeneous nuclear ribonucleoprotein A1 A1-B	1	38.2	23	61	0.243
CSPG4 NX_Q6UVK1-1 Chondroitin sulfate proteoglycan 4	1	19.9	35	67	0.239
ADAMTS1 NX_Q9UHI8-1 A disintegrin and metalloproteinase with thrombospondin motifs 1	1	28.3	17	55	0.239
SPTAN1 NX_Q13813-1 Spectrin alpha chain, non-erythrocytic 1	1	17.2	29	57	0.238
CAND1 NX_Q86VP6-1 Cullin-associated NEDD8-dissociated protein 1	1	25.1	25	56	0.237
ACTB NX_P60709-1 Actin, cytoplasmic 1 , ACTG1 NX_P63261-1 Actin, cytoplasmic 2	1	52.5	30	94	0.235
YWHAE NX_P62258-1 14-3-3 protein epsilon	1	73.7	23	66	0.231
PGD NX_P52209-1 6-phosphogluconate dehydrogenase, decarboxylating	1	50.9	25	53	0.229
RARRES2 NX_Q99969-1 Retinoic acid receptor responder protein 2	1	41.7	12	48	0.221
MSN NX_P26038-1 Moesin	1	60.7	34	50	0.212
EEF1A1 NX_P68104-1 Elongation factor 1-alpha 1 , EEF1A1P5 NX_Q5VTE0-1 Putative elongation factor 1-alpha-like 3 PE=5	1	32	16	51	0.212
TUBB NX_P07437-1 Tubulin beta chain	1	52.3	32	84	0.207
GALNT2 NX_Q10471-1 Polypeptide N-acetylgalactosaminyltransferase 2	1	40.1	21	47	0.206
SDCBP NX_O00560-1 Syntenin-1	1	46.3	19	47	0.204
PGK1 NX_P00558-1 Phosphoglycerate kinase 1	1	66.7	32	50	0.197
VCP NX_P55072-1 Transitional endoplasmic reticulum ATPase	1	43.3	30	47	0.197
PCDH7 NX_O60245-1 Protocadherin-7 A	1	27	22	48	0.196
SERPINE2 NX_P07093-1 Glia-derived nexin	1	49.7	19	45	0.195
C1QTNF1 NX_Q9BXJ1-1 Complement C1q tumor necrosis factor-related protein 1	1	27.8	7	42	0.191
PPT1 NX_P50897-1 Palmitoyl-protein thioesterase 1	1	36.3	18	43	0.183
AGRN NX_O00468-1 Agrin	1	18.6	29	42	0.179
ACTN4 NX_O43707-1 Alpha-actinin-4	1	44.6	36	56	0.179
PAM NX_P19021-1 Peptidyl-glycine alpha-amidating monooxygenase	1	27.6	18	51	0.178
TUBB4B NX_P68371-1 Tubulin beta-4B chain	1	52.1	29	78	0.178
HSPA13 NX_P48723-1 Heat shock 70 kDa protein 13	1	52	25	43	0.176
NPM1 NX_P06748-1 Nucleophosmin	1	55.4	18	47	0.175
ACTC1 NX_P68032-1 Actin, alpha cardiac muscle 1	1	56.2	29	77	0.174
PSMA2 NX_P25787-1 Proteasome subunit alpha type-2	1	48.3	15	42	0.172
MXRA5 NX_Q9NR99-1 Matrix-remodeling-associated protein 5	1	14.5	25	53	0.172
HSP90B1 NX_P14625-1 Endoplasmin	1	36.7	26	50	0.172
MDH2 NX_P40926-1 Malate dehydrogenase, mitochondrial	1	49.7	22	42	0.171
KPNB1 NX_Q14974-1 Importin subunit beta-1	1	28.2	22	39	0.171
ANXA2 NX_P07355-1 Annexin A2	1	54.3	29	41	0.171
QSOX1 NX_O00391-1 Sulfhydryl oxidase 1	1	32.4	28	42	0.17
PSMB1 NX_P20618-1 Proteasome subunit beta type-1	1	58.5	17	39	0.17
TKT NX_P29401-1 Transketolase	1	42.7	23	44	0.168
UBB NX_P0CG47-1 Polyubiquitin-B , UBC NX_P0CG48-1 Polyubiquitin-C , RPS27A NX_P62979-1 Ubiquitin-40S ribosomal protein S27a , UBA52 NX_P62987-1 Ubiquitin-60S ribosomal protein L40	1	72.3	9	45	0.167
GDI2 NX_P50395-1 Rab GDP dissociation inhibitor beta	1	54.8	24	48	0.167
FSCN1 NX_Q16658-1 Fascin	1	31.6	21	40	0.167
SHMT2 NX_P34897-1 Serine hydroxymethyltransferase, mitochondrial	1	41.7	19	40	0.163
FAM3C NX_Q92520-1 Protein FAM3C	1	52	20	36	0.162
QSOX2 NX_Q6ZRP7-1 Sulfhydryl oxidase 2	1	36.1	25	41	0.16
NELL1 NX_Q92832-1 Protein kinase C-binding protein NELL1	1	14.4	20	44	0.16
LAMA4 NX_Q16363-1 Laminin subunit alpha-4	1	17.8	20	41	0.159
CTSD NX_P07339-1 Cathepsin D	1	40.5	20	36	0.158
SPTBN1 NX_Q01082-1 Spectrin beta chain, non-erythrocytic 1 Long	1	19.8	30	43	0.157
PDCD6IP NX_Q8WUM4-1 Programmed cell death 6-interacting protein	1	32.3	22	37	0.156
CANT1 NX_Q8WVQ1-1 Soluble calcium-activated nucleotidase 1	1	47.6	21	38	0.155
COL18A1 NX_P39060-3 Collagen alpha-1(XVIII) chain	1	19.3	13	41	0.153
PTGFRN NX_Q9P2B2-1 Prostaglandin F2 receptor negative regulator	1	30.4	26	41	0.151
CLTC NX_Q00610-1 Clathrin heavy chain 1	1	29.6	33	40	0.151
COL6A1 NX_P12109-1 Collagen alpha-1(VI) chain	1	16.9	20	36	0.148
IPO5 NX_O00410-1 Importin-5	1	19	14	35	0.147
PPIB NX_P23284-1 Peptidyl-prolyl cis-trans isomerase B	1	57.4	21	38	0.145
YWHAB NX_P31946-1 14-3-3 protein beta/alpha Long	1	76.8	31	58	0.145
ROBO1 NX_Q9Y6N7-1 Roundabout homolog 1	1	14.5	19	34	0.144
PLTP NX_P55058-1 Phospholipid transfer protein	1	27.6	18	33	0.143
YWHAG NX_P61981-1 14-3-3 protein gamma	1	61.1	22	56	0.143
UBA1 NX_P22314-1 Ubiquitin-like modifier-activating enzyme 1	1	20.6	17	31	0.142
CFL1 NX_P23528-1 Cofilin-1	1	55.4	14	36	0.139
TFRC NX_P02786-1 Transferrin receptor protein 1	1	28.2	19	33	0.138
PRDX6 NX_P30041-1 Peroxiredoxin-6	1	64.7	22	35	0.138
IGFBP2 NX_P18065-1 Insulin-like growth factor-binding protein 2	1	37.2	18	42	0.137
IGF2R NX_P11717-1 Cation-independent mannose-6-phosphate receptor	1	7.7	19	35	0.135
HSPA4 NX_P34932-1 Heat shock 70 kDa protein 4	1	34.2	25	36	0.135
PSMB3 NX_P49720-1 Proteasome subunit beta type-3	1	53.7	18	34	0.134
PCDHGC3 NX_Q9UN70-1 Protocadherin gamma-C3	1	19.6	14	31	0.134
TUBA1B NX_P68363-1 Tubulin alpha-1B chain , TUBA1C NX_Q9BQE3-1 Tubulin alpha-1C chain	1	47.4	32	85	0.132
PDIA3 NX_P30101-1 Protein disulfide-isomerase A3	1	50.7	27	37	0.131
HSPA1A NX_P0DMV8-1 Heat shock 70 kDa protein 1A , HSPA1B NX_P0DMV9-1 Heat shock 70 kDa protein 1B	1	41.8	27	49	0.131
PCNA NX_P12004-1 Proliferating cell nuclear antigen	1	54.8	11	32	0.13
CHID1 NX_Q9BWS9-1 Chitinase domain-containing protein 1	1	48.9	18	32	0.13
YWHAZ NX_P63104-1 14-3-3 protein zeta/delta	1	62.9	26	46	0.13
FBN2 NX_P35556-1 Fibrillin-2	1	6	16	36	0.129
PSMB2 NX_P49721-1 Proteasome subunit beta type-2	1	65.2	11	28	0.128
HNRNPK NX_P61978-1 Heterogeneous nuclear ribonucleoprotein K	1	26.3	14	34	0.128
DAG1 NX_Q14118-1 Dystroglycan	1	22.9	14	34	0.128
SET NX_Q01105-1 Protein SET	1	32.1	9	29	0.128
ACTN1 NX_P12814-1 Alpha-actinin-1	1	35.7	34	43	0.126
CSE1L NX_P55060-1 Exportin-2	1	30.5	21	29	0.123
FBN1 NX_P35555-1 Fibrillin-1	1	4.6	16	37	0.12
NOMO3 NX_P69849-1 Nodal modulator 3 PE=3, NOMO1 NX_Q15155-1 Nodal modulator 1 , NOMO2 NX_Q5JPE7-1 Nodal modulator 2	1	22.1	17	29	0.119
HMGB1 NX_P09429-1 High mobility group protein B1	1	40.9	17	42	0.119
NFASC NX_O94856-1 Neurofascin	1	20.1	21	28	0.117
LGMN NX_Q99538-1 Legumain	1	26.6	12	27	0.116
NRP1 NX_O14786-1 Neuropilin-1	1	20.3	16	32	0.114
NDNF NX_Q8TB73-1 Protein NDNF	1	37.3	12	30	0.114
SDF4 NX_Q9BRK5-1 45 kDa calcium-binding protein	1	39.2	10	32	0.114
NME2 NX_P22392-1 Nucleoside diphosphate kinase B	1	72.4	11	21	0.114
CA3 NX_P07451-1 Carbonic anhydrase 3	1	49.2	14	29	0.113
TIMP2 NX_P16035-1 Metalloproteinase inhibitor 2	1	28.6	17	28	0.113
PDIA4 NX_P13667-1 Protein disulfide-isomerase A4	1	34.7	15	28	0.11
TUBA1A NX_Q71U36-1 Tubulin alpha-1A chain	1	47.2	32	74	0.109
PRDX1 NX_Q06830-1 Peroxiredoxin-1	1	52.3	23	33	0.105
FSTL1 NX_Q12841-1 Follistatin-related protein 1	1	19.8	9	26	0.105
PCOLCE NX_Q15113-1 Procollagen C-endopeptidase enhancer 1	1	32.1	11	26	0.105
KRT10 NX_P13645-1 Keratin, type I cytoskeletal 10	1	22.1	9	26	0.105
PEBP1 NX_P30086-1 Phosphatidylethanolamine-binding protein 1	1	66.3	18	26	0.104
AK2 NX_P54819-1 Adenylate kinase 2, mitochondrial	1	54	14	22	0.103
EEF1G NX_P26641-1 Elongation factor 1-gamma	1	35	10	26	0.102
MFGE8 NX_Q08431-1 Lactadherin	1	42.1	16	25	0.102
PSMA1 NX_P25786-1 Proteasome subunit alpha type-1 Short	1	58.9	18	28	0.101
OLFML3 NX_Q9NRN5-1 Olfactomedin-like protein 3	1	45.6	16	29	0.101
TLN1 NX_Q9Y490-1 Talin-1	1	10.3	12	26	0.101
NPEPPS NX_P55786-1 Puromycin-sensitive aminopeptidase	1	26	18	25	0.101
SPOCK3 NX_Q9BQ16-3 Testican-3 Iso 3	1	16.5	9	24	0.1
AKR1B1 NX_P15121-1 Aldose reductase	1	58.2	17	26	0.1
OLFML2A NX_Q68BL7-1 Olfactomedin-like protein 2A	1	13.2	8	27	0.099
PSMB6 NX_P28072-1 Proteasome subunit beta type-6	1	41.4	10	24	0.097
ACLY NX_P53396-1 ATP-citrate synthase	1	18.8	15	23	0.097
LOXL2 NX_Q9Y4K0-1 Lysyl oxidase homolog 2	1	14.2	10	23	0.097
TUBA4A NX_P68366-1 Tubulin alpha-4A chain	1	38.8	24	68	0.097
SERPINH1 NX_P50454-1 Serpin H1	1	31.8	11	23	0.096
CFI NX_P05156-1 Complement factor I	1	20.6	12	22	0.095
VCL NX_P18206-1 Vinculin Iso 2	1	21.9	15	26	0.095
FREM2 NX_Q5SZK8-1 FRAS1-related extracellular matrix protein 2	1	6.4	8	21	0.095
LMAN2 NX_Q12907-1 Vesicular integral-membrane protein VIP36	1	45.2	13	22	0.093
GOT1 NX_P17174-1 Aspartate aminotransferase, cytoplasmic	1	43.6	15	22	0.091
ANTXR1 NX_Q9H6X2-1 Anthrax toxin receptor 1	1	11.9	7	19	0.091
ANXA1 NX_P04083-1 Annexin A1	1	48	18	22	0.09
HEXA NX_P06865-1 Beta-hexosaminidase subunit alpha	1	32.7	14	21	0.09
MGAT5 NX_Q09328-1 Alpha-1,6-mannosylglycoprotein 6-beta-N-acetylglucosaminyltransferase A	1	25.4	15	23	0.09
FAT1 NX_Q14517-1 Protocadherin Fat 1	1	6.9	19	26	0.09
VCAN NX_P13611-1 Versican core protein V0	1	6.5	13	25	0.089
PTK7 NX_Q13308-1 Inactive tyrosine-protein kinase 7	1	14.2	12	21	0.088
UBE2L3 NX_P68036-1 Ubiquitin-conjugating enzyme E2 L3	1	57.1	10	21	0.088
MAN2A1 NX_Q16706-1 Alpha-mannosidase 2	1	18.9	14	21	0.087
PCSK5 NX_Q92824-1 Proprotein convertase subtilisin/kexin type 5 PC6B	1	12.2	16	23	0.087
SERPING1 NX_P05155-1 Plasma protease C1 inhibitor	1	28.8	16	21	0.086
GSTP1 NX_P09211-1 Glutathione S-transferase P	1	58.1	12	19	0.086
FBLN1 NX_P23142-1 Fibulin-1 D	1	20.1	12	24	0.086
CFL2 NX_Q9Y281-1 Cofilin-2 CFL2b	1	69.9	8	12	0.086
PSAT1 NX_Q9Y617-1 Phosphoserine aminotransferase	1	42.4	19	23	0.086
EPHA7 NX_Q15375-1 Ephrin type-A receptor 7	1	14.9	10	25	0.086
TSN NX_Q15631-1 Translin	1	57.5	11	18	0.085
ACAT2 NX_Q9BWD1-1 Acetyl-CoA acetyltransferase, cytosolic	1	36.3	12	21	0.085
APEX1 NX_P27695-1 DNA-(apurinic or apyrimidinic site) lyase	1	41.2	13	21	0.084
MAMDC2 NX_Q7Z304-1 MAM domain-containing protein 2	1	19.5	11	22	0.084
DES NX_P17661-1 Desmin	1	34.9	16	28	0.084
GDI1 NX_P31150-1 Rab GDP dissociation inhibitor alpha	1	38.9	6	9	0.083
CYCS NX_P99999-1 Cytochrome c	1	57.1	14	21	0.083
DIP2B NX_Q9P265-1 Disco-interacting protein 2 homolog B	1	14.3	16	19	0.083
WARS NX_P23381-1 Tryptophan--tRNA ligase, cytoplasmic	1	39.1	15	23	0.082
DDB1 NX_Q16531-1 DNA damage-binding protein 1	1	18.9	17	20	0.082
IPO9 NX_Q96P70-1 Importin-9	1	13.8	9	19	0.082
YWHAQ NX_P27348-1 14-3-3 protein theta	1	46.9	20	35	0.082
PSMB5 NX_P28074-1 Proteasome subunit beta type-5	1	48.7	17	18	0.081
DCHS1 NX_Q96JQ0-1 Protocadherin-16	1	7.5	15	25	0.081
CTSA NX_P10619-1 Lysosomal protective protein	1	18.5	10	18	0.08
SGCE NX_O43556-1 Epsilon-sarcoglycan	1	26.5	9	18	0.079
PLAU NX_P00749-1 Urokinase-type plasminogen activator	1	24.8	11	20	0.079
GBA NX_P04062-1 Glucosylceramidase Long	1	32.5	14	22	0.079
HADH NX_Q16836-1 Hydroxyacyl-coenzyme A dehydrogenase, mitochondrial	1	38.9	8	18	0.079
RAP1B NX_P61224-1 Ras-related protein Rap-1b	1	58.2	11	23	0.079
NCAM1 NX_P13591-2 Neural cell adhesion molecule 1	1	24	13	19	0.077
IGFBPL1 NX_Q8WX77-1 Insulin-like growth factor-binding protein-like 1	1	19.1	9	19	0.077
ISOC1 NX_Q96CN7-1 Isochorismatase domain-containing protein 1	1	39.9	12	18	0.077
PSMA7 NX_O14818-1 Proteasome subunit alpha type-7	1	45.2	10	17	0.077
GLRX3 NX_O76003-1 Glutaredoxin-3	1	11	3	16	0.076
NEU1 NX_Q99519-1 Sialidase-1	1	21.9	6	22	0.076
PSME2 NX_Q9UL46-1 Proteasome activator complex subunit 2	1	34.3	6	16	0.076
PLS3 NX_P13797-1 Plastin-3	1	30.3	12	21	0.075
PDIA6 NX_Q15084-1 Protein disulfide-isomerase A6	1	30.2	10	17	0.074
PLD3 NX_Q8IV08-1 Phospholipase D3	1	25.7	10	18	0.074
PDGFD NX_Q9GZP0-1 Platelet-derived growth factor D	1	30.5	9	18	0.074
KRT1 NX_P04264-1 Keratin, type II cytoskeletal 1	1	22.8	11	23	0.074
LFNG NX_Q8NES3-1 Beta-1,3-N-acetylglucosaminyltransferase lunatic fringe	1	44.9	11	18	0.073
ISLR NX_O14498-1 Immunoglobulin superfamily containing leucine-rich repeat protein	1	29.2	10	16	0.072
PLOD3 NX_O60568-1 Procollagen-lysine,2-oxoglutarate 5-dioxygenase 3	1	28.2	17	23	0.072
HSPH1 NX_Q92598-1 Heat shock protein 105 kDa Alpha	1	26.5	17	18	0.072
PLOD2 NX_O00469-1 Procollagen-lysine,2-oxoglutarate 5-dioxygenase 2	1	21.8	15	17	0.071
XRCC5 NX_P13010-1 X-ray repair cross-complementing protein 5	1	21.6	13	18	0.071
RDX NX_P35241-1 Radixin	1	27.3	8	16	0.071
APLP2 NX_Q06481-1 Amyloid-like protein 2	1	19.1	6	16	0.071
SEC23A NX_Q15436-1 Protein transport protein Sec23A	1	22.9	11	17	0.071
LMNA NX_P02545-1 Prelamin-A/C A	1	21.8	13	21	0.07
C7 NX_P10643-1 Complement component C7	1	12	8	15	0.07
NAGLU NX_P54802-1 Alpha-N-acetylglucosaminidase	1	21.9	13	16	0.07
GAS1 NX_P54826-1 Growth arrest-specific protein 1	1	24.9	3	15	0.07
PSMA6 NX_P60900-1 Proteasome subunit alpha type-6	1	35	12	20	0.069
TGFB2 NX_P61812-1 Transforming growth factor beta-2 A	1	29.2	9	20	0.069
VPS37B NX_Q9H9H4-1 Vacuolar protein sorting-associated protein 37B	1	36.5	10	17	0.069
EXTL2 NX_Q9UBQ6-1 Exostosin-like 2	1	32.4	9	16	0.069
IPO7 NX_O95373-1 Importin-7	1	13.6	10	16	0.068
LRP1 NX_Q07954-1 Prolow-density lipoprotein receptor-related protein 1	1	7.6	15	21	0.068
ANP32A NX_P39687-1 Acidic leucine-rich nuclear phosphoprotein 32 family member A	1	44.2	9	19	0.068
MARCKS NX_P29966-1 Myristoylated alanine-rich C-kinase substrate	1	28.6	6	14	0.067
ARF1 NX_P84077-1 ADP-ribosylation factor 1	1	63.5	8	14	0.067
TSNAX NX_Q99598-1 Translin-associated protein X	1	18.3	6	15	0.066
FKBP4 NX_Q02790-1 Peptidyl-prolyl cis-trans isomerase FKBP4	1	35.3	13	18	0.065
STMN1 NX_P16949-1 Stathmin	1	57.7	13	17	0.065
DDX39B NX_Q13838-1 Spliceosome RNA helicase DDX39B	1	33.4	12	17	0.065
SLC3A2 NX_P08195-1 4F2 cell-surface antigen heavy chain	1	28.3	13	17	0.064
TALDO1 NX_P37837-1 Transaldolase	1	38.6	12	15	0.064
NUDT21 NX_O43809-1 Cleavage and polyadenylation specificity factor subunit 5	1	53.3	8	14	0.063
RPL10A NX_P62906-1 60S ribosomal protein L10a	1	31.3	11	16	0.063
TP53I3 NX_Q53FA7-1 Quinone oxidoreductase PIG3	1	38.9	12	15	0.063
KRT2 NX_P35908-1 Keratin, type II cytoskeletal 2 epidermal	1	36.2	12	20	0.063
SRSF1 NX_Q07955-1 Serine/arginine-rich splicing factor 1 ASF-1	1	41.5	13	19	0.063
RPLP0 NX_P05388-1 60S acidic ribosomal protein P0	1	38.8	11	13	0.062
PA2G4 NX_Q9UQ80-1 Proliferation-associated protein 2G4	1	41.9	11	19	0.061
DDAH2 NX_O95865-1 N(G),N(G)-dimethylarginine dimethylaminohydrolase 2	1	53.7	9	15	0.06
PRDX4 NX_Q13162-1 Peroxiredoxin-4	1	40.2	9	11	0.06
PGM5 NX_Q15124-1 Phosphoglucomutase-like protein 5	1	17.1	10	14	0.06
FUCA2 NX_Q9BTY2-1 Plasma alpha-L-fucosidase	1	26.1	12	15	0.06
NME1 NX_P15531-1 Nucleoside diphosphate kinase A	1	64.5	13	17	0.059
LMNB1 NX_P20700-1 Lamin-B1	1	20.3	7	14	0.059
ATIC NX_P31939-1 Bifunctional purine biosynthesis protein PURH	1	24.7	8	14	0.059
RAN NX_P62826-1 GTP-binding nuclear protein Ran	1	62	11	16	0.059
SEMA6B NX_Q9H3T3-1 Semaphorin-6B	1	13.2	7	14	0.059
PTGR1 NX_Q14914-1 Prostaglandin reductase 1	1	42.2	9	15	0.058
HNRNPH1 NX_P31943-1 Heterogeneous nuclear ribonucleoprotein H	1	13.4	7	15	0.058
AEBP1 NX_Q8IUX7-1 Adipocyte enhancer-binding protein 1	1	11.5	10	15	0.058
TPP1 NX_O14773-1 Tripeptidyl-peptidase 1	1	21.5	8	13	0.057
PFAS NX_O15067-1 Phosphoribosylformylglycinamidine synthase	1	12.3	10	15	0.057
MET NX_P08581-1 Hepatocyte growth factor receptor	1	12.2	10	14	0.057
PGM1 NX_P36871-1 Phosphoglucomutase-1	1	24.7	7	14	0.057
NONO NX_Q15233-1 Non-POU domain-containing octamer-binding protein	1	11.9	3	12	0.057
PPP2R4 NX_Q15257-1 Serine/threonine-protein phosphatase 2A activator Iso 2	1	26.3	8	12	0.057
ATRN NX_O75882-1 Attractin	1	13.5	12	15	0.056
SDK2 NX_Q58EX2-1 Protein sidekick-2	1	7.7	8	13	0.056
GNPDA1 NX_P46926-1 Glucosamine-6-phosphate isomerase 1	1	42.9	11	16	0.056
ANXA6 NX_P08133-1 Annexin A6	1	30.9	10	15	0.055
PCMT1 NX_P22061-1 Protein-L-isoaspartate(D-aspartate) O-methyltransferase	1	63	10	14	0.055
HNRNPD NX_Q14103-1 Heterogeneous nuclear ribonucleoprotein D0	1	21.4	6	14	0.055
ECM1 NX_Q16610-1 Extracellular matrix protein 1	1	23.7	10	13	0.055
MEGF8 NX_Q7Z7M0-1 Multiple epidermal growth factor-like domains protein 8	1	5.6	11	12	0.055
CLSTN2 NX_Q9H4D0-1 Calsyntenin-2	1	12.5	12	14	0.055
LEFTY1 NX_O75610-1 Left-right determination factor 1	1	35.2	11	15	0.055
PPP2R1A NX_P30153-1 Serine/threonine-protein phosphatase 2A 65 kDa regulatory subunit A alpha	1	18.8	11	17	0.055
XPO1 NX_O14980-1 Exportin-1	1	13.2	8	14	0.054
B4GAT1 NX_O43505-1 Beta-1,4-glucuronyltransferase 1	1	26.7	6	11	0.054
GPC4 NX_O75487-1 Glypican-4	1	23.9	11	14	0.054
NASP NX_P49321-1 Nuclear autoantigenic sperm protein	1	13.6	9	15	0.054
BCAT1 NX_P54687-1 Branched-chain-amino-acid aminotransferase, cytosolic	1	19.7	7	15	0.054
FUT11 NX_Q495W5-1 Alpha-(1,3)-fucosyltransferase 11	1	27.4	8	14	0.054
TPM4 NX_P67936-1 Tropomyosin alpha-4 chain	0.9999	45.2	14	27	0.054
FGFR4 NX_P22455-1 Fibroblast growth factor receptor 4	1	11.3	12	15	0.054
EIF5A NX_P63241-1 Eukaryotic translation initiation factor 5A-1	1	41.6	8	14	0.054
HSPB1 NX_P04792-1 Heat shock protein beta-1	1	55.1	8	12	0.053
XRCC6 NX_P12956-1 X-ray repair cross-complementing protein 6	1	23	7	13	0.053
HHIP NX_Q96QV1-1 Hedgehog-interacting protein	1	23.4	9	14	0.053
PSMA5 NX_P28066-1 Proteasome subunit alpha type-5	1	39	11	14	0.052
ARHGDIA NX_P52565-1 Rho GDP-dissociation inhibitor 1	1	54.9	12	13	0.052
MAPRE1 NX_Q15691-1 Microtubule-associated protein RP/EB family member 1	1	48.1	7	12	0.052
CTSV NX_O60911-1 Cathepsin L2	1	40.7	10	14	0.052
MYH9 NX_P35579-1 Myosin-9	1	5.8	6	13	0.052
ATP6AP2 NX_O75787-1 Renin receptor	1	32.9	10	12	0.051
DDAH1 NX_O94760-1 N(G),N(G)-dimethylarginine dimethylaminohydrolase 1	1	37.9	8	13	0.051
TARS NX_P26639-1 Threonine--tRNA ligase, cytoplasmic	1	21.3	13	13	0.051
PSMB4 NX_P28070-1 Proteasome subunit beta type-4	1	42	9	12	0.051
GALNS NX_P34059-1 N-acetylgalactosamine-6-sulfatase	1	16.3	8	13	0.051
LAMB2 NX_P55268-1 Laminin subunit beta-2	1	7.4	7	12	0.051
CNN3 NX_Q15417-1 Calponin-3	1	40.4	7	13	0.051
MANEAL NX_Q5VSG8-1 Glycoprotein endo-alpha-1,2-mannosidase-like protein	1	31.3	7	14	0.051
SERPINC1 NX_P01008-1 Antithrombin-III	1	15.3	6	13	0.05
RPS12 NX_P25398-1 40S ribosomal protein S12	1	30.3	4	13	0.05
ILF2 NX_Q12905-1 Interleukin enhancer-binding factor 2	1	40.8	10	12	0.05
NEO1 NX_Q92859-1 Neogenin	1	7	8	13	0.049
ANP32B NX_Q92688-1 Acidic leucine-rich nuclear phosphoprotein 32 family member B	1	20.7	8	15	0.049
EIF4A1 NX_P60842-1 Eukaryotic initiation factor 4A-I	1	32.5	9	12	0.049
CLIC1 NX_O00299-1 Chloride intracellular channel protein 1	1	37.8	8	12	0.048
B2M NX_P61769-1 Beta-2-microglobulin	1	19.3	7	15	0.048
HDHD1 NX_Q08623-1 Pseudouridine-5'-phosphatase	1	32	6	10	0.048
HYOU1 NX_Q9Y4L1-1 Hypoxia up-regulated protein 1	1	12.6	8	13	0.048
APOE NX_P02649-1 Apolipoprotein E	1	44.8	9	14	0.047
GLA NX_P06280-1 Alpha-galactosidase A	1	30.5	9	12	0.047
UCHL1 NX_P09936-1 Ubiquitin carboxyl-terminal hydrolase isozyme L1	1	49.8	10	13	0.047
CAP1 NX_Q01518-1 Adenylyl cyclase-associated protein 1	1	21.7	7	13	0.047
OAF NX_Q86UD1-1 Out at first protein homolog	1	34.1	8	11	0.047
NACA NX_E9PAV3-1 Nascent polypeptide-associated complex subunit alpha, muscle-specific form skNAC	1	4.2	11	13	0.047
CTSL NX_P07711-1 Cathepsin L1	1	32.4	10	11	0.047
SERPINB6 NX_P35237-1 Serpin B6	1	30.1	6	10	0.047
SRSF2 NX_Q01130-1 Serine/arginine-rich splicing factor 2	1	30.3	7	11	0.047
NRP2 NX_O60462-1 Neuropilin-2 A22	1	15.9	9	11	0.046
PLAT NX_P00750-1 Tissue-type plasminogen activator	1	12.6	7	14	0.046
UROD NX_P06132-1 Uroporphyrinogen decarboxylase	1	31.6	6	11	0.046
RBP1 NX_P09455-1 Retinol-binding protein 1	1	67.4	9	12	0.046
PSMA3 NX_P25788-1 Proteasome subunit alpha type-3	1	34.5	8	13	0.046
UBE2K NX_P61086-1 Ubiquitin-conjugating enzyme E2 K	1	36.5	5	11	0.046
OTUB1 NX_Q96FW1-1 Ubiquitin thioesterase OTUB1	1	45.8	9	12	0.046
PSMB7 NX_Q99436-1 Proteasome subunit beta type-7	1	14.8	3	12	0.046
GOT2 NX_P00505-1 Aspartate aminotransferase, mitochondrial	1	26.5	10	14	0.045
TIMP1 NX_P01033-1 Metalloproteinase inhibitor 1	1	10.1	4	14	0.045
HDGF NX_P51858-1 Hepatoma-derived growth factor	1	47.5	7	12	0.045
RBBP4 NX_Q09028-1 Histone-binding protein RBBP4	1	42.8	8	14	0.045
DYNC1H1 NX_Q14204-1 Cytoplasmic dynein 1 heavy chain 1	1	4	9	11	0.045
SEPT2 NX_Q15019-1 Septin-2	1	29.9	7	11	0.045
CACYBP NX_Q9HB71-1 Calcyclin-binding protein	1	56.1	8	11	0.045
MINPP1 NX_Q9UNW1-1 Multiple inositol polyphosphate phosphatase 1	1	17.9	5	10	0.045
CLIC4 NX_Q9Y696-1 Chloride intracellular channel protein 4	1	32	7	14	0.045
EFHD2 NX_Q96C19-1 EF-hand domain-containing protein D2	1	27.1	5	12	0.045
EIF4H NX_Q15056-1 Eukaryotic translation initiation factor 4H Long	1	25.4	6	11	0.044
PTPRK NX_Q15262-1 Receptor-type tyrosine-protein phosphatase kappa	1	11.8	8	11	0.044
GPC2 NX_Q8N158-1 Glypican-2	1	18.8	7	10	0.044
DNAJB11 NX_Q9UBS4-1 DnaJ homolog subfamily B member 11	1	27.9	7	11	0.044
RBMX NX_P38159-1 RNA-binding motif protein, X chromosome	1	16.4	8	10	0.044
EZR NX_P15311-1 Ezrin	0.9994	17.9	2	5	0.044
ADAM10 NX_O14672-1 Disintegrin and metalloproteinase domain-containing protein 10	1	23.5	9	11	0.043
LGALS1 NX_P09382-1 Galectin-1	1	43	10	13	0.043
GARS NX_P41250-1 Glycine--tRNA ligase	1	18.5	6	9	0.043
BLVRA NX_P53004-1 Biliverdin reductase A	1	37.5	6	9	0.043
RELN NX_P78509-1 Reelin	1	2.1	5	10	0.043
RGMB NX_Q6NW40-1 RGM domain family member B	1	17.6	4	9	0.043
GOLM1 NX_Q8NBJ4-1 Golgi membrane protein 1	1	25.7	8	12	0.043
TBCB NX_Q99426-1 Tubulin-folding cofactor B	1	39.8	8	12	0.043
MAN1C1 NX_Q9NR34-1 Mannosyl-oligosaccharide 1,2-alpha-mannosidase IC	1	16.3	8	12	0.043
TPM2 NX_P07951-1 Tropomyosin beta chain	1	43	13	21	0.043
B4GALT1 NX_P15291-1 Beta-1,4-galactosyltransferase 1 Long	1	24.1	6	9	0.043
TAGLN2 NX_P37802-1 Transgelin-2	1	46.2	9	11	0.043
RPSA NX_P08865-1 40S ribosomal protein SA	1	34.2	9	14	0.042
SDC4 NX_P31431-1 Syndecan-4	1	18.2	4	12	0.042
L1CAM NX_P32004-1 Neural cell adhesion molecule L1	1	12.8	8	9	0.042
CCT6A NX_P40227-1 T-complex protein 1 subunit zeta	1	8.5	6	10	0.042
CRKL NX_P46109-1 Crk-like protein	1	35.6	8	11	0.042
HIST1H2AB;HIST1H2AE NX_P04908-1 Histone H2A type 1-B/E , HIST3H2A NX_Q7L7L0-1 Histone H2A type 3 , HIST1H2AC NX_Q93077-1 Histone H2A type 1-C	0.9923	35.4	4	15	0.042
YWHAH NX_Q04917-1 14-3-3 protein eta	1	42.7	12	26	0.042
FUS NX_P35637-1 RNA-binding protein FUS Long	1	24.7	8	10	0.042
ACTBL2 NX_Q562R1-1 Beta-actin-like protein 2	0.9991	16	11	29	0.042
B3GAT3 NX_O94766-1 Galactosylgalactosylxylosylprotein 3-beta-glucuronosyltransferase 3	1	30.4	6	10	0.041
PNP NX_P00491-1 Purine nucleoside phosphorylase	1	39.4	8	11	0.041
PTPRD NX_P23468-1 Receptor-type tyrosine-protein phosphatase delta	1	7.9	8	9	0.041
AHCY NX_P23526-1 Adenosylhomocysteinase	1	22	8	9	0.041
HIST1H4A;HIST1H4B;HIST1H4C;HIST1H4D;HIST1H4E;HIST1H4F;HIST1H4H;HIST1H4I;HIST1H4J;HIST1H4K;HIST1H4L;HIST2H4A;HIST2H4B;HIST4H4 NX_P62805-1 Histone H4	1	59.2	7	11	0.041
MARCKSL1 NX_P49006-1 MARCKS-related protein	0.9993	14.4	2	9	0.041
DNAJC8 NX_O75937-1 DnaJ homolog subfamily C member 8	1	49	7	10	0.04
TGFB1 NX_P01137-1 Transforming growth factor beta-1	1	21.5	6	11	0.04
COL3A1 NX_P02461-1 Collagen alpha-1(III) chain	1	8.2	7	15	0.04
ITGAV NX_P06756-1 Integrin alpha-V	1	10.7	9	10	0.04
CMPK1 NX_P30085-1 UMP-CMP kinase	1	48.5	9	12	0.04
HSPE1 NX_P61604-1 10 kDa heat shock protein, mitochondrial	1	52.9	9	10	0.04
QPRT NX_Q15274-1 Nicotinate-nucleotide pyrophosphorylase [carboxylating]	1	20.5	8	10	0.04
SND1 NX_Q7KZF4-1 Staphylococcal nuclease domain-containing protein 1	1	10.7	5	9	0.04
ALYREF NX_Q86V81-1 THO complex subunit 4	1	30	5	9	0.04
HMGCS1 NX_Q01581-1 Hydroxymethylglutaryl-CoA synthase, cytoplasmic	0.9995	14.8	5	39	0.04
AGT NX_P01019-1 Angiotensinogen	1	19.2	7	8	0.039
PRKCSH NX_P14314-1 Glucosidase 2 subunit beta	1	26.5	8	11	0.039
KRT9 NX_P35527-1 Keratin, type I cytoskeletal 9	1	20.4	6	10	0.039
BTD NX_P43251-1 Biotinidase	1	18.4	6	9	0.039
GLO1 NX_Q04760-1 Lactoylglutathione lyase	1	39.1	8	14	0.039
GALNT7 NX_Q86SF2-1 N-acetylgalactosaminyltransferase 7	1	22.1	8	10	0.039
CHST14 NX_Q8NCH0-1 Carbohydrate sulfotransferase 14	1	22.6	6	8	0.039
DRAXIN NX_Q8NBI3-1 Draxin	0.9993	9.5	2	8	0.039
COPE NX_O14579-1 Coatomer subunit epsilon	1	36.7	5	8	0.038
HEXB NX_P07686-1 Beta-hexosaminidase subunit beta	1	19.6	5	12	0.038
PRDX2 NX_P32119-1 Peroxiredoxin-2	1	27.3	5	6	0.038
SNRPD1 NX_P62314-1 Small nuclear ribonucleoprotein Sm D1	1	46.2	6	9	0.038
PABPC1 NX_P11940-1 Polyadenylate-binding protein 1	0.9972	12.1	5	13	0.038
ACTR3 NX_P61158-1 Actin-related protein 3	1	18.9	6	9	0.038
RPL12 NX_P30050-1 60S ribosomal protein L12	1	24.2	7	8	0.037
RBM3 NX_P98179-1 RNA-binding protein 3	1	58.6	7	9	0.037
ILF3 NX_Q12906-1 Interleukin enhancer-binding factor 3	1	13.8	7	9	0.037
RCN1 NX_Q15293-1 Reticulocalbin-1	1	32.6	5	10	0.037
MAN1B1 NX_Q9UKM7-1 Endoplasmic reticulum mannosyl-oligosaccharide 1,2-alpha-mannosidase	1	18.3	9	14	0.037
UBE2N NX_P61088-1 Ubiquitin-conjugating enzyme E2 N	1	52.6	5	9	0.037
GART NX_P22102-1 Trifunctional purine biosynthetic protein adenosine-3 Long	1	10.8	6	13	0.036
CCT5 NX_P48643-1 T-complex protein 1 subunit epsilon	1	20.3	6	10	0.036
RAD23B NX_P54727-1 UV excision repair protein RAD23 homolog B	1	16.6	5	11	0.036
EIF3B NX_P55884-1 Eukaryotic translation initiation factor 3 subunit B	1	11.3	6	8	0.036
GNB2L1 NX_P63244-1 Guanine nucleotide-binding protein subunit beta-2-like 1	1	30.3	9	10	0.036
P3H1 NX_Q32P28-1 Prolyl 3-hydroxylase 1	1	10.5	6	8	0.036
NRCAM NX_Q92823-1 Neuronal cell adhesion molecule	1	11.3	9	10	0.036
OLA1 NX_Q9NTK5-1 Obg-like ATPase 1	1	21.2	7	8	0.036
TPM3 NX_P06753-1 Tropomyosin alpha-3 chain	0.9999	21.4	11	20	0.036
ITGB1 NX_P05556-1 Integrin beta-1	1	9.4	5	9	0.035
PARP1 NX_P09874-1 Poly [ADP-ribose] polymerase 1	1	9.9	7	10	0.035
PEPD NX_P12955-1 Xaa-Pro dipeptidase	1	16.6	5	8	0.035
IGFBP6 NX_P24592-1 Insulin-like growth factor-binding protein 6	1	18.8	4	9	0.035
CAD NX_P27708-1 CAD protein	1	5	4	8	0.035
PRDX3 NX_P30048-1 Thioredoxin-dependent peroxide reductase, mitochondrial	1	33.6	7	9	0.035
DHX9 NX_Q08211-1 ATP-dependent RNA helicase A	1	6.1	6	7	0.035
CRYZ NX_Q08257-1 Quinone oxidoreductase	1	22.5	5	8	0.035
NOLC1 NX_Q14978-1 Nucleolar and coiled-body phosphoprotein 1 Alpha	1	7.2	5	9	0.035
SEMA6A NX_Q9H2E6-1 Semaphorin-6A	1	9.8	6	9	0.035
HNRNPC NX_P07910-1 Heterogeneous nuclear ribonucleoproteins C1/C2 C2	1	31.7	9	9	0.035
EIF4A3 NX_P38919-1 Eukaryotic initiation factor 4A-III	0.9999	22.6	6	10	0.035
FAM49B NX_Q9NUQ9-1 Protein FAM49B	1	34.3	7	7	0.035
TPD52L2 NX_O43399-1 Tumor protein D54	0.9997	26.7	4	10	0.035
PLXNB2 NX_O15031-1 Plexin-B2	1	7.7	8	13	0.034
SSB NX_P05455-1 Lupus La protein	1	25.2	6	10	0.034
PSMA4 NX_P25789-1 Proteasome subunit alpha type-4	1	35.6	9	11	0.034
CPA4 NX_Q9UI42-1 Carboxypeptidase A4	1	24	5	9	0.034
ALDOC NX_P09972-1 Fructose-bisphosphate aldolase C	1	11	6	11	0.034
FDPS NX_P14324-1 Farnesyl pyrophosphate synthase	1	21.5	6	8	0.033
UBE2V1 NX_Q13404-4 Ubiquitin-conjugating enzyme E2 variant 1 Iso 3	1	41.5	6	10	0.033
UGP2 NX_Q16851-1 UTP--glucose-1-phosphate uridylyltransferase	1	20.9	5	7	0.033
HNRNPAB NX_Q99729-1 Heterogeneous nuclear ribonucleoprotein A/B	1	25	6	7	0.033
SMOC1 NX_Q9H4F8-1 SPARC-related modular calcium-binding protein 1	1	14.7	5	8	0.033
GLOD4 NX_Q9HC38-1 Glyoxalase domain-containing protein 4	1	24.6	6	8	0.033
ST13 NX_P50502-1 Hsc70-interacting protein	1	16.5	4	8	0.033
WDR1 NX_O75083-1 WD repeat-containing protein 1	1	18.8	9	12	0.032
DLD NX_P09622-1 Dihydrolipoyl dehydrogenase, mitochondrial	1	19.6	6	8	0.032
RPS3 NX_P23396-1 40S ribosomal protein S3	1	41.2	8	11	0.032
COL15A1 NX_P39059-1 Collagen alpha-1(XV) chain	1	6.1	8	8	0.032
SMS NX_P52788-1 Spermine synthase	1	27.9	5	8	0.032
EIF6 NX_P56537-1 Eukaryotic translation initiation factor 6	1	26.9	3	8	0.032
ECH1 NX_Q13011-1 Delta(3,5)-Delta(2,4)-dienoyl-CoA isomerase, mitochondrial	1	26.2	5	9	0.032
METRNL NX_Q641Q3-1 Meteorin-like protein	1	19	7	9	0.032
CLSTN3 NX_Q9BQT9-1 Calsyntenin-3	1	9.1	4	9	0.032
ARMT1 NX_Q9H993-1 Protein-glutamate O-methyltransferase	1	24	6	9	0.032
SSC5D NX_A1L4H1-1 Soluble scavenger receptor cysteine-rich domain-containing protein SSC5D	1	5.8	6	7	0.031
PVR NX_P15151-1 Poliovirus receptor Alpha	1	12.9	4	7	0.031
PAICS NX_P22234-1 Multifunctional protein ADE2	1	17.2	6	8	0.031
CAPZA1 NX_P52907-1 F-actin-capping protein subunit alpha-1	1	34.3	8	9	0.031
NAP1L1 NX_P55209-1 Nucleosome assembly protein 1-like 1	1	14.3	5	7	0.031
MYDGF NX_Q969H8-1 Myeloid-derived growth factor	1	27.2	4	7	0.031
GALM NX_Q96C23-1 Aldose 1-epimerase	1	23.1	6	7	0.031
UGGT1 NX_Q9NYU2-1 UDP-glucose:glycoprotein glucosyltransferase 1	1	9.8	6	6	0.031
NAGK NX_Q9UJ70-1 N-acetyl-D-glucosamine kinase	1	30.5	7	7	0.031
CDK4 NX_P11802-1 Cyclin-dependent kinase 4	1	44.9	8	10	0.031
MAGOH NX_P61326-1 Protein mago nashi homolog	1	65.1	8	9	0.031
PSMD14 NX_O00487-1 26S proteasome non-ATPase regulatory subunit 14	1	32.9	5	7	0.03
MAN2B1 NX_O00754-1 Lysosomal alpha-mannosidase	1	15.5	5	8	0.03
CUTA NX_O60888-1 Protein CutA B	1	22.9	3	6	0.03
SF3B1 NX_O75533-1 Splicing factor 3B subunit 1	1	8.5	5	8	0.03
PGLS NX_O95336-1 6-phosphogluconolactonase	1	33.3	4	8	0.03
LTA4H NX_P09960-1 Leukotriene A-4 hydrolase	1	15.4	7	8	0.03
FBLN5 NX_Q9UBX5-1 Fibulin-5	1	14.7	7	8	0.03
EIF3L NX_Q9Y262-1 Eukaryotic translation initiation factor 3 subunit L	1	12.8	6	8	0.03
GGCT NX_O75223-1 Gamma-glutamylcyclotransferase	1	51.6	4	6	0.029
USP5 NX_P45974-1 Ubiquitin carboxyl-terminal hydrolase 5 Long	1	8.3	5	7	0.029
CCT8 NX_P50990-1 T-complex protein 1 subunit theta	1	18.1	6	6	0.029
POLR2H NX_P52434-1 DNA-directed RNA polymerases I, II, and III subunit RPABC3	1	21.3	4	6	0.029
SCRN1 NX_Q12765-1 Secernin-1	1	13.8	6	8	0.029
SULF2 NX_Q8IWU5-1 Extracellular sulfatase Sulf-2	1	8.6	7	9	0.029
PRKAR1A NX_P10644-1 cAMP-dependent protein kinase type I-alpha regulatory subunit	1	20.7	6	8	0.029
EHD1 NX_Q9H4M9-1 EH domain-containing protein 1	1	12.7	5	7	0.029
GLB1 NX_P16278-1 Beta-galactosidase	0.9998	11.8	6	9	0.029
TSKU NX_Q8WUA8-1 Tsukushin	0.9997	9.3	2	6	0.029
CREG1 NX_O75629-1 Protein CREG1	0.9986	9.5	2	6	0.029
CAPZA2 NX_P47755-1 F-actin-capping protein subunit alpha-2	1	31.8	6	6	0.028
SEPP1 NX_P49908-1 Selenoprotein P	1	11.8	3	7	0.028
CCT4 NX_P50991-1 T-complex protein 1 subunit delta	1	11.7	6	7	0.028
VBP1 NX_P61758-1 Prefoldin subunit 3	1	33	4	6	0.028
BLMH NX_Q13867-1 Bleomycin hydrolase	1	18	6	8	0.028
NUMA1 NX_Q14980-1 Nuclear mitotic apparatus protein 1	1	4.4	4	7	0.028
FSTL4 NX_Q6MZW2-1 Follistatin-related protein 4	1	9.5	7	8	0.028
HIST1H2BK NX_O60814-1 Histone H2B type 1-K , HIST1H2BJ NX_P06899-1 Histone H2B type 1-J , HIST1H2BO NX_P23527-1 Histone H2B type 1-O , HIST1H2BB NX_P33778-1 Histone H2B type 1-B , H2BFS NX_P57053-1 Histone H2B type F-S , HIST1H2BD NX_P58876-1 Histone H2B type 1-D , HIST1H2BC;HIST1H2BE;HIST1H2BF;HIST1H2BG;HIST1H2BI NX_P62807-1 Histone H2B type 1-C/E/F/G/I , HIST2H2BE NX_Q16778-1 Histone H2B type 2…	1	38.9	7	8	0.028
HIST1H2AG;HIST1H2AI;HIST1H2AK;HIST1H2AL;HIST1H2AM NX_P0C0S8-1 Histone H2A type 1 , HIST1H2AD NX_P20671-1 Histone H2A type 1-D , HIST2H2AC NX_Q16777-1 Histone H2A type 2-C , HIST2H2AA3;HIST2H2AA4 NX_Q6FI13-1 Histone H2A type 2-A , HIST1H2AH NX_Q96KK5-1 Histone H2A type 1-H , HIST1H2AJ NX_Q99878-1 Histone H2A type 1-J , H2AFJ NX_Q9BTM1-1 Histone H2A.J	0.9582	35.9	4	14	0.028
ENO3 NX_P13929-1 Beta-enolase	0.9088	16.4	4	20	0.028
DPYSL2 NX_Q16555-1 Dihydropyrimidinase-related protein 2	0.9999	14.7	4	7	0.028
TXN NX_P10599-1 Thioredoxin	0.9998	42.9	3	8	0.028
TTN NX_Q8WZ42-1 Titin	0.9978	0.7	10	14	0.028
SOD1 NX_P00441-1 Superoxide dismutase [Cu-Zn]	1	30.5	5	6	0.027
TFPI NX_P10646-1 Tissue factor pathway inhibitor Alpha	1	15.1	4	7	0.027
MGAT1 NX_P26572-1 Alpha-1,3-mannosyl-glycoprotein 2-beta-N-acetylglucosaminyltransferase	1	12.4	4	7	0.027
CD81 NX_P60033-1 CD81 antigen	1	8.5	3	8	0.027
BROX NX_Q5VW32-1 BRO1 domain-containing protein BROX	1	22.9	4	6	0.027
CHST11 NX_Q9NPF2-1 Carbohydrate sulfotransferase 11	1	30.4	5	6	0.027
ENOPH1 NX_Q9UHY7-1 Enolase-phosphatase E1	1	16.5	4	7	0.027
CDK1 NX_P06493-1 Cyclin-dependent kinase 1	1	17.8	5	7	0.027
SNRPB NX_P14678-1 Small nuclear ribonucleoprotein-associated proteins B and B' SM-B' , SNRPN NX_P63162-1 Small nuclear ribonucleoprotein-associated protein N	0.9999	15.4	5	7	0.027
TMEM132A NX_Q24JP5-1 Transmembrane protein 132A	0.9999	8.6	4	8	0.027
SORCS1 NX_Q8WY21-1 VPS10 domain-containing receptor SorCS1	0.9999	9.2	4	8	0.027
TSPAN4 NX_O14817-1 Tetraspanin-4	0.9997	13.9	3	6	0.027
MANBA NX_O00462-1 Beta-mannosidase	1	10.4	6	6	0.026
FAM20B NX_O75063-1 Glycosaminoglycan xylosylkinase	1	11.7	3	6	0.026
SOD2 NX_P04179-1 Superoxide dismutase [Mn], mitochondrial	1	22.5	4	6	0.026
SFPQ NX_P23246-1 Splicing factor, proline- and glutamine-rich Long	1	13.9	4	6	0.026
CAPZB NX_P47756-1 F-actin-capping protein subunit beta	1	27.4	6	7	0.026
CDH13 NX_P55290-1 Cadherin-13	1	8.7	5	7	0.026
AIDA NX_Q96BJ3-1 Axin interactor, dorsalization-associated protein	1	19.9	4	6	0.026
NUDT5 NX_Q9UKK9-1 ADP-sugar pyrophosphatase	1	27.9	5	5	0.026
REXO2 NX_Q9Y3B8-1 Oligoribonuclease, mitochondrial	1	14.3	3	6	0.026
RNASET2 NX_O00584-1 Ribonuclease T2	0.9999	14.8	5	7	0.026
CCT3 NX_P49368-1 T-complex protein 1 subunit gamma	0.9999	15.4	5	9	0.026
SNRNP200 NX_O75643-1 U5 small nuclear ribonucleoprotein 200 kDa helicase	0.9966	2.6	2	7	0.026
MANEA NX_Q5SRI9-1 Glycoprotein endo-alpha-1,2-mannosidase	0.9959	16.2	3	6	0.026
PTBP1 NX_P26599-1 Polypyrimidine tract-binding protein 1	0.9886	7.7	2	6	0.026
MAN1A2 NX_O60476-1 Mannosyl-oligosaccharide 1,2-alpha-mannosidase IB	1	12.2	5	6	0.025
CBX1 NX_P83916-1 Chromobox protein homolog 1	1	24.3	5	7	0.025
SSBP1 NX_Q04837-1 Single-stranded DNA-binding protein, mitochondrial	1	39.9	6	7	0.025
PSME1 NX_Q06323-1 Proteasome activator complex subunit 1	1	24.5	5	6	0.025
GNB1 NX_P62873-1 Guanine nucleotide-binding protein G(I)/G(S)/G(T) subunit beta-1	0.9991	18.2	6	10	0.025
FKBP1A NX_P62942-1 Peptidyl-prolyl cis-trans isomerase FKBP1A	0.9999	56.5	4	7	0.025
COPB2 NX_P35606-1 Coatomer subunit beta'	0.9993	4.5	2	5	0.025
EIF4B NX_P23588-1 Eukaryotic translation initiation factor 4B	0.983	13.4	4	9	0.025
EDIL3 NX_O43854-1 EGF-like repeat and discoidin I-like domain-containing protein 3	1	15.2	5	6	0.024
LTF NX_P02788-1 Lactotransferrin	1	5.9	4	9	0.024
EIF2S1 NX_P05198-1 Eukaryotic translation initiation factor 2 subunit 1	1	21.6	4	6	0.024
GNS NX_P15586-1 N-acetylglucosamine-6-sulfatase	1	18.8	6	6	0.024
LOXL3 NX_P58215-1 Lysyl oxidase homolog 3	1	11.6	5	6	0.024
CALM1;CALM2;CALM3 NX_P62158-1 Calmodulin	1	45	3	5	0.024
SNRPD3 NX_P62318-1 Small nuclear ribonucleoprotein Sm D3	1	38.1	4	5	0.024
CCT2 NX_P78371-1 T-complex protein 1 subunit beta	1	15.5	5	5	0.024
SRPX NX_P78539-1 Sushi repeat-containing protein SRPX	1	18.1	5	7	0.024
PURB NX_Q96QR8-1 Transcriptional activator protein Pur-beta	1	33.7	4	5	0.024
AASDHPPT NX_Q9NRN7-1 L-aminoadipate-semialdehyde dehydrogenase-phosphopantetheinyl transferase	1	15.9	4	5	0.024
RBM8A NX_Q9Y5S9-1 RNA-binding protein 8A	1	37.4	4	5	0.024
PPP1CA NX_P62136-1 Serine/threonine-protein phosphatase PP1-alpha catalytic subunit	0.9992	25.5	7	10	0.024
ANGPTL2 NX_Q9UKU9-1 Angiopoietin-related protein 2	1	12.8	4	5	0.024
PGP NX_A6NDG6-1 Phosphoglycolate phosphatase	0.9999	9.3	3	6	0.024
ESD NX_P10768-1 S-formylglutathione hydrolase	0.9993	12.4	2	5	0.024
CANX NX_P27824-1 Calnexin	0.9536	4.2	1	6	0.024
CD276 NX_Q5ZPR3-1 CD276 antigen	0.9442	4.9	1	5	0.024
EEF1D NX_P29692-1 Elongation factor 1-delta	1	20.3	5	5	0.023
DUT NX_P33316-3 Deoxyuridine 5'-triphosphate nucleotidohydrolase, mitochondrial Iso 3	1	15.9	5	6	0.023
MTAP NX_Q13126-1 S-methyl-5'-thioadenosine phosphorylase	1	25.8	5	7	0.023
ERP44 NX_Q9BS26-1 Endoplasmic reticulum resident protein 44	1	26.1	5	6	0.023
ADAM22 NX_Q9P0K1-1 Disintegrin and metalloproteinase domain-containing protein 22	1	5.7	4	8	0.023
AK1 NX_P00568-1 Adenylate kinase isoenzyme 1	1	24.7	5	5	0.023
GNAS NX_P63092-1 Guanine nucleotide-binding protein G(s) subunit alpha s short Gnas-1 , GNAS NX_Q5JWF2-1 Guanine nucleotide-binding protein G(s) subunit alpha s XLas XLas-1	1	16.2	5	6	0.023
MOB1A NX_Q9H8S9-1 MOB kinase activator 1A	1	39.4	6	6	0.023
LAMP1 NX_P11279-1 Lysosome-associated membrane glycoprotein 1	0.9999	11.8	4	6	0.023
NUDT1 NX_P36639-1 7,8-dihydro-8-oxoguanine triphosphatase p26	0.9999	18.8	4	6	0.023
CD109 NX_Q6YHK3-1 CD109 antigen	0.9999	5.5	3	5	0.023
PPP2CB NX_P62714-1 Serine/threonine-protein phosphatase 2A catalytic subunit beta , PPP2CA NX_P67775-1 Serine/threonine-protein phosphatase 2A catalytic subunit alpha	0.9994	21.7	3	5	0.023
FLNA NX_P21333-1 Filamin-A	0.9989	6.8	4	5	0.023
SDC2 NX_P34741-1 Syndecan-2	0.9978	11.4	2	6	0.023
PAIP2 NX_Q9BPZ3-1 Polyadenylate-binding protein-interacting protein 2	0.9331	23.6	1	6	0.023
ARPC3 NX_O15145-1 Actin-related protein 2/3 complex subunit 3	1	23	5	6	0.022
BPNT1 NX_O95861-1 3'(2'),5'-bisphosphate nucleotidase 1	1	27.9	5	6	0.022
SRM NX_P19623-1 Spermidine synthase	1	17.2	5	5	0.022
PFN2 NX_P35080-1 Profilin-2 IIa	1	35	4	6	0.022
PGF NX_P49763-1 Placenta growth factor PlGF-3	1	7.7	3	7	0.022
VMO1 NX_Q7Z5L0-1 Vitelline membrane outer layer protein 1 homolog	1	28.7	4	5	0.022
SLC39A10 NX_Q9ULF5-1 Zinc transporter ZIP10	1	8.8	4	5	0.022
SUPT16H NX_Q9Y5B9-1 FACT complex subunit SPT16	1	4.9	3	5	0.022
TPT1 NX_P13693-1 Translationally-controlled tumor protein	1	52.9	5	5	0.022
GALNT10 NX_Q86SR1-1 Polypeptide N-acetylgalactosaminyltransferase 10	1	10.6	5	5	0.022
FAM129B NX_Q96TA1-1 Niban-like protein 1	0.9999	8.8	3	5	0.022
PLXDC2 NX_Q6UX71-1 Plexin domain-containing protein 2	0.9997	9.5	3	6	0.022
A2M NX_P01023-1 Alpha-2-macroglobulin	0.9997	5.3	4	7	0.022
RAD23A NX_P54725-1 UV excision repair protein RAD23 homolog A	0.9993	10.5	3	5	0.022
EFEMP2 NX_O95967-1 EGF-containing fibulin-like extracellular matrix protein 2	0.9991	21.4	3	5	0.022
CDV3 NX_Q9UKY7-1 Protein CDV3 homolog	0.9989	31	3	8	0.022
GDF11 NX_O95390-1 Growth/differentiation factor 11	0.9686	14.5	2	4	0.022
SNRPA NX_P09012-1 U1 small nuclear ribonucleoprotein A	0.9519	18.8	2	6	0.022
CAPNS1 NX_P04632-1 Calpain small subunit 1	1	31	4	6	0.021
ADSL NX_P30566-1 Adenylosuccinate lyase	1	15.3	5	6	0.021
STIP1 NX_P31948-1 Stress-induced-phosphoprotein 1	1	12.7	5	6	0.021
RPS7 NX_P62081-1 40S ribosomal protein S7	1	22.2	5	6	0.021
PLA2G15 NX_Q8NCC3-1 Group XV phospholipase A2	1	9.7	4	5	0.021
NAP1L4 NX_Q99733-1 Nucleosome assembly protein 1-like 4	1	17.3	4	4	0.021
BCCIP NX_Q9P287-1 BRCA2 and CDKN1A-interacting protein	1	17.5	4	5	0.021
GNB2 NX_P62879-1 Guanine nucleotide-binding protein G(I)/G(S)/G(T) subunit beta-2 , GNB4 NX_Q9HAV0-1 Guanine nucleotide-binding protein subunit beta-4	0.9996	13.2	6	8	0.021
SEPT7 NX_Q16181-1 Septin-7	0.9976	11.2	4	8	0.021
RAB11A NX_P62491-1 Ras-related protein Rab-11A , RAB11B NX_Q15907-1 Ras-related protein Rab-11B	0.9999	19.9	4	5	0.021
RCC2 NX_Q9P258-1 Protein RCC2	0.9998	10.7	5	6	0.021
ULBP2 NX_Q9BZM5-1 NKG2D ligand 2	0.9997	20.3	3	4	0.021
SEMA3A NX_Q14563-1 Semaphorin-3A	0.9989	12.6	6	9	0.021
SNRNP70 NX_P08621-1 U1 small nuclear ribonucleoprotein 70 kDa	0.9978	3.4	2	5	0.021
STOM NX_P27105-1 Erythrocyte band 7 integral membrane protein	0.9922	16	2	7	0.021
GBE1 NX_Q04446-1 1,4-alpha-glucan-branching enzyme	0.9919	15.2	1	4	0.021
RBBP7 NX_Q16576-1 Histone-binding protein RBBP7	0.9831	24.5	1	3	0.021
DNASE2 NX_O00115-1 Deoxyribonuclease-2-alpha	1	14.4	3	4	0.02
TXNL1 NX_O43396-1 Thioredoxin-like protein 1	1	24.9	5	5	0.02
ENTPD6 NX_O75354-1 Ectonucleoside triphosphate diphosphohydrolase 6	1	11.4	4	6	0.02
HPRT1 NX_P00492-1 Hypoxanthine-guanine phosphoribosyltransferase	1	26.1	4	5	0.02
ETF1 NX_P62495-1 Eukaryotic peptide chain release factor subunit 1	1	11.4	4	5	0.02
ATP6AP1 NX_Q15904-1 V-type proton ATPase subunit S1	1	9.6	4	4	0.02
MEST NX_Q5EB52-1 Mesoderm-specific transcript homolog protein	1	13.7	3	4	0.02
VPS28 NX_Q9UK41-1 Vacuolar protein sorting-associated protein 28 homolog	1	29.4	3	4	0.02
GNAI3 NX_P08754-1 Guanine nucleotide-binding protein G(k) subunit alpha	1	18.9	5	6	0.02
PPP1CB NX_P62140-1 Serine/threonine-protein phosphatase PP1-beta catalytic subunit	1	20.8	6	7	0.02
YBX1 NX_P67809-1 Nuclease-sensitive element-binding protein 1	1	27.5	4	4	0.02
SKP1 NX_P63208-1 S-phase kinase-associated protein 1	0.9999	28.8	3	7	0.02
HMGB2 NX_P26583-1 High mobility group protein B2	0.9998	23.9	3	4	0.02
CCDC3 NX_Q9BQI4-1 Coiled-coil domain-containing protein 3 PE=2	0.9998	25.2	6	6	0.02
TWSG1 NX_Q9GZX9-1 Twisted gastrulation protein homolog 1	0.9998	6.7	2	5	0.02
CHRD NX_Q9H2X0-1 Chordin	0.9997	11.8	4	6	0.02
KPNA2 NX_P52292-1 Importin subunit alpha-1	0.9994	11.9	3	5	0.02
SPOCK2 NX_Q92563-1 Testican-2	0.9994	12.3	3	6	0.02
RPS18 NX_P62269-1 40S ribosomal protein S18	0.9993	30.3	4	5	0.02
SRSF7 NX_Q16629-1 Serine/arginine-rich splicing factor 7	0.9989	23.1	5	7	0.02
BTF3 NX_P20290-1 Transcription factor BTF3	0.995	14.6	2	6	0.02
PODXL2 NX_Q9NZ53-1 Podocalyxin-like protein 2	0.9732	2.3	1	4	0.02
TPR NX_P12270-1 Nucleoprotein TPR	1	3.6	3	4	0.019
GRN NX_P28799-1 Granulins	1	12.1	5	6	0.019
CTNNA1 NX_P35221-1 Catenin alpha-1	1	6.1	3	4	0.019
APLP1 NX_P51693-1 Amyloid-like protein 1	1	8.2	4	5	0.019
PSMD2 NX_Q13200-1 26S proteasome non-ATPase regulatory subunit 2	1	9.8	5	5	0.019
DBN1 NX_Q16643-1 Drebrin	1	8.9	4	6	0.019
GNAI2 NX_P04899-1 Guanine nucleotide-binding protein G(i) subunit alpha-2	1	16.1	4	6	0.019
POTEJ NX_P0CG39-1 POTE ankyrin domain family member J	0.9165	8.4	8	22	0.019
SEPT11 NX_Q9NVA2-1 Septin-11	0.9999	17	5	7	0.019
SLC44A2 NX_Q8IWA5-1 Choline transporter-like protein 2	0.9999	7.1	3	4	0.019
TRA2B NX_P62995-1 Transformer-2 protein homolog beta	0.9998	24	4	6	0.019
DSG2 NX_Q14126-1 Desmoglein-2	0.9998	4.5	4	5	0.019
PCBP1 NX_Q15365-1 Poly(rC)-binding protein 1	0.9879	12.4	3	6	0.019
AARS NX_P49588-1 Alanine--tRNA ligase, cytoplasmic	0.9918	4.6	2	5	0.019
ANP32E NX_Q9BTT0-1 Acidic leucine-rich nuclear phosphoprotein 32 family member E	0.966	12.3	1	4	0.019
MCM6 NX_Q14566-1 DNA replication licensing factor MCM6	1	10.8	4	4	0.018
GNA14 NX_O95837-1 Guanine nucleotide-binding protein subunit alpha-14 , GNA11 NX_P29992-1 Guanine nucleotide-binding protein subunit alpha-11	1	10.1	3	4	0.018
RAB7A NX_P51149-1 Ras-related protein Rab-7a	0.9999	35.7	5	5	0.018
PPP1R14B NX_Q96C90-1 Protein phosphatase 1 regulatory subunit 14B	0.9999	27.2	3	6	0.018
CAB39 NX_Q9Y376-1 Calcium-binding protein 39	0.9999	19.1	5	5	0.018
COPB1 NX_P53618-1 Coatomer subunit beta	0.9998	4.9	3	4	0.018
VTN NX_P04004-1 Vitronectin	0.9997	3.1	2	4	0.018
FAT3 NX_Q8TDW7-1 Protocadherin Fat 3	0.9992	2.2	5	5	0.018
IGF2 NX_P01344-1 Insulin-like growth factor II	0.9991	18.3	5	6	0.018
PTPRS NX_Q13332-1 Receptor-type tyrosine-protein phosphatase S	0.9991	2.8	3	4	0.018
CTSC NX_P53634-1 Dipeptidyl peptidase 1	0.999	13.2	6	6	0.018
MAN1A1 NX_P33908-1 Mannosyl-oligosaccharide 1,2-alpha-mannosidase IA	0.9989	11.6	5	6	0.018
UXS1 NX_Q8NBZ7-1 UDP-glucuronic acid decarboxylase 1	0.9975	13.6	2	4	0.018
CBX3 NX_Q13185-1 Chromobox protein homolog 3	0.9968	23.5	3	4	0.018
GMFB NX_P60983-1 Glia maturation factor beta	0.9844	22.5	2	4	0.018
ADA NX_P00813-1 Adenosine deaminase	0.9807	8.3	2	4	0.018
FLRT2 NX_O43155-1 Leucine-rich repeat transmembrane protein FLRT2	0.9618	8	3	5	0.018
BSG NX_P35613-1 Basigin	1	22.1	4	5	0.017
LTBP1 NX_Q14766-1 Latent-transforming growth factor beta-binding protein 1 Long	1	5.7	5	5	0.017
PAFAH1B3 NX_Q15102-1 Platelet-activating factor acetylhydrolase IB subunit gamma	1	20.3	4	4	0.017
GXYLT1 NX_Q4G148-1 Glucoside xylosyltransferase 1	1	8.2	3	4	0.017
COPS7B NX_Q9H9Q2-1 COP9 signalosome complex subunit 7b	1	19.3	3	4	0.017
CDC42 NX_P60953-2 Cell division control protein 42 homolog Iso 2	0.9998	31.4	3	4	0.017
AP1B1 NX_Q10567-1 AP-1 complex subunit beta-1 A	0.9997	5.1	2	4	0.017
FST NX_P19883-1 Follistatin	0.9996	7.6	2	3	0.017
NPNT NX_Q6UXI9-1 Nephronectin	0.9996	7.6	4	5	0.017
AKR1C3 NX_P42330-1 Aldo-keto reductase family 1 member C3 , AKR1C1 NX_Q04828-1 Aldo-keto reductase family 1 member C1	0.9996	13	3	4	0.017
SNRPGP15 NX_A8MWD9-1 Putative small nuclear ribonucleoprotein G-like protein 15 PE=5, SNRPG NX_P62308-1 Small nuclear ribonucleoprotein G	0.9995	26.3	3	4	0.017
NHLRC3 NX_Q5JS37-1 NHL repeat-containing protein 3	0.9995	15.6	4	5	0.017
CD9 NX_P21926-1 CD9 antigen	0.9994	14.5	5	5	0.017
SNED1 NX_Q8TER0-1 Sushi, nidogen and EGF-like domain-containing protein 1	0.9992	5.1	5	6	0.017
SYNCRIP NX_O60506-1 Heterogeneous nuclear ribonucleoprotein Q	0.9979	8.5	3	4	0.017
KREMEN1 NX_Q96MU8-1 Kremen protein 1	0.997	3.6	2	5	0.017
CS NX_O75390-1 Citrate synthase, mitochondrial	0.9957	11.8	2	4	0.017
INPP1 NX_P49441-1 Inositol polyphosphate 1-phosphatase	0.9955	14.8	2	4	0.017
LTBP3 NX_Q9NS15-1 Latent-transforming growth factor beta-binding protein 3	0.9889	3.5	3	5	0.017
OGFOD3 NX_Q6PK18-1 2-oxoglutarate and iron-dependent oxygenase domain-containing protein 3	0.9874	17.9	3	5	0.017
CTHRC1 NX_Q96CG8-1 Collagen triple helix repeat-containing protein 1	0.9659	16.5	3	5	0.017
IDH1 NX_O75874-1 Isocitrate dehydrogenase [NADP] cytoplasmic	1	14.7	3	3	0.016
FH NX_P07954-1 Fumarate hydratase, mitochondrial Mitochondrial	1	15.1	4	4	0.016
DTD1 NX_Q8TEA8-1 D-tyrosyl-tRNA(Tyr) deacylase 1	1	28.2	3	5	0.016
PLS1 NX_Q14651-1 Plastin-1	0.9921	8.9	3	7	0.016
CDK6 NX_Q00534-1 Cyclin-dependent kinase 6	0.9999	23	5	5	0.016
PCDHB8 NX_Q9UN66-1 Protocadherin beta-8 , PCDHB10 NX_Q9UN67-1 Protocadherin beta-10 , PCDHB7 NX_Q9Y5E2-1 Protocadherin beta-7 PE=2, PCDHB5 NX_Q9Y5E4-1 Protocadherin beta-5 , PCDHB4 NX_Q9Y5E5-1 Protocadherin beta-4 PE=2, PCDHB3 NX_Q9Y5E6-1 Protocadherin beta-3	0.9997	5.4	4	7	0.016
GM2A NX_P17900-1 Ganglioside GM2 activator	0.9999	15.5	2	3	0.016
GPC3 NX_P51654-1 Glypican-3	0.9999	8.1	3	4	0.016
PSME3 NX_P61289-1 Proteasome activator complex subunit 3	0.9999	18.5	3	4	0.016
ACP1 NX_P24666-1 Low molecular weight phosphotyrosine protein phosphatase	0.9998	30.4	4	5	0.016
CNDP2 NX_Q96KP4-1 Cytosolic non-specific dipeptidase	0.9997	14.1	2	3	0.016
TPST1 NX_O60507-1 Protein-tyrosine sulfotransferase 1	0.9996	12.4	3	4	0.016
PPIC NX_P45877-1 Peptidyl-prolyl cis-trans isomerase C	0.9993	18.4	4	5	0.016
SMPDL3A NX_Q92484-1 Acid sphingomyelinase-like phosphodiesterase 3a	0.9987	11.7	2	3	0.016
C1QBP NX_Q07021-1 Complement component 1 Q subcomponent-binding protein, mitochondrial	0.9978	17.7	2	4	0.016
ITM2B NX_Q9Y287-1 Integral membrane protein 2B	0.9971	19.9	3	4	0.016
CTSS NX_P25774-1 Cathepsin S	0.9959	12.7	2	4	0.016
HSPB11 NX_Q9Y547-1 Intraflagellar transport protein 25 homolog	0.9958	45.1	2	4	0.016
DPP3 NX_Q9NY33-1 Dipeptidyl peptidase 3	0.9952	12.8	3	4	0.016
UBE2V2 NX_Q15819-1 Ubiquitin-conjugating enzyme E2 variant 2	0.9941	26.9	2	2	0.016
CCT7 NX_Q99832-1 T-complex protein 1 subunit eta	0.9899	17.3	4	5	0.016
RAB21 NX_Q9UL25-1 Ras-related protein Rab-21	0.9588	10.2	1	3	0.016
GSTO1 NX_P78417-1 Glutathione S-transferase omega-1	1	14.9	3	4	0.015
B3GALT6 NX_Q96L58-1 Beta-1,3-galactosyltransferase 6	1	10.9	3	3	0.015
NAPA NX_P54920-1 Alpha-soluble NSF attachment protein	1	19	3	3	0.015
RAP2C NX_Q9Y3L5-1 Ras-related protein Rap-2c	0.9979	26.8	3	4	0.015
MDP1 NX_Q86V88-1 Magnesium-dependent phosphatase 1	0.9999	10.2	2	3	0.015
VPS35 NX_Q96QK1-1 Vacuolar protein sorting-associated protein 35	0.9999	4.1	2	3	0.015
MAP4 NX_P27816-1 Microtubule-associated protein 4	0.9998	3.7	2	3	0.015
WDR61 NX_Q9GZS3-1 WD repeat-containing protein 61	0.9998	6.6	2	3	0.015
MATN2 NX_O00339-1 Matrilin-2	0.9996	10.5	3	3	0.015
MYL4 NX_P12829-1 Myosin light chain 4	0.9996	14.7	2	3	0.015
TTYH3 NX_Q9C0H2-1 Protein tweety homolog 3	0.9996	5.7	2	3	0.015
NRD1 NX_O43847-1 Nardilysin	0.9995	2.3	2	3	0.015
IDS NX_P22304-1 Iduronate 2-sulfatase	0.9994	6.9	2	3	0.015
MCM2 NX_P49736-1 DNA replication licensing factor MCM2	0.9991	3.2	2	3	0.015
GFPT1 NX_Q06210-1 Glutamine--fructose-6-phosphate aminotransferase [isomerizing] 1	0.999	5.4	3	4	0.015
PREP NX_P48147-1 Prolyl endopeptidase	0.9983	7.2	4	5	0.015
NUDT14 NX_O95848-1 Uridine diphosphate glucose pyrophosphatase	0.9972	28.4	4	5	0.015
ASAH1 NX_Q13510-1 Acid ceramidase	0.997	14.9	3	5	0.015
AHSA1 NX_O95433-1 Activator of 90 kDa heat shock protein ATPase homolog 1	0.9955	13	3	4	0.015
ARPC4 NX_P59998-1 Actin-related protein 2/3 complex subunit 4	0.9932	33.9	4	4	0.015
DSTN NX_P60981-1 Destrin	0.9741	21.2	2	2	0.015
B3GNT9 NX_Q6UX72-1 UDP-GlcNAc:betaGal beta-1,3-N-acetylglucosaminyltransferase 9	0.9731	8.5	2	4	0.015
UBA2 NX_Q9UBT2-1 SUMO-activating enzyme subunit 2	0.9731	16.6	3	5	0.015
WDR12 NX_Q9GZL7-1 Ribosome biogenesis protein WDR12	0.9522	5.9	1	3	0.015
TBCD NX_Q9BTW9-1 Tubulin-specific chaperone D	0.942	2.3	1	3	0.015
TROVE2 NX_P10155-1 60 kDa SS-A/Ro ribonucleoprotein Long	1	10.2	3	3	0.014
NAGA NX_P17050-1 Alpha-N-acetylgalactosaminidase	1	12.2	3	3	0.014
RAC1 NX_P63000-1 Ras-related C3 botulinum toxin substrate 1 A	0.9985	17.7	4	4	0.014
S100A11 NX_P31949-1 Protein S100-A11	0.9999	33.3	4	4	0.014
ACTR1A NX_P61163-1 Alpha-centractin	0.9999	11.7	3	3	0.014
IGSF8 NX_Q969P0-1 Immunoglobulin superfamily member 8	0.9996	5.9	3	4	0.014
GCNT1 NX_Q02742-1 Beta-1,3-galactosyl-O-glycosyl-glycoprotein beta-1,6-N-acetylglucosaminyltransferase	0.9995	14.3	4	4	0.014
CIRBP NX_Q14011-1 Cold-inducible RNA-binding protein	0.9995	25	3	3	0.014
COL1A2 NX_P08123-1 Collagen alpha-2(I) chain	0.9991	6.9	4	4	0.014
SEPT9 NX_Q9UHD8-1 Septin-9	0.9991	7.8	4	4	0.014
TXNRD1 NX_Q16881-1 Thioredoxin reductase 1, cytoplasmic	0.9977	7.2	2	3	0.014
IQGAP1 NX_P46940-1 Ras GTPase-activating-like protein IQGAP1	0.9973	3.1	2	3	0.014
PVRL1 NX_Q15223-1 Nectin-1 Delta	0.994	5.6	3	5	0.014
GPC6 NX_Q9Y625-1 Glypican-6	0.9914	11.9	2	2	0.014
MYO1B NX_O43795-1 Unconventional myosin-Ib	0.9841	3.5	2	4	0.014
NIF3L1 NX_Q9GZT8-1 NIF3-like protein 1	0.982	5.3	2	4	0.014
HNRNPA3 NX_P51991-1 Heterogeneous nuclear ribonucleoprotein A3	0.9729	18	4	5	0.014
TRIL NX_Q7L0X0-1 TLR4 interactor with leucine rich repeats	0.9719	8.3	2	4	0.014
COMMD1 NX_Q8N668-1 COMM domain-containing protein 1	0.9364	18.4	1	3	0.014
CORO1C NX_Q9ULV4-1 Coronin-1C	0.9292	8.9	2	4	0.014
COL24A1 NX_Q17RW2-1 Collagen alpha-1(XXIV) chain	0.9112	3.2	4	9	0.014
HSPA9 NX_P38646-1 Stress-70 protein, mitochondrial	0.9095	4	4	9	0.013
RAB10 NX_P61026-1 Ras-related protein Rab-10	0.9995	22.5	3	4	0.013
SGTA NX_O43765-1 Small glutamine-rich tetratricopeptide repeat-containing protein alpha	0.9995	8.6	2	3	0.013
ERP29 NX_P30040-1 Endoplasmic reticulum resident protein 29	0.9995	14.2	3	3	0.013
HNRNPH3 NX_P31942-1 Heterogeneous nuclear ribonucleoprotein H3	0.9995	10.4	3	3	0.013
PTPRF NX_P10586-1 Receptor-type tyrosine-protein phosphatase F	0.9988	3.5	3	3	0.013
PPM1F NX_P49593-1 Protein phosphatase 1F	0.9985	13	3	4	0.013
PPA1 NX_Q15181-1 Inorganic pyrophosphatase	0.9957	17.6	2	3	0.013
NRAS NX_P01111-1 GTPase NRas	0.9946	20.6	3	3	0.013
NUDC NX_Q9Y266-1 Nuclear migration protein nudC	0.9944	13.3	3	3	0.013
RPS16 NX_P62249-1 40S ribosomal protein S16	0.9938	32.2	4	4	0.013
HARS NX_P12081-1 Histidine--tRNA ligase, cytoplasmic	0.9908	10.6	4	4	0.013
SEC13 NX_P55735-1 Protein SEC13 homolog	0.9903	11.5	2	3	0.013
C3 NX_P01024-1 Complement C3	0.9821	2.3	2	3	0.013
ELAVL1 NX_Q15717-1 ELAV-like protein 1	0.9761	7.4	2	3	0.013
CD82 NX_P27701-1 CD82 antigen	0.9713	9	2	4	0.013
TSPAN9 NX_O75954-1 Tetraspanin-9	0.9638	15.5	3	5	0.013
TNPO1 NX_Q92973-1 Transportin-1	0.9604	3.7	3	4	0.013
PRKACA NX_P17612-1 cAMP-dependent protein kinase catalytic subunit alpha	0.9294	13.7	3	4	0.013
PIN4 NX_Q9Y237-1 Peptidyl-prolyl cis-trans isomerase NIMA-interacting 4	0.9158	33.6	1	3	0.013
PCDHB2 NX_Q9Y5E7-1 Protocadherin beta-2	0.9443	10	3	6	0.012
ACO1 NX_P21399-1 Cytoplasmic aconitate hydratase	0.9998	11	3	3	0.012
PCBP2 NX_Q15366-1 Poly(rC)-binding protein 2	0.9511	16.4	3	4	0.012
ECE1 NX_P42892-1 Endothelin-converting enzyme 1 B	0.9997	7.8	2	2	0.012
UBE2I NX_P63279-1 SUMO-conjugating enzyme UBC9	0.9949	23.4	3	3	0.012
C1orf123 NX_Q9NWV4-1 UPF0587 protein C1orf123	0.9939	25	2	3	0.012
ADAM23 NX_O75077-1 Disintegrin and metalloproteinase domain-containing protein 23 Alpha	0.9928	6.4	2	3	0.012
LUM NX_P51884-1 Lumican	0.9925	11.5	2	3	0.012
BZW2 NX_Q9Y6E2-1 Basic leucine zipper and W2 domain-containing protein 2	0.9923	9.5	1	2	0.012
SNRPE NX_P62304-1 Small nuclear ribonucleoprotein E	0.9913	29.3	3	3	0.012
RPL11 NX_P62913-1 60S ribosomal protein L11	0.9898	14.6	2	3	0.012
IDI1 NX_Q13907-1 Isopentenyl-diphosphate Delta-isomerase 1	0.9894	32.6	4	5	0.012
COPS4 NX_Q9BT78-1 COP9 signalosome complex subunit 4	0.9868	10.8	1	2	0.012
COPG1 NX_Q9Y678-1 Coatomer subunit gamma-1	0.9808	3.1	2	3	0.012
PSMD3 NX_O43242-1 26S proteasome non-ATPase regulatory subunit 3	0.9826	10.1	3	3	0.012
ARPC2 NX_O15144-1 Actin-related protein 2/3 complex subunit 2	0.9822	16	2	3	0.012
ALK NX_Q9UM73-1 ALK tyrosine kinase receptor	0.9783	7.7	2	2	0.012
TCP1 NX_P17987-1 T-complex protein 1 subunit alpha	0.9721	16	4	4	0.012
EFNA5 NX_P52803-1 Ephrin-A5	0.9698	17.1	4	5	0.012
PLXNA2 NX_O75051-1 Plexin-A2	0.9653	3.2	2	4	0.012
MAPK1 NX_P28482-1 Mitogen-activated protein kinase 1	0.9505	16.1	3	3	0.012
AP2A1 NX_O95782-1 AP-2 complex subunit alpha-1 A	0.945	5.8	5	5	0.012
CTSB NX_P07858-1 Cathepsin B	0.935	14.7	3	4	0.012
CA11 NX_O75493-1 Carbonic anhydrase-related protein 11	0.9267	14.6	2	3	0.012
AKR1A1 NX_P14550-1 Alcohol dehydrogenase [NADP(+)]	0.9032	9.2	1	2	0.012
PCDHB14 NX_Q9Y5E9-1 Protocadherin beta-14	0.9403	6.9	3	6	0.011
CTPS1 NX_P17812-1 CTP synthase 1	0.9995	6.1	3	3	0.011
SPOCK1 NX_Q08629-1 Testican-1	0.9966	5.2	2	4	0.011
EIF3I NX_Q13347-1 Eukaryotic translation initiation factor 3 subunit I	0.9946	9.2	2	2	0.011
PCNP NX_Q8WW12-1 PEST proteolytic signal-containing nuclear protein	0.9945	22.5	3	3	0.011
PKDCC NX_Q504Y2-1 Extracellular tyrosine-protein kinase PKDCC	0.9931	8.7	3	3	0.011
CLN5 NX_O75503-1 Ceroid-lipofuscinosis neuronal protein 5	0.9903	8.1	3	3	0.011
GSN NX_P06396-1 Gelsolin	0.9848	3.6	2	3	0.011
PGM2 NX_Q96G03-1 Phosphoglucomutase-2	0.9845	8.3	2	3	0.011
IGFBP5 NX_P24593-1 Insulin-like growth factor-binding protein 5	0.9781	13.2	2	4	0.011
TXNDC5 NX_Q8NBS9-1 Thioredoxin domain-containing protein 5	0.9757	11.8	3	4	0.011
ADAMTSL2 NX_Q86TH1-1 ADAMTS-like protein 2	0.9753	3.3	1	2	0.011
PPIF NX_P30405-1 Peptidyl-prolyl cis-trans isomerase F, mitochondrial	0.9726	18.4	1	2	0.011
RUVBL2 NX_Q9Y230-1 RuvB-like 2	0.9713	4.3	1	2	0.011
SAE1 NX_Q9UBE0-1 SUMO-activating enzyme subunit 1	0.9703	23.4	2	2	0.011
PCOLCE2 NX_Q9UKZ9-1 Procollagen C-endopeptidase enhancer 2	0.9661	11.3	3	3	0.011
TBCA NX_O75347-1 Tubulin-specific chaperone A	0.9637	43.5	3	3	0.011
APEH NX_P13798-1 Acylamino-acid-releasing enzyme	0.9604	8.1	2	3	0.011
PRMT1 NX_Q99873-1 Protein arginine N-methyltransferase 1	0.9507	17.7	4	5	0.011
SMARCC1 NX_Q92922-1 SWI/SNF complex subunit SMARCC1	0.9472	4.7	1	2	0.011
ARCN1 NX_P48444-1 Coatomer subunit delta	0.944	9	2	3	0.011
DDT NX_P30046-1 D-dopachrome decarboxylase	0.9217	33.9	3	4	0.011
PPM1G NX_O15355-1 Protein phosphatase 1G	0.9145	4.2	2	3	0.011
LNPEP NX_Q9UIQ6-1 Leucyl-cystinyl aminopeptidase	1	3.6	2	2	0.01
RAB1A NX_P62820-1 Ras-related protein Rab-1A	0.992	24.4	3	3	0.01
RAB35 NX_Q15286-1 Ras-related protein Rab-35	0.9762	10.9	1	2	0.01
RAP2B NX_P61225-1 Ras-related protein Rap-2b	0.9995	26.8	3	3	0.01
PSMD7 NX_P51665-1 26S proteasome non-ATPase regulatory subunit 7	0.9999	5.2	2	2	0.01
NLGN1 NX_Q8N2Q7-1 Neuroligin-1	0.9999	1.5	2	2	0.01
SEMA7A NX_O75326-1 Semaphorin-7A	0.9998	5.7	2	2	0.01
PPP2R2A NX_P63151-1 Serine/threonine-protein phosphatase 2A 55 kDa regulatory subunit B alpha , PPP2R2B NX_Q00005-1 Serine/threonine-protein phosphatase 2A 55 kDa regulatory subunit B beta , PPP2R2D NX_Q66LE6-1 Serine/threonine-protein phosphatase 2A 55 kDa regulatory subunit B delta	0.9997	3.2	2	2	0.01
HSD17B10 NX_Q99714-1 3-hydroxyacyl-CoA dehydrogenase type-2	0.9997	10	2	2	0.01
TOR1A NX_O14656-1 Torsin-1A	0.9995	7.8	2	2	0.01
API5 NX_Q9BZZ5-4 Apoptosis inhibitor 5 Iso 4	0.9995	3.4	2	3	0.01
PHPT1 NX_Q9NRX4-1 14 kDa phosphohistidine phosphatase	0.9995	16	2	2	0.01
BUB3 NX_O43684-1 Mitotic checkpoint protein BUB3	0.9989	10.4	2	3	0.01
TRIM72 NX_Q6ZMU5-1 Tripartite motif-containing protein 72	0.9989	11.9	2	2	0.01
HEBP2 NX_Q9Y5Z4-1 Heme-binding protein 2	0.9989	6.3	2	2	0.01
GRPEL1 NX_Q9HAV7-1 GrpE protein homolog 1, mitochondrial	0.9986	10.1	2	2	0.01
SRP14 NX_P37108-1 Signal recognition particle 14 kDa protein	0.9985	10.3	2	2	0.01
SLC7A5 NX_Q01650-1 Large neutral amino acids transporter small subunit 1	0.9984	6.3	2	2	0.01
FUT3 NX_P21217-1 Galactoside 3(4)-L-fucosyltransferase , FUT5 NX_Q11128-1 Alpha-(1,3)-fucosyltransferase 5 PE=2	0.9975	9.1	2	3	0.01
HS6ST2 NX_Q96MM7-1 Heparan-sulfate 6-O-sulfotransferase 2	0.9974	6.1	2	2	0.01
PSMG1 NX_O95456-1 Proteasome assembly chaperone 1	0.997	9	2	2	0.01
NEDD8 NX_Q15843-1 NEDD8	0.9961	17.3	2	2	0.01
CHST12 NX_Q9NRB3-1 Carbohydrate sulfotransferase 12	0.9946	8.7	2	2	0.01
SNRPB2 NX_P08579-1 U2 small nuclear ribonucleoprotein B''	0.9942	12	2	4	0.01
TIGAR NX_Q9NQ88-1 Fructose-2,6-bisphosphatase TIGAR	0.9899	21.5	2	3	0.01
KPNA4 NX_O00629-1 Importin subunit alpha-3	0.9744	3.3	1	2	0.01
HIBCH NX_Q6NVY1-1 3-hydroxyisobutyryl-CoA hydrolase, mitochondrial	0.9694	11.1	2	2	0.01
PLCB3 NX_Q01970-1 1-phosphatidylinositol 4,5-bisphosphate phosphodiesterase beta-3	0.9661	1.5	1	2	0.01
C1QTNF3 NX_Q9BXJ4-1 Complement C1q tumor necrosis factor-related protein 3	0.9631	13.4	2	3	0.01
RSU1 NX_Q15404-1 Ras suppressor protein 1	0.9626	8.7	1	2	0.01
PCDH20 NX_Q8N6Y1-1 Protocadherin-20 PE=2	0.9626	2.7	1	2	0.01
RPRD1B NX_Q9NQG5-1 Regulation of nuclear pre-mRNA domain-containing protein 1B	0.9579	9.8	1	2	0.01
B4GALT3 NX_O60512-1 Beta-1,4-galactosyltransferase 3	0.9533	6.1	1	2	0.01
VAPA NX_Q9P0L0-1 Vesicle-associated membrane protein-associated protein A	0.9522	3.6	1	2	0.01
IPO11 NX_Q9UI26-1 Importin-11	0.9499	2.5	1	2	0.01
DNAJA1 NX_P31689-1 DnaJ homolog subfamily A member 1	0.9465	6	1	2	0.01
HERC2 NX_O95714-1 E3 ubiquitin-protein ligase HERC2	0.9359	0.5	2	3	0.01
LRP2 NX_P98164-1 Low-density lipoprotein receptor-related protein 2	0.9304	0.5	2	4	0.01
EIF3E NX_P60228-1 Eukaryotic translation initiation factor 3 subunit E	0.9298	2.9	1	2	0.01
RPS15 NX_P62841-1 40S ribosomal protein S15	0.9265	15.2	1	2	0.01
MBTPS1 NX_Q14703-1 Membrane-bound transcription factor site-1 protease	0.9186	3.8	1	2	0.01
SNX12 NX_Q9UMY4-1 Sorting nexin-12	0.9184	11.6	2	3	0.01
BCAM NX_P50895-1 Basal cell adhesion molecule	0.9115	7.3	3	3	0.01
LRP6 NX_O75581-1 Low-density lipoprotein receptor-related protein 6	0.9084	1.2	1	2	0.01
AXL NX_P30530-1 Tyrosine-protein kinase receptor UFO Long	0.9074	2.6	2	3	0.01
LMNB2 NX_Q03252-1 Lamin-B2	0.9051	4.2	2	3	0.01
ADAMTS5 NX_Q9UNA0-1 A disintegrin and metalloproteinase with thrombospondin motifs 5	0.9041	2.7	3	3	0.01
PLEC NX_Q15149-1 Plectin	0.9024	1	3	3	0.01
PTGES3 NX_Q15185-1 Prostaglandin E synthase 3	0.9974	10.6	2	2	0.009
RUVBL1 NX_Q9Y265-1 RuvB-like 1	0.9972	10.1	2	2	0.009
C1QTNF2 NX_Q9BXJ5-1 Complement C1q tumor necrosis factor-related protein 2	0.9968	10.5	2	2	0.009
SEC24C NX_P53992-1 Protein transport protein Sec24C	0.9952	2.4	2	2	0.009
SERBP1 NX_Q8NC51-1 Plasminogen activator inhibitor 1 RNA-binding protein	0.9952	6.6	2	2	0.009
RALA NX_P11233-1 Ras-related protein Ral-A , RALB NX_P11234-1 Ras-related protein Ral-B	0.9951	11.2	2	2	0.009
SNRPF NX_P62306-1 Small nuclear ribonucleoprotein F	0.9943	39.5	2	2	0.009
SUMO2 NX_P61956-1 Small ubiquitin-related modifier 2	0.9904	23.2	2	2	0.009
CRMP1 NX_Q14194-1 Dihydropyrimidinase-related protein 1	0.9181	5.1	2	3	0.009
PSPH NX_P78330-1 Phosphoserine phosphatase	0.99	14.7	2	2	0.009
CUL1 NX_Q13616-1 Cullin-1	0.986	4.5	2	2	0.009
ATF6 NX_P18850-1 Cyclic AMP-dependent transcription factor ATF-6 alpha	0.9838	3.4	2	2	0.009
ENPP1 NX_P22413-1 Ectonucleotide pyrophosphatase/phosphodiesterase family member 1	0.9796	3.9	2	2	0.009
VPS29 NX_Q9UBQ0-1 Vacuolar protein sorting-associated protein 29	0.9764	19.8	2	3	0.009
UBE2A NX_P49459-1 Ubiquitin-conjugating enzyme E2 A	0.9701	37.5	2	3	0.009
ADPRHL2 NX_Q9NX46-1 Poly(ADP-ribose) glycohydrolase ARH3	0.967	8	2	2	0.009
PEA15 NX_Q15121-1 Astrocytic phosphoprotein PEA-15	0.9626	17.7	1	3	0.009
ITIH2 NX_P19823-1 Inter-alpha-trypsin inhibitor heavy chain H2	0.9616	5.2	2	2	0.009
EXT2 NX_Q93063-1 Exostosin-2	0.9507	4	2	2	0.009
SEPHS1 NX_P49903-1 Selenide, water dikinase 1	0.9487	11.7	2	2	0.009
CAT NX_P04040-1 Catalase	0.9453	7.6	2	2	0.009
CRTAP NX_O75718-1 Cartilage-associated protein	0.9428	5.5	2	2	0.009
ARL3 NX_P36405-1 ADP-ribosylation factor-like protein 3	0.9372	9.9	2	2	0.009
NACAP1 NX_Q9BZK3-1 Putative nascent polypeptide-associated complex subunit alpha-like protein PE=5	0.9509	14.1	4	4	0.008
PLBD2 NX_Q8NHP8-1 Putative phospholipase B-like 2	0.996	8.5	2	2	0.008
NUP93 NX_Q8N1F7-1 Nuclear pore complex protein Nup93	0.9951	4.9	2	2	0.008
STAT3 NX_P40763-1 Signal transducer and activator of transcription 3	0.9946	3.5	2	2	0.008
USP14 NX_P54578-1 Ubiquitin carboxyl-terminal hydrolase 14	0.9828	4.9	2	2	0.008
SRSF10 NX_O75494-1 Serine/arginine-rich splicing factor 10	0.9827	11.5	2	2	0.008
MGAT2 NX_Q10469-1 Alpha-1,6-mannosyl-glycoprotein 2-beta-N-acetylglucosaminyltransferase	0.9778	8.1	1	1	0.008
RAB5C NX_P51148-1 Ras-related protein Rab-5C	0.9737	10.6	2	2	0.008
IFI35 NX_P80217-1 Interferon-induced 35 kDa protein	0.9412	6.3	2	3	0.008
MAP4K4 NX_O95819-1 Mitogen-activated protein kinase kinase kinase kinase 4 , MINK1 NX_Q8N4C8-1 Misshapen-like kinase 1 Iso 3 , TNIK NX_Q9UKE5-1 TRAF2 and NCK-interacting protein kinase	0.9366	1.2	2	2	0.008
PITHD1 NX_Q9GZP4-1 PITH domain-containing protein 1	0.9348	9.5	2	2	0.008
CASP3 NX_P42574-1 Caspase-3	0.9287	7.9	2	2	0.008
MYL6B NX_P14649-1 Myosin light chain 6B	0.9246	21.2	2	2	0.008
FARSA NX_Q9Y285-1 Phenylalanine--tRNA ligase alpha subunit	0.9235	6.5	2	5	0.008
RRM2 NX_P31350-1 Ribonucleoside-diphosphate reductase subunit M2	0.9073	6.7	2	2	0.008
EIF3A NX_Q14152-1 Eukaryotic translation initiation factor 3 subunit A	0.9821	2.4	1	1	0.007
UBR4 NX_Q5T4S7-1 E3 ubiquitin-protein ligase UBR4	0.9819	0.4	2	2	0.007
DDX1 NX_Q92499-1 ATP-dependent RNA helicase DDX1	0.9794	6.1	1	2	0.007
CASK NX_O14936-1 Peripheral plasma membrane protein CASK	0.9713	5.3	1	1	0.007
TWF1 NX_Q12792-2 Twinfilin-1	0.9702	7.4	2	2	0.007
DHX15 NX_O43143-1 Pre-mRNA-splicing factor ATP-dependent RNA helicase DHX15	0.9651	4.3	2	2	0.007
DOT1L NX_Q8TEK3-1 Histone-lysine N-methyltransferase, H3 lysine-79 specific Iso 2	0.9417	2	2	2	0.007
IL11 NX_P20809-1 Interleukin-11	0.94	21.6	2	2	0.007
RPS28 NX_P62857-1 40S ribosomal protein S28	0.9303	30.4	2	2	0.007
NPC2 NX_P61916-1 Epididymal secretory protein E1	0.9289	13.2	1	1	0.007
TRA2A NX_Q13595-1 Transformer-2 protein homolog alpha Long	0.9266	8.2	2	2	0.007
PPIL1 NX_Q9Y3C6-1 Peptidyl-prolyl cis-trans isomerase-like 1	0.9141	16.9	2	2	0.007
PACSIN2 NX_Q9UNF0-1 Protein kinase C and casein kinase substrate in neurons protein 2	0.9125	4.1	2	2	0.007
FNTA NX_P49354-1 Protein farnesyltransferase/geranylgeranyltransferase type-1 subunit alpha	0.9096	14	1	2	0.007
PCDHGB5 NX_Q9Y5G0-1 Protocadherin gamma-B5 , PCDHGB2 NX_Q9Y5G2-1 Protocadherin gamma-B2 , PCDHGB1 NX_Q9Y5G3-1 Protocadherin gamma-B1 PE=2	0.9839	3.1	2	2	0.006
SPR NX_P35270-1 Sepiapterin reductase	0.9828	14.9	1	1	0.006
EXT1 NX_Q16394-1 Exostosin-1	0.9794	3.5	1	1	0.006
ECM29 NX_Q5VYK3-1 Proteasome-associated protein ECM29 homolog	0.9767	2.5	1	1	0.006
OGFOD1 NX_Q8N543-1 Prolyl 3-hydroxylase OGFOD1	0.9767	6.8	1	1	0.006
BDH2 NX_Q9BUT1-1 3-hydroxybutyrate dehydrogenase type 2	0.9744	13.5	1	1	0.006
CNPY2 NX_Q9Y2B0-1 Protein canopy homolog 2	0.9333	14.3	1	1	0.006
NPLOC4 NX_Q8TAT6-1 Nuclear protein localization protein 4 homolog	0.9013	4.9	1	1	0.006
YES1 NX_P07947-1 Tyrosine-protein kinase Yes	0.9693	3.7	1	1	0.005
RAB8A NX_P61006-1 Ras-related protein Rab-8A	0.9731	17.4	1	1	0.005
GABARAP NX_O95166-1 Gamma-aminobutyric acid receptor-associated protein , GABARAPL1 NX_Q9H0R8-1 Gamma-aminobutyric acid receptor-associated protein-like 1	0.9744	14.5	1	1	0.005
RPL6 NX_Q02878-1 60S ribosomal protein L6	0.9744	5.2	1	1	0.005
PPP1R7 NX_Q15435-1 Protein phosphatase 1 regulatory subunit 7	0.9732	5	1	1	0.005
MCTS1 NX_Q9ULC4-1 Malignant T-cell-amplified sequence 1	0.972	9.4	1	1	0.005
BID NX_P55957-1 BH3-interacting domain death agonist	0.9708	7.7	1	1	0.005
DPY30 NX_Q9C005-1 Protein dpy-30 homolog	0.9708	20.2	1	1	0.005
COTL1 NX_Q14019-1 Coactosin-like protein	0.9672	19	1	1	0.005
HK1 NX_P19367-1 Hexokinase-1	0.9661	1.6	1	1	0.005
HDAC2 NX_Q92769-1 Histone deacetylase 2	0.9649	7.2	1	1	0.005
DHPS NX_P49366-1 Deoxyhypusine synthase Long	0.9614	5.4	1	1	0.005
ABHD14A NX_Q9BUJ0-1 Alpha/beta hydrolase domain-containing protein 14A	0.9556	5.9	1	1	0.005
SUGT1 NX_Q9Y2Z0-1 Protein SGT1 homolog	0.9476	6.3	1	1	0.005
PRPS2 NX_P11908-1 Ribose-phosphate pyrophosphokinase 2 , PRPS1L1 NX_P21108-1 Ribose-phosphate pyrophosphokinase 3 , PRPS1 NX_P60891-1 Ribose-phosphate pyrophosphokinase 1	0.9409	5.3	1	1	0.005
RPS17 NX_P08708-1 40S ribosomal protein S17	0.9398	16.3	1	1	0.005
FTO NX_Q9C0B1-1 Alpha-ketoglutarate-dependent dioxygenase FTO	0.9331	5.5	1	1	0.005
ARL6IP1 NX_Q15041-1 ADP-ribosylation factor-like protein 6-interacting protein 1	0.932	13.8	1	1	0.005
RPLP1 NX_P05386-1 60S acidic ribosomal protein P1	0.919	14	1	1	0.005
OSTF1 NX_Q92882-1 Osteoclast-stimulating factor 1	0.9001	5.6	1	1	0.005

## Sheet: RD
description	protein probability	percent sequence coverage	number of unique peptides	number of total peptides	percent of total spectra
TNC NX_P24821-1 Tenascin	1	48.8	194	768	3.579
OLFML2B NX_Q68BL8-1 Olfactomedin-like protein 2B	1	38.8	41	449	2.074
COL3A1 NX_P02461-1 Collagen alpha-1(III) chain	1	61.2	128	444	1.879
LAMB1 NX_P07942-1 Laminin subunit beta-1	1	30.5	101	281	1.23
LAMC1 NX_P11047-1 Laminin subunit gamma-1	1	34.7	98	249	1.128
BGN NX_P21810-1 Biglycan	1	50.3	47	246	1.085
LAMA4 NX_Q16363-1 Laminin subunit alpha-4	1	44	134	239	1.061
COL5A2 NX_P05997-1 Collagen alpha-2(V) chain	1	53	82	244	1.06
LAMA5 NX_O15230-1 Laminin subunit alpha-5	1	33.3	141	234	1.044
A2M NX_P01023-1 Alpha-2-macroglobulin	1	46.4	101	224	1.024
FN1 NX_P02751-1 Fibronectin	1	46.5	100	202	0.952
COL6A1 NX_P12109-1 Collagen alpha-1(VI) chain	1	43.3	61	223	0.926
COL14A1 NX_Q05707-1 Collagen alpha-1(XIV) chain	1	50.1	109	206	0.92
NID1 NX_P14543-1 Nidogen-1	1	38.5	52	204	0.91
MSTN NX_O14793-1 Growth/differentiation factor 8	1	64.3	52	216	0.889
PSAP NX_P07602-1 Prosaposin Sap-mu-0 PE=1	1	42.4	53	181	0.799
GSN NX_P06396-1 Gelsolin	1	58.6	60	181	0.778
PXDN NX_Q92626-1 Peroxidasin homolog	1	35	54	175	0.739
PAM NX_P19021-1 Peptidyl-glycine alpha-amidating monooxygenase	1	41.9	57	169	0.73
LGALS3BP NX_Q08380-1 Galectin-3-binding protein	1	40.3	51	163	0.685
CLU NX_P10909-1 Clusterin	1	46.1	48	140	0.604
TGFBI NX_Q15582-1 Transforming growth factor-beta-induced protein ig-h3	1	52.6	46	126	0.585
PLTP NX_P55058-1 Phospholipid transfer protein	1	46.7	49	120	0.557
PLOD1 NX_Q02809-1 Procollagen-lysine,2-oxoglutarate 5-dioxygenase 1	1	59.8	58	128	0.556
CTSD NX_P07339-1 Cathepsin D	1	42	44	116	0.53
LAMA2 NX_P24043-1 Laminin subunit alpha-2	1	25.6	84	116	0.521
PLAT NX_P00750-1 Tissue-type plasminogen activator	1	27.2	24	113	0.497
QSOX1 NX_O00391-1 Sulfhydryl oxidase 1	1	45.5	45	109	0.492
SERPINI1 NX_Q99574-1 Neuroserpin	1	56.6	35	100	0.48
COL5A1 NX_P20908-1 Collagen alpha-1(V) chain	1	19.5	41	114	0.472
PKM NX_P14618-1 Pyruvate kinase PKM M2 PE=1	1	56.3	39	112	0.469
APOE NX_P02649-1 Apolipoprotein E	1	71	33	89	0.408
PLAU NX_P00749-1 Urokinase-type plasminogen activator	1	29.7	30	101	0.405
HSPA8 NX_P11142-1 Heat shock cognate 71 kDa protein	1	68.1	53	93	0.401
COL1A1 NX_P02452-1 Collagen alpha-1(I) chain	1	36.5	45	97	0.393
TPI1 NX_P60174-3 Triosephosphate isomerase	1	53.5	32	92	0.386
NCL NX_P19338-1 Nucleolin	1	37.3	27	92	0.385
THBS3 NX_P49746-1 Thrombospondin-3	1	25.6	35	85	0.384
COL4A2 NX_P08572-1 Collagen alpha-2(IV) chain	1	26.1	32	83	0.383
CPVL NX_Q9H3G5-1 Probable serine carboxypeptidase CPVL	1	47.7	32	87	0.372
CLSTN1 NX_O94985-1 Calsyntenin-1	1	35	46	93	0.369
GAPDH NX_P04406-1 Glyceraldehyde-3-phosphate dehydrogenase	1	61.2	25	84	0.369
ASAH1 NX_Q13510-1 Acid ceramidase	1	48.9	35	95	0.366
HSPG2 NX_P98160-1 Basement membrane-specific heparan sulfate proteoglycan core protein	1	18.2	65	85	0.363
VCL NX_P18206-1 Vinculin Iso 2 PE=1	1	58.6	60	81	0.355
EEF2 NX_P13639-1 Elongation factor 2	1	33.4	33	84	0.355
ENO1 NX_P06733-1 Alpha-enolase alpha-enolase PE=1	1	58.8	44	78	0.348
SPARC NX_P09486-1 SPARC	1	36.3	25	79	0.339
TPP1 NX_O14773-1 Tripeptidyl-peptidase 1	1	45.5	33	75	0.334
GAA NX_P10253-1 Lysosomal alpha-glucosidase	1	41.6	32	73	0.325
ECM1 NX_Q16610-1 Extracellular matrix protein 1	1	41.7	32	74	0.317
PLOD3 NX_O60568-1 Procollagen-lysine,2-oxoglutarate 5-dioxygenase 3	1	55.3	38	67	0.305
COL6A3 NX_P12111-1 Collagen alpha-3(VI) chain	1	24.5	53	62	0.294
CALU NX_O43852-1 Calumenin	1	74.6	34	70	0.29
HSP90AB1 NX_P08238-1 Heat shock protein HSP 90-beta	1	52.3	47	86	0.287
GPC1 NX_P35052-1 Glypican-1	1	32.8	19	58	0.285
CDH2 NX_P19022-1 Cadherin-2	1	32.7	38	62	0.277
COL18A1 NX_P39060-3 Collagen alpha-1(XVIII) chain	1	15.2	22	66	0.276
SEMA3A NX_Q14563-1 Semaphorin-3A	1	41.8	43	65	0.272
NPTX2 NX_P47972-1 Neuronal pentraxin-2	1	44.8	27	64	0.269
TLL2 NX_Q9Y6L7-1 Tolloid-like protein 2	1	23.3	33	69	0.265
SERPINF1 NX_P36955-1 Pigment epithelium-derived factor	1	77.5	42	61	0.264
NUCB1 NX_Q02818-1 Nucleobindin-1	1	64	30	56	0.263
AGRN NX_O00468-1 Agrin	1	19.4	32	58	0.257
COL6A2 NX_P12110-1 Collagen alpha-2(VI) chain 2C2 PE=1	1	28.7	27	62	0.256
SRPX2 NX_O60687-1 Sushi repeat-containing protein SRPX2	1	25.2	19	58	0.255
FLNC NX_Q14315-1 Filamin-C	1	23	44	62	0.255
GGH NX_Q92820-1 Gamma-glutamyl hydrolase	1	43.4	25	55	0.251
TRIL NX_Q7L0X0-1 TLR4 interactor with leucine rich repeats	1	25.3	25	57	0.25
HSPA5 NX_P11021-1 78 kDa glucose-regulated protein	1	56.7	48	56	0.245
GNS NX_P15586-1 N-acetylglucosamine-6-sulfatase	1	38.8	31	60	0.243
LGMN NX_Q99538-1 Legumain	1	41.6	22	53	0.241
BCHE NX_P06276-1 Cholinesterase	1	48	34	60	0.241
HSPA13 NX_P48723-1 Heat shock 70 kDa protein 13	1	53.7	37	56	0.239
MAN2A1 NX_Q16706-1 Alpha-mannosidase 2	1	29.1	37	53	0.236
CTSB NX_P07858-1 Cathepsin B	1	35.7	24	53	0.235
COL19A1 NX_Q14993-1 Collagen alpha-1(XIX) chain	1	9.9	17	56	0.232
ACTN4 NX_O43707-1 Alpha-actinin-4	1	52	53	58	0.232
HSP90AA1 NX_P07900-1 Heat shock protein HSP 90-alpha	1	52.5	48	75	0.23
PGAM1 NX_P18669-1 Phosphoglycerate mutase 1	1	61.8	23	48	0.22
FASN NX_P49327-1 Fatty acid synthase	1	15.5	26	47	0.211
HEXA NX_P06865-1 Beta-hexosaminidase subunit alpha	1	32.7	25	48	0.209
HEXB NX_P07686-1 Beta-hexosaminidase subunit beta	1	47.1	37	51	0.209
NAGLU NX_P54802-1 Alpha-N-acetylglucosaminidase	1	39.4	34	39	0.207
MDH2 NX_P40926-1 Malate dehydrogenase, mitochondrial	1	52.7	23	45	0.204
PCDHGC3 NX_Q9UN70-1 Protocadherin gamma-C3	1	26.7	24	42	0.204
EEF1A1 NX_P68104-1 Elongation factor 1-alpha 1	1	26.4	20	60	0.203
CTSA NX_P10619-1 Lysosomal protective protein	1	21.7	19	43	0.199
MAN2B1 NX_O00754-1 Lysosomal alpha-mannosidase	1	38.8	29	50	0.197
THBS2 NX_P35442-1 Thrombospondin-2	1	22	20	43	0.196
LIPA NX_P38571-1 Lysosomal acid lipase/cholesteryl ester hydrolase	1	30.3	15	49	0.193
SERPINE2 NX_P07093-1 Glia-derived nexin	1	46.7	21	38	0.191
PPT1 NX_P50897-1 Palmitoyl-protein thioesterase 1	1	29.1	19	42	0.186
LMNA NX_P02545-1 Prelamin-A/C A PE=1	1	48.2	25	40	0.185
KRT1 NX_P04264-1 Keratin, type II cytoskeletal 1	1	47.8	31	48	0.185
MAMDC2 NX_Q7Z304-1 MAM domain-containing protein 2	1	29.6	17	40	0.184
FBLN1 NX_P23142-1 Fibulin-1 D PE=1	1	20.5	17	42	0.183
GOLM1 NX_Q8NBJ4-1 Golgi membrane protein 1	1	53.4	32	46	0.182
PLD3 NX_Q8IV08-1 Phospholipase D3	1	33.9	18	38	0.181
COCH NX_O43405-1 Cochlin	1	50.2	23	43	0.18
GALNS NX_P34059-1 N-acetylgalactosamine-6-sulfatase	1	32.2	23	45	0.18
IGFBP5 NX_P24593-1 Insulin-like growth factor-binding protein 5	1	27.9	18	42	0.176
TKT NX_P29401-1 Transketolase	1	49.4	29	40	0.176
CDON NX_Q4KMG0-1 Cell adhesion molecule-related/down-regulated by oncogenes	1	15.6	17	36	0.175
YWHAE NX_P62258-1 14-3-3 protein epsilon	1	62	24	44	0.175
LDHB NX_P07195-1 L-lactate dehydrogenase B chain	1	47.6	26	41	0.173
FSCN1 NX_Q16658-1 Fascin	1	37.1	25	43	0.173
PPIA NX_P62937-1 Peptidyl-prolyl cis-trans isomerase A	1	50.9	17	38	0.172
PLBD2 NX_Q8NHP8-1 Putative phospholipase B-like 2	1	28.9	20	41	0.17
MMP2 NX_P08253-1 72 kDa type IV collagenase	1	39.4	26	39	0.17
CDH15 NX_P55291-1 Cadherin-15	1	30.6	26	35	0.169
PDIA3 NX_P30101-1 Protein disulfide-isomerase A3	1	57.6	31	39	0.168
LDHA NX_P00338-1 L-lactate dehydrogenase A chain	1	54.2	32	38	0.168
HNRNPA2B1 NX_P22626-1 Heterogeneous nuclear ribonucleoproteins A2/B1 B1 PE=1	1	46.5	24	36	0.167
SDCBP NX_O00560-1 Syntenin-1	1	46.3	16	34	0.166
ACTG1 NX_P63261-1 Actin, cytoplasmic 2	1	50.9	28	74	0.166
ATP6AP2 NX_O75787-1 Renin receptor	1	52.6	16	36	0.164
APP NX_P05067-1 Amyloid beta A4 protein APP770 PE=1	1	30.1	29	40	0.163
GANAB NX_Q14697-1 Neutral alpha-glucosidase AB	1	30.5	22	40	0.163
AEBP1 NX_Q8IUX7-1 Adipocyte enhancer-binding protein 1	1	21.9	21	43	0.163
COL2A1 NX_P02458-2 Collagen alpha-1(II) chain Iso 2 PE=1	1	17.9	26	47	0.161
CST3 NX_P01034-1 Cystatin-C	1	46.6	17	35	0.16
SERPINH1 NX_P50454-1 Serpin H1	1	37.3	14	33	0.16
VIM NX_P08670-1 Vimentin	1	44.2	29	41	0.16
HSP90B1 NX_P14625-1 Endoplasmin	1	40.2	30	39	0.16
FAM3C NX_Q92520-1 Protein FAM3C	1	51.5	19	34	0.159
PTGFRN NX_Q9P2B2-1 Prostaglandin F2 receptor negative regulator	1	31.9	29	36	0.157
AK2 NX_P54819-1 Adenylate kinase 2, mitochondrial	1	66.5	14	36	0.156
ATIC NX_P31939-1 Bifunctional purine biosynthesis protein PURH	1	37.3	16	35	0.155
QSOX2 NX_Q6ZRP7-1 Sulfhydryl oxidase 2	1	34.7	24	34	0.155
GLB1 NX_P16278-1 Beta-galactosidase	1	26.4	22	35	0.155
MSN NX_P26038-1 Moesin	1	47.5	24	31	0.154
CLSTN3 NX_Q9BQT9-1 Calsyntenin-3	1	22.1	27	35	0.153
UBB NX_P0CG47-1 Polyubiquitin-B , UBC NX_P0CG48-1 Polyubiquitin-C , RPS27A NX_P62979-1 Ubiquitin-40S ribosomal protein S27a , UBA52 NX_P62987-1 Ubiquitin-60S ribosomal protein L40	1	61.8	6	35	0.152
PPIB NX_P23284-1 Peptidyl-prolyl cis-trans isomerase B	1	51.4	22	38	0.152
DPP7 NX_Q9UHL4-1 Dipeptidyl peptidase 2	1	34.1	19	33	0.152
MANBA NX_O00462-1 Beta-mannosidase	1	29.2	29	33	0.151
HSPA4 NX_P34932-1 Heat shock 70 kDa protein 4	1	34.8	26	31	0.151
GRN NX_P28799-1 Granulins	1	10.6	14	36	0.15
UBA1 NX_P22314-1 Ubiquitin-like modifier-activating enzyme 1	1	25.7	23	33	0.149
PRDX1 NX_Q06830-1 Peroxiredoxin-1	1	55.8	33	39	0.149
SDF4 NX_Q9BRK5-1 45 kDa calcium-binding protein	1	54.7	22	34	0.149
ALDOA NX_P04075-1 Fructose-bisphosphate aldolase A	1	59.6	33	48	0.149
CFH NX_P08603-1 Complement factor H	1	13.2	15	34	0.149
IGFBP2 NX_P18065-1 Insulin-like growth factor-binding protein 2	1	32	16	37	0.148
PLOD2 NX_O00469-1 Procollagen-lysine,2-oxoglutarate 5-dioxygenase 2	1	35.8	27	34	0.147
HNRNPA1 NX_P09651-1 Heterogeneous nuclear ribonucleoprotein A1 A1-B PE=1	1	30.4	19	30	0.147
VCP NX_P55072-1 Transitional endoplasmic reticulum ATPase	1	34	28	32	0.147
GSTP1 NX_P09211-1 Glutathione S-transferase P	1	64.8	19	32	0.145
LOXL3 NX_P58215-1 Lysyl oxidase homolog 3	1	21.8	21	34	0.145
NOMO3 NX_P69849-1 Nodal modulator 3 Iso 1 PE=3, NOMO1 NX_Q15155-1 Nodal modulator 1 , NOMO2 NX_Q5JPE7-1 Nodal modulator 2	1	26.8	22	31	0.145
CCT2 NX_P78371-1 T-complex protein 1 subunit beta	1	34	14	33	0.145
OLFML2A NX_Q68BL7-1 Olfactomedin-like protein 2A	1	32.1	15	35	0.143
PDCD6IP NX_Q8WUM4-1 Programmed cell death 6-interacting protein	1	32.3	23	35	0.143
GALNT2 NX_Q10471-1 Polypeptide N-acetylgalactosaminyltransferase 2	1	46.8	29	37	0.143
IGF2R NX_P11717-1 Cation-independent mannose-6-phosphate receptor	1	10.4	25	35	0.141
PDIA6 NX_Q15084-1 Protein disulfide-isomerase A6	1	29.3	12	30	0.139
FBLN2 NX_P98095-1 Fibulin-2	1	14.9	13	28	0.138
L1CAM NX_P32004-1 Neural cell adhesion molecule L1	1	22.4	24	29	0.137
CTSC NX_P53634-1 Dipeptidyl peptidase 1	1	33	18	29	0.135
CALR NX_P27797-1 Calreticulin	1	60	18	33	0.134
P4HB NX_P07237-1 Protein disulfide-isomerase	1	50.6	18	32	0.133
SRPX NX_P78539-1 Sushi repeat-containing protein SRPX	1	23.7	13	31	0.133
PRDX6 NX_P30041-1 Peroxiredoxin-6	1	62.9	21	31	0.131
PLBD1 NX_Q6P4A8-1 Phospholipase B-like 1	1	34	18	33	0.131
YWHAZ NX_P63104-1 14-3-3 protein zeta/delta	1	64.1	23	39	0.13
SERPINE1 NX_P05121-1 Plasminogen activator inhibitor 1	1	46.8	17	26	0.129
KRT9 NX_P35527-1 Keratin, type I cytoskeletal 9	1	37.7	18	28	0.129
TUBA1B NX_P68363-1 Tubulin alpha-1B chain , TUBA1C NX_Q9BQE3-1 Tubulin alpha-1C chain	1	38.5	18	49	0.129
RGMB NX_Q6NW40-1 RGM domain family member B	1	28.1	11	27	0.127
TIMP2 NX_P16035-1 Metalloproteinase inhibitor 2	1	23.2	21	29	0.126
PSMA2 NX_P25787-1 Proteasome subunit alpha type-2	1	51.3	19	28	0.125
COL4A1 NX_P02462-1 Collagen alpha-1(IV) chain	1	12.3	15	26	0.124
MBTPS1 NX_Q14703-1 Membrane-bound transcription factor site-1 protease	1	12.8	13	25	0.123
YWHAG NX_P61981-1 14-3-3 protein gamma	1	61.1	20	35	0.122
LAMA1 NX_P25391-1 Laminin subunit alpha-1	1	13.1	20	23	0.119
YWHAB NX_P31946-1 14-3-3 protein beta/alpha Long PE=1	1	61.8	19	36	0.119
IGFBPL1 NX_Q8WX77-1 Insulin-like growth factor-binding protein-like 1	1	26.3	17	29	0.118
PGK1 NX_P00558-1 Phosphoglycerate kinase 1	1	48.9	22	26	0.118
NCAM1 NX_P13591-2 Neural cell adhesion molecule 1	1	25.4	14	25	0.117
SERPINA1 NX_P01009-1 Alpha-1-antitrypsin	1	33.3	11	25	0.117
SCPEP1 NX_Q9HB40-1 Retinoid-inducible serine carboxypeptidase	1	31.6	13	26	0.115
EPDR1 NX_Q9UM22-1 Mammalian ependymin-related protein 1	1	28.1	11	25	0.115
DAG1 NX_Q14118-1 Dystroglycan	1	23.8	18	29	0.114
CTSL NX_P07711-1 Cathepsin L1	1	39	15	27	0.114
PRCP NX_P42785-1 Lysosomal Pro-X carboxypeptidase	1	21	14	23	0.113
TUBA1A NX_Q71U36-1 Tubulin alpha-1A chain	1	38.4	18	46	0.113
AGT NX_P01019-1 Angiotensinogen	1	22.1	14	21	0.111
GPC3 NX_P51654-1 Glypican-3	1	18.4	13	24	0.111
SPTAN1 NX_Q13813-1 Spectrin alpha chain, non-erythrocytic 1	1	9.9	16	22	0.111
NEU1 NX_Q99519-1 Sialidase-1	1	33.5	12	24	0.111
RPSA NX_P08865-1 40S ribosomal protein SA	1	34.9	9	23	0.11
B4GALT1 NX_P15291-1 Beta-1,4-galactosyltransferase 1 Long PE=1	1	29.1	10	26	0.11
GPI NX_P06744-1 Glucose-6-phosphate isomerase	1	43.5	18	24	0.11
SGSH NX_P51688-1 N-sulphoglucosamine sulphohydrolase	1	38.2	18	25	0.109
PSME2 NX_Q9UL46-1 Proteasome activator complex subunit 2	1	48.1	15	23	0.109
NES NX_P48681-1 Nestin	1	9.7	12	25	0.107
STC2 NX_O76061-1 Stanniocalcin-2	1	28.8	10	28	0.106
SERPING1 NX_P05155-1 Plasma protease C1 inhibitor	1	25.6	19	25	0.106
LTA4H NX_P09960-1 Leukotriene A-4 hydrolase	1	42.2	19	22	0.106
MAN1B1 NX_Q9UKM7-1 Endoplasmic reticulum mannosyl-oligosaccharide 1,2-alpha-mannosidase	1	23.3	13	22	0.106
CAND1 NX_Q86VP6-1 Cullin-associated NEDD8-dissociated protein 1	1	19.3	18	23	0.106
TIMP1 NX_P01033-1 Metalloproteinase inhibitor 1	1	34.3	11	26	0.105
TSN NX_Q15631-1 Translin	1	49.1	18	22	0.104
PSMA7 NX_O14818-1 Proteasome subunit alpha type-7	1	53.2	14	25	0.103
NID2 NX_Q14112-1 Nidogen-2	1	17.2	15	23	0.103
APOA1 NX_P02647-1 Apolipoprotein A-I	1	44.9	11	21	0.102
PSMB1 NX_P20618-1 Proteasome subunit beta type-1	1	46.9	15	23	0.102
UBE2K NX_P61086-1 Ubiquitin-conjugating enzyme E2 K	1	57.5	11	22	0.102
ADGRL2 NX_O95490-1 Adhesion G protein-coupled receptor L2	1	14.9	18	20	0.101
PEBP1 NX_P30086-1 Phosphatidylethanolamine-binding protein 1	1	59.4	14	21	0.101
CAP1 NX_Q01518-1 Adenylyl cyclase-associated protein 1	1	28.4	10	21	0.1
GM2A NX_P17900-1 Ganglioside GM2 activator	1	28	8	23	0.098
EEF1G NX_P26641-1 Elongation factor 1-gamma	1	37.8	17	25	0.098
FAM49B NX_Q9NUQ9-1 Protein FAM49B	1	53.4	17	20	0.098
ACTN1 NX_P12814-1 Alpha-actinin-1	1	29.4	26	27	0.097
PFN1 NX_P07737-1 Profilin-1	1	67.1	15	22	0.096
HNRNPK NX_P61978-1 Heterogeneous nuclear ribonucleoprotein K	1	24.8	12	23	0.096
APLP2 NX_Q06481-1 Amyloid-like protein 2	1	13.9	8	21	0.096
KPNB1 NX_Q14974-1 Importin subunit beta-1	1	19.2	15	21	0.095
PLA2G15 NX_Q8NCC3-1 Group XV phospholipase A2	1	20.4	10	20	0.095
RAN NX_P62826-1 GTP-binding nuclear protein Ran	1	38.9	10	20	0.094
GLA NX_P06280-1 Alpha-galactosidase A	1	29.1	9	25	0.093
TUBB NX_P07437-1 Tubulin beta chain	1	48.4	15	39	0.093
ILF2 NX_Q12905-1 Interleukin enhancer-binding factor 2	1	45.4	16	20	0.092
SEMA3D NX_O95025-1 Semaphorin-3D	1	19.4	16	25	0.091
PRDX2 NX_P32119-1 Peroxiredoxin-2	1	37.4	18	24	0.091
AFP NX_P02771-1 Alpha-fetoprotein	1	13.3	7	22	0.09
ARSA NX_P15289-1 Arylsulfatase A	1	30	13	19	0.09
SSB NX_P05455-1 Lupus La protein	1	31.4	16	22	0.089
FSTL1 NX_Q12841-1 Follistatin-related protein 1	1	19.5	9	22	0.089
GDI2 NX_P50395-1 Rab GDP dissociation inhibitor beta	1	43.8	19	27	0.088
GARS NX_P41250-1 Glycine--tRNA ligase	1	16.4	8	21	0.087
ROBO1 NX_Q9Y6N7-1 Roundabout homolog 1	1	16.1	21	23	0.087
YWHAQ NX_P27348-1 14-3-3 protein theta	1	46.9	15	25	0.087
BTD NX_P43251-1 Biotinidase	1	20.4	9	16	0.086
CD81 NX_P60033-1 CD81 antigen	1	21.6	5	23	0.086
PTK7 NX_Q13308-1 Inactive tyrosine-protein kinase 7	1	18.6	19	19	0.086
INHBA NX_P08476-1 Inhibin beta A chain	1	28.9	14	20	0.085
PDIA4 NX_P13667-1 Protein disulfide-isomerase A4	1	27.3	14	24	0.085
SPOCK2 NX_Q92563-1 Testican-2	1	22.2	11	23	0.085
CFD NX_P00746-1 Complement factor D	1	35.2	16	20	0.084
GBA NX_P04062-1 Glucosylceramidase Long PE=1	1	37.1	17	19	0.084
EXT2 NX_Q93063-1 Exostosin-2	1	27.7	15	18	0.084
RPLP0 NX_P05388-1 60S acidic ribosomal protein P0	1	32.5	10	16	0.084
TAGLN2 NX_P37802-1 Transgelin-2	1	56.3	14	18	0.084
ANXA1 NX_P04083-1 Annexin A1	1	40.8	12	16	0.083
NME2 NX_P22392-1 Nucleoside diphosphate kinase B	1	71.7	16	21	0.083
EEF1A2 NX_Q05639-1 Elongation factor 1-alpha 2	0.9999	21.2	12	35	0.083
PCDH7 NX_O60245-1 Protocadherin-7 A PE=1	1	20.5	16	18	0.082
PSMA3 NX_P25788-1 Proteasome subunit alpha type-3	1	41.6	11	19	0.082
FUCA2 NX_Q9BTY2-1 Plasma alpha-L-fucosidase	1	34.9	15	16	0.082
CFL1 NX_P23528-1 Cofilin-1	1	61.4	12	17	0.081
MDH1 NX_P40925-1 Malate dehydrogenase, cytoplasmic	1	46.4	14	17	0.08
TMEM132A NX_Q24JP5-1 Transmembrane protein 132A	1	21.9	18	18	0.08
OLFML3 NX_Q9NRN5-1 Olfactomedin-like protein 3	1	31.5	13	21	0.08
NPEPPS NX_P55786-1 Puromycin-sensitive aminopeptidase	1	24.6	16	18	0.08
CKB NX_P12277-1 Creatine kinase B-type	1	46.7	12	16	0.079
CCT8 NX_P50990-1 T-complex protein 1 subunit theta	1	31.4	17	19	0.079
PSME1 NX_Q06323-1 Proteasome activator complex subunit 1	1	51.8	14	18	0.079
PTBP1 NX_P26599-1 Polypyrimidine tract-binding protein 1	1	23.7	11	17	0.079
FUCA1 NX_P04066-1 Tissue alpha-L-fucosidase	1	29.2	13	16	0.078
CHID1 NX_Q9BWS9-1 Chitinase domain-containing protein 1	1	48.6	13	16	0.078
B4GAT1 NX_O43505-1 Beta-1,4-glucuronyltransferase 1	1	41	11	16	0.077
EZR NX_P15311-1 Ezrin	1	25.1	6	14	0.077
ATP6AP1 NX_Q15904-1 V-type proton ATPase subunit S1	1	18.5	9	15	0.077
TUBB4B NX_P68371-1 Tubulin beta-4B chain	1	47.9	15	37	0.077
NOTCH3 NX_Q9UM47-1 Neurogenic locus notch homolog protein 3	0.9949	1.8	2	19	0.077
LUM NX_P51884-1 Lumican	1	33.1	9	17	0.076
PNP NX_P00491-1 Purine nucleoside phosphorylase	1	53.6	14	17	0.075
IGFBP6 NX_P24592-1 Insulin-like growth factor-binding protein 6	1	19.2	7	15	0.075
PSMB4 NX_P28070-1 Proteasome subunit beta type-4	1	45.1	11	15	0.075
MEST NX_Q5EB52-1 Mesoderm-specific transcript homolog protein	1	24.8	7	16	0.075
HYOU1 NX_Q9Y4L1-1 Hypoxia up-regulated protein 1	1	19.3	12	15	0.075
HSPA1A NX_P0DMV8-1 Heat shock 70 kDa protein 1A , HSPA1B NX_P0DMV9-1 Heat shock 70 kDa protein 1B	1	28.9	18	25	0.075
PGD NX_P52209-1 6-phosphogluconate dehydrogenase, decarboxylating	1	30.6	15	16	0.074
PDGFRL NX_Q15198-1 Platelet-derived growth factor receptor-like protein	1	34.9	17	20	0.074
HSPD1 NX_P10809-1 60 kDa heat shock protein, mitochondrial	1	34.4	15	17	0.073
STC1 NX_P52823-1 Stanniocalcin-1	1	26.3	10	15	0.073
CHST14 NX_Q8NCH0-1 Carbohydrate sulfotransferase 14	1	31.9	11	16	0.073
MGAT5 NX_Q09328-1 Alpha-1,6-mannosylglycoprotein 6-beta-N-acetylglucosaminyltransferase A	1	22.1	13	16	0.073
NRP2 NX_O60462-1 Neuropilin-2 A22 PE=1	1	18.3	15	16	0.072
MAN1C1 NX_Q9NR34-1 Mannosyl-oligosaccharide 1,2-alpha-mannosidase IC	1	27.3	14	17	0.072
CLTC NX_Q00610-1 Clathrin heavy chain 1	1	10.7	11	15	0.072
ANXA5 NX_P08758-1 Annexin A5	1	50.3	14	16	0.071
PSMA1 NX_P25786-1 Proteasome subunit alpha type-1 Short PE=1	1	52.5	15	17	0.071
MOXD1 NX_Q6UVY6-1 DBH-like monooxygenase protein 1	1	27.7	13	19	0.071
CDH11 NX_P55287-1 Cadherin-11	1	21.9	15	16	0.07
P3H1 NX_Q32P28-1 Prolyl 3-hydroxylase 1	1	15.1	10	14	0.07
CFL2 NX_Q9Y281-1 Cofilin-2 CFL2b PE=1	1	69.9	11	13	0.07
PSMA6 NX_P60900-1 Proteasome subunit alpha type-6	1	34.6	8	14	0.069
ERAP1 NX_Q9NZ08-1 Endoplasmic reticulum aminopeptidase 1	1	16.5	14	14	0.069
SEPT2 NX_Q15019-1 Septin-2	1	32.1	11	15	0.068
RCN1 NX_Q15293-1 Reticulocalbin-1	1	40.5	12	16	0.068
EXT1 NX_Q16394-1 Exostosin-1	1	26.3	13	15	0.068
CILP2 NX_Q8IUL8-1 Cartilage intermediate layer protein 2	1	8	9	16	0.068
GPC2 NX_Q8N158-1 Glypican-2	1	18.8	9	14	0.068
CPQ NX_Q9Y646-1 Carboxypeptidase Q	1	28.2	12	17	0.068
HNRNPD NX_Q14103-1 Heterogeneous nuclear ribonucleoprotein D0	1	40	6	15	0.068
TFRC NX_P02786-1 Transferrin receptor protein 1	1	22.1	12	16	0.067
MAN2B2 NX_Q9Y2E5-1 Epididymis-specific alpha-mannosidase	1	12.1	9	14	0.067
CBR1 NX_P16152-1 Carbonyl reductase [NADPH] 1	1	53.4	13	14	0.067
CCT6A NX_P40227-1 T-complex protein 1 subunit zeta	1	25	8	15	0.067
GSTO1 NX_P78417-1 Glutathione S-transferase omega-1	1	36.1	10	17	0.066
APEX1 NX_P27695-1 DNA-(apurinic or apyrimidinic site) lyase	1	22	9	15	0.065
CSE1L NX_P55060-1 Exportin-2	1	12.3	10	13	0.065
CACYBP NX_Q9HB71-1 Calcyclin-binding protein	1	62.3	11	16	0.065
AHCY NX_P23526-1 Adenosylhomocysteinase	1	28	12	13	0.064
PTPRS NX_Q13332-1 Receptor-type tyrosine-protein phosphatase S	1	8.1	8	13	0.064
PLEC NX_Q15149-1 Plectin	1	4.1	13	15	0.064
ACTA1 NX_P68133-1 Actin, alpha skeletal muscle	1	54.6	21	47	0.064
CTSS NX_P25774-1 Cathepsin S	1	21.5	6	16	0.063
GDI1 NX_P31150-1 Rab GDP dissociation inhibitor alpha	1	24.8	4	6	0.063
PROCR NX_Q9UNN8-1 Endothelial protein C receptor	1	18.5	7	15	0.063
KRT10 NX_P13645-1 Keratin, type I cytoskeletal 10	1	21.1	8	16	0.063
ACTC1 NX_P68032-1 Actin, alpha cardiac muscle 1	0.9999	54.6	21	47	0.063
LRRC17 NX_Q8N6Y2-1 Leucine-rich repeat-containing protein 17	1	14.7	7	12	0.062
EXTL2 NX_Q9UBQ6-1 Exostosin-like 2	1	28.5	10	14	0.062
PGLS NX_O95336-1 6-phosphogluconolactonase	1	39.5	7	12	0.061
CDH13 NX_P55290-1 Cadherin-13	1	17.8	7	13	0.061
PYGL NX_P06737-1 Glycogen phosphorylase, liver form	1	27.2	14	15	0.061
ATRN NX_O75882-1 Attractin	1	9.3	12	15	0.06
SLC3A2 NX_P08195-1 4F2 cell-surface antigen heavy chain	1	20.2	9	14	0.06
PSMB5 NX_P28074-1 Proteasome subunit beta type-5	1	45.2	11	11	0.06
FKBP4 NX_Q02790-1 Peptidyl-prolyl cis-trans isomerase FKBP4	1	37.5	12	13	0.06
TOR1B NX_O14657-1 Torsin-1B	1	44.9	12	13	0.059
RDX NX_P35241-1 Radixin	1	22.8	3	8	0.059
SPTBN1 NX_Q01082-1 Spectrin beta chain, non-erythrocytic 1 Long PE=1	1	8.8	13	14	0.059
COL11A1 NX_P12107-1 Collagen alpha-1(XI) chain A PE=1	1	6.8	8	15	0.059
SSBP1 NX_Q04837-1 Single-stranded DNA-binding protein, mitochondrial	1	51.4	9	11	0.058
TPM4 NX_P67936-1 Tropomyosin alpha-4 chain	1	49.6	15	18	0.058
CLIC1 NX_O00299-1 Chloride intracellular channel protein 1	1	32.4	6	12	0.057
UCHL1 NX_P09936-1 Ubiquitin carboxyl-terminal hydrolase isozyme L1	1	37.2	11	13	0.057
CCT4 NX_P50991-1 T-complex protein 1 subunit delta	1	18.9	7	14	0.057
ILF3 NX_Q12906-1 Interleukin enhancer-binding factor 3	1	13.2	7	12	0.057
OAF NX_Q86UD1-1 Out at first protein homolog	1	29.3	7	11	0.057
CPA4 NX_Q9UI42-1 Carboxypeptidase A4	1	40.9	12	15	0.057
GNPDA1 NX_P46926-1 Glucosamine-6-phosphate isomerase 1	1	31.8	8	11	0.057
PSMA5 NX_P28066-1 Proteasome subunit alpha type-5	1	25.7	8	13	0.056
PSMB3 NX_P49720-1 Proteasome subunit beta type-3	1	44.4	9	14	0.056
LTBP3 NX_Q9NS15-1 Latent-transforming growth factor beta-binding protein 3	1	5.4	8	15	0.056
XRCC6 NX_P12956-1 X-ray repair cross-complementing protein 6	1	18.2	6	12	0.055
ARSB NX_P15848-1 Arylsulfatase B	1	22	9	12	0.055
CTBS NX_Q01459-1 Di-N-acetylchitobiase	1	23.1	10	14	0.055
VWA1 NX_Q6PCB0-1 von Willebrand factor A domain-containing protein 1	1	33.5	6	12	0.055
PSAT1 NX_Q9Y617-1 Phosphoserine aminotransferase	1	32.7	13	13	0.055
PYGB NX_P11216-1 Glycogen phosphorylase, brain form	1	15.3	12	14	0.055
MYH9 NX_P35579-1 Myosin-9	1	5.8	8	12	0.055
RAB11B NX_Q15907-1 Ras-related protein Rab-11B	1	53.7	11	12	0.055
TGFB1 NX_P01137-1 Transforming growth factor beta-1	1	28.5	9	12	0.054
ST8SIA4 NX_Q92187-1 CMP-N-acetylneuraminate-poly-alpha-2,8-sialyltransferase	1	24.8	8	11	0.054
RARRES2 NX_Q99969-1 Retinoic acid receptor responder protein 2	1	41.7	9	13	0.054
SIL1 NX_Q9H173-1 Nucleotide exchange factor SIL1	1	21.7	8	11	0.054
SIAE NX_Q9HAT2-1 Sialate O-acetylesterase	1	24.7	8	12	0.054
ASS1 NX_P00966-1 Argininosuccinate synthase	1	31.3	8	11	0.053
IFI30 NX_P13284-1 Gamma-interferon-inducible lysosomal thiol reductase	1	35.6	5	11	0.053
ITGA4 NX_P13612-1 Integrin alpha-4	1	14	12	15	0.053
PRDX3 NX_P30048-1 Thioredoxin-dependent peroxide reductase, mitochondrial	1	34	10	11	0.053
SNRPD1 NX_P62314-1 Small nuclear ribonucleoprotein Sm D1	1	27.7	4	11	0.053
PCOLCE NX_Q15113-1 Procollagen C-endopeptidase enhancer 1	1	23.2	10	12	0.053
RCC2 NX_Q9P258-1 Protein RCC2	1	24.1	12	14	0.053
AKR1B1 NX_P15121-1 Aldose reductase	1	30.1	10	14	0.053
DDX39B NX_Q13838-1 Spliceosome RNA helicase DDX39B	1	38.3	11	12	0.053
FAM20C NX_Q8IXL6-1 Extracellular serine/threonine protein kinase FAM20C	1	18.3	9	14	0.053
GOT1 NX_P17174-1 Aspartate aminotransferase, cytoplasmic	1	35.6	11	12	0.052
OLA1 NX_Q9NTK5-1 Obg-like ATPase 1	1	37.4	10	10	0.052
PLS3 NX_P13797-1 Plastin-3	1	25.4	12	12	0.052
PPP2R1A NX_P30153-1 Serine/threonine-protein phosphatase 2A 65 kDa regulatory subunit A alpha	1	12.2	6	11	0.052
GUSB NX_P08236-1 Beta-glucuronidase	1	21	11	12	0.051
ARHGDIA NX_P52565-1 Rho GDP-dissociation inhibitor 1	1	38.2	7	11	0.051
UBE2L3 NX_P68036-1 Ubiquitin-conjugating enzyme E2 L3	1	53.2	9	11	0.051
BMP1 NX_P13497-1 Bone morphogenetic protein 1 BMP1-3 PE=1	1	7.6	13	20	0.051
SYNCRIP NX_O60506-1 Heterogeneous nuclear ribonucleoprotein Q	1	14.4	7	14	0.05
TCP1 NX_P17987-1 T-complex protein 1 subunit alpha	1	27.9	11	12	0.05
TALDO1 NX_P37837-1 Transaldolase	1	19	8	13	0.05
QPRT NX_Q15274-1 Nicotinate-nucleotide pyrophosphorylase [carboxylating]	1	20.5	9	11	0.05
TXNRD1 NX_Q16881-1 Thioredoxin reductase 1, cytoplasmic	1	21.4	7	10	0.05
GDF11 NX_O95390-1 Growth/differentiation factor 11	1	20.1	5	10	0.049
MARCKS NX_P29966-1 Myristoylated alanine-rich C-kinase substrate	1	42.8	9	10	0.049
EIF6 NX_P56537-1 Eukaryotic translation initiation factor 6	1	27.8	6	10	0.049
GXYLT1 NX_Q4G148-1 Glucoside xylosyltransferase 1	1	18.2	6	10	0.049
CCDC80 NX_Q76M96-1 Coiled-coil domain-containing protein 80	1	10	7	11	0.049
NAGA NX_P17050-1 Alpha-N-acetylgalactosaminidase	1	17.5	6	9	0.048
B2M NX_P61769-1 Beta-2-microglobulin	1	19.3	8	10	0.048
NPNT NX_Q6UXI9-1 Nephronectin	1	14.5	9	10	0.048
MEGF8 NX_Q7Z7M0-1 Multiple epidermal growth factor-like domains protein 8	1	3.9	8	10	0.048
OTUB1 NX_Q96FW1-1 Ubiquitin thioesterase OTUB1	1	35.8	11	11	0.048
PSMB7 NX_Q99436-1 Proteasome subunit beta type-7	1	30	6	11	0.048
SFPQ NX_P23246-1 Splicing factor, proline- and glutamine-rich Long PE=1	1	10.7	7	12	0.048
HSPB1 NX_P04792-1 Heat shock protein beta-1	1	35.1	5	11	0.047
RPS3 NX_P23396-1 40S ribosomal protein S3	1	48.6	8	11	0.047
PSMA4 NX_P25789-1 Proteasome subunit alpha type-4	1	34.1	9	10	0.047
PSMB2 NX_P49721-1 Proteasome subunit beta type-2	1	49.8	10	11	0.047
TSKU NX_Q8WUA8-1 Tsukushin	1	23.5	7	11	0.047
GDF15 NX_Q99988-1 Growth/differentiation factor 15	1	27.3	7	9	0.047
LEFTY1 NX_O75610-1 Left-right determination factor 1	1	32.5	10	12	0.047
PROSC NX_O94903-1 Proline synthase co-transcribed bacterial homolog protein	1	31.3	8	10	0.046
NAMPT NX_P43490-1 Nicotinamide phosphoribosyltransferase	1	24.2	8	11	0.046
NAAA NX_Q02083-1 N-acylethanolamine-hydrolyzing acid amidase	1	19.8	7	9	0.046
C1QTNF5 NX_Q9BXJ0-1 Complement C1q tumor necrosis factor-related protein 5	1	35.4	7	11	0.046
DNAJB11 NX_Q9UBS4-1 DnaJ homolog subfamily B member 11	1	27.9	8	12	0.046
ARPC2 NX_O15144-1 Actin-related protein 2/3 complex subunit 2	1	49.3	9	13	0.045
ECH1 NX_Q13011-1 Delta(3,5)-Delta(2,4)-dienoyl-CoA isomerase, mitochondrial	1	20.1	6	9	0.045
PTPRK NX_Q15262-1 Receptor-type tyrosine-protein phosphatase kappa	1	9.2	10	10	0.045
UGGT1 NX_Q9NYU2-1 UDP-glucose:glycoprotein glucosyltransferase 1	1	12.9	9	9	0.045
B4GALT5 NX_O43286-1 Beta-1,4-galactosyltransferase 5	1	24	7	8	0.045
GOT2 NX_P00505-1 Aspartate aminotransferase, mitochondrial	1	25.1	11	11	0.044
PVR NX_P15151-1 Poliovirus receptor Alpha PE=1	1	18.7	9	11	0.044
PRDX4 NX_Q13162-1 Peroxiredoxin-4	1	29.2	7	9	0.044
DDB1 NX_Q16531-1 DNA damage-binding protein 1	1	12.5	11	11	0.044
AK1 NX_P00568-1 Adenylate kinase isoenzyme 1	1	44.3	9	10	0.044
ACTR3 NX_P61158-1 Actin-related protein 3	1	17.2	6	10	0.044
CD82 NX_P27701-1 CD82 antigen	1	18	7	11	0.043
MAN1A1 NX_P33908-1 Mannosyl-oligosaccharide 1,2-alpha-mannosidase IA	1	23.1	9	11	0.043
CCT3 NX_P49368-1 T-complex protein 1 subunit gamma	1	25.9	9	11	0.043
FUT11 NX_Q495W5-1 Alpha-(1,3)-fucosyltransferase 11	1	20.3	7	9	0.043
CTHRC1 NX_Q96CG8-1 Collagen triple helix repeat-containing protein 1	1	23.9	6	13	0.043
TTYH3 NX_Q9C0H2-1 Protein tweety homolog 3	1	12.2	7	10	0.043
TOR3A NX_Q9H497-1 Torsin-3A	1	30.7	8	11	0.043
PA2G4 NX_Q9UQ80-1 Proliferation-associated protein 2G4	1	31.2	9	10	0.043
HNRNPC NX_P07910-1 Heterogeneous nuclear ribonucleoproteins C1/C2 C2 PE=1	1	28.8	12	14	0.043
EIF4A1 NX_P60842-1 Eukaryotic initiation factor 4A-I	1	36.5	13	13	0.043
LFNG NX_Q8NES3-1 Beta-1,3-N-acetylglucosaminyltransferase lunatic fringe	1	24.3	6	9	0.043
PCDHB2 NX_Q9Y5E7-1 Protocadherin beta-2	1	18.4	11	12	0.043
CRTAP NX_O75718-1 Cartilage-associated protein	1	20.9	9	11	0.042
PCMT1 NX_P22061-1 Protein-L-isoaspartate(D-aspartate) O-methyltransferase	1	40.5	9	9	0.042
COL26A1 NX_Q96A83-1 Collagen alpha-1(XXVI) chain	1	24.7	7	9	0.042
ADAMTS5 NX_Q9UNA0-1 A disintegrin and metalloproteinase with thrombospondin motifs 5	1	8.9	7	10	0.042
HS6ST2 NX_Q96MM7-1 Heparan-sulfate 6-O-sulfotransferase 2	1	10.7	8	10	0.042
CLN5 NX_O75503-1 Ceroid-lipofuscinosis neuronal protein 5	1	16.5	10	10	0.041
IDH1 NX_O75874-1 Isocitrate dehydrogenase [NADP] cytoplasmic	1	24.6	8	8	0.041
CMPK1 NX_P30085-1 UMP-CMP kinase	1	31.6	7	10	0.041
GALNT7 NX_Q86SF2-1 N-acetylgalactosaminyltransferase 7	1	18	10	11	0.041
SMPDL3A NX_Q92484-1 Acid sphingomyelinase-like phosphodiesterase 3a	1	21.2	8	9	0.041
CCT7 NX_Q99832-1 T-complex protein 1 subunit eta	1	27.3	8	10	0.041
COL25A1 NX_Q9BXS0-1 Collagen alpha-1(XXV) chain	1	8.4	6	9	0.041
NPM1 NX_P06748-1 Nucleophosmin	1	32.3	7	10	0.041
YWHAH NX_Q04917-1 14-3-3 protein eta	1	42.3	9	13	0.041
TTN NX_Q8WZ42-1 Titin	0.9998	1.1	14	16	0.041
SOD2 NX_P04179-1 Superoxide dismutase [Mn], mitochondrial	1	26.6	8	8	0.04
PCNA NX_P12004-1 Proliferating cell nuclear antigen	1	46	7	9	0.04
LMNB1 NX_P20700-1 Lamin-B1	1	18.3	8	9	0.04
PSMB6 NX_P28072-1 Proteasome subunit beta type-6	1	41.4	9	11	0.04
IQGAP1 NX_P46940-1 Ras GTPase-activating-like protein IQGAP1	1	6.5	7	8	0.04
ANTXR1 NX_Q9H6X2-1 Anthrax toxin receptor 1	1	16.3	6	10	0.04
GLOD4 NX_Q9HC38-1 Glyoxalase domain-containing protein 4	1	30	7	9	0.04
HLA-A NX_P30443-1 HLA class I histocompatibility antigen, A-1 alpha chain , HLA-A NX_P30455-1 HLA class I histocompatibility antigen, A-36 alpha chain	1	30.4	8	11	0.04
TPM3 NX_P06753-1 Tropomyosin alpha-3 chain	1	25.6	12	14	0.04
GSR NX_P00390-1 Glutathione reductase, mitochondrial Mitochondrial PE=1	1	24.7	7	8	0.039
ITGB1 NX_P05556-1 Integrin beta-1	1	14.2	8	9	0.039
VCAN NX_P13611-1 Versican core protein V0 PE=1	1	2	5	10	0.039
ADAM9 NX_Q13443-1 Disintegrin and metalloproteinase domain-containing protein 9	1	6.5	7	8	0.039
ADAMTS1 NX_Q9UHI8-1 A disintegrin and metalloproteinase with thrombospondin motifs 1	1	8.6	4	8	0.039
PPT2 NX_Q9UMR5-1 Lysosomal thioesterase PPT2	1	23.5	5	13	0.039
REXO2 NX_Q9Y3B8-1 Oligoribonuclease, mitochondrial	1	16.9	4	8	0.039
FAM20B NX_O75063-1 Glycosaminoglycan xylosylkinase	1	19.1	7	8	0.038
IDS NX_P22304-1 Iduronate 2-sulfatase	1	21.3	8	9	0.038
UXS1 NX_Q8NBZ7-1 UDP-glucuronic acid decarboxylase 1	1	25.5	6	9	0.038
PARK7 NX_Q99497-1 Protein deglycase DJ-1	1	57.1	11	12	0.038
CTSF NX_Q9UBX1-1 Cathepsin F	1	27.5	9	11	0.038
STOM NX_P27105-1 Erythrocyte band 7 integral membrane protein	1	35.1	7	8	0.038
YBX1 NX_P67809-1 Nuclease-sensitive element-binding protein 1	1	20.4	3	7	0.038
SEPT11 NX_Q9NVA2-1 Septin-11	1	20	7	12	0.038
COPG1 NX_Q9Y678-1 Coatomer subunit gamma-1	1	6.1	5	8	0.038
HPRT1 NX_P00492-1 Hypoxanthine-guanine phosphoribosyltransferase	1	33.5	6	9	0.037
DLD NX_P09622-1 Dihydrolipoyl dehydrogenase, mitochondrial	1	17.9	7	7	0.037
GSTM3 NX_P21266-1 Glutathione S-transferase Mu 3	1	27.1	6	8	0.037
NEO1 NX_Q92859-1 Neogenin	1	6.9	6	9	0.037
SGCE NX_O43556-1 Epsilon-sarcoglycan	1	16.9	6	7	0.036
RAB7A NX_P51149-1 Ras-related protein Rab-7a	1	45.4	8	9	0.036
ELAVL1 NX_Q15717-1 ELAV-like protein 1	1	24.2	7	7	0.036
FAM213A NX_Q9BRX8-1 Redox-regulatory protein FAM213A	1	33.6	8	8	0.036
TXNDC16 NX_Q9P2K2-1 Thioredoxin domain-containing protein 16	1	9.9	5	7	0.036
DES NX_P17661-1 Desmin	1	20.4	9	12	0.036
HIST1H2AB;HIST1H2AE NX_P04908-1 Histone H2A type 1-B/E , HIST1H2AG;HIST1H2AI;HIST1H2AK;HIST1H2AL;HIST1H2AM NX_P0C0S8-1 Histone H2A type 1 , HIST1H2AD NX_P20671-1 Histone H2A type 1-D , HIST2H2AC NX_Q16777-1 Histone H2A type 2-C , HIST2H2AA3;HIST2H2AA4 NX_Q6FI13-1 Histone H2A type 2-A , HIST3H2A NX_Q7L7L0-1 Histone H2A type 3 , HIST1H2AC NX_Q93077-1 Histone H2A type 1-C , HIST1H2AH NX_Q96KK5-1 His…	1	32.6	6	10	0.036
COL22A1 NX_Q8NFW1-1 Collagen alpha-1(XXII) chain	0.9999	3.5	4	9	0.036
DDAH1 NX_O94760-1 N(G),N(G)-dimethylarginine dimethylaminohydrolase 1	1	26	7	8	0.035
PPP2R4 NX_Q15257-1 Serine/threonine-protein phosphatase 2A activator Iso 2 PE=1	1	25.7	5	7	0.035
TUBB3 NX_Q13509-1 Tubulin beta-3 chain	0.9959	28	9	20	0.035
PRSS2 NX_P07478-1 Trypsin-2	0.9717	11.3	5	24	0.035
ARF1 NX_P84077-1 ADP-ribosylation factor 1	1	59.7	9	11	0.035
SRP68 NX_Q9UHB9-1 Signal recognition particle subunit SRP68	0.9993	6.1	5	13	0.035
GAS1 NX_P54826-1 Growth arrest-specific protein 1	0.9933	12.5	2	8	0.035
PLIN3 NX_O60664-1 Perilipin-3	1	17.7	4	7	0.034
FBN2 NX_P35556-1 Fibrillin-2	1	2.4	6	8	0.034
GSS NX_P48637-1 Glutathione synthetase	1	21.7	6	8	0.034
ACLY NX_P53396-1 ATP-citrate synthase	1	7.4	7	8	0.034
RPS18 NX_P62269-1 40S ribosomal protein S18	1	36.8	7	8	0.034
VMO1 NX_Q7Z5L0-1 Vitelline membrane outer layer protein 1 homolog	1	42.1	6	7	0.034
ISYNA1 NX_Q9NPH2-1 Inositol-3-phosphate synthase 1	1	15.9	7	8	0.034
C1RL NX_Q9NZP8-1 Complement C1r subcomponent-like protein	1	19.5	7	9	0.034
CORO1C NX_Q9ULV4-1 Coronin-1C	1	29.5	7	8	0.034
PPP1CB NX_P62140-1 Serine/threonine-protein phosphatase PP1-beta catalytic subunit	1	17.4	5	7	0.034
RAB1A NX_P62820-1 Ras-related protein Rab-1A	1	36.6	8	10	0.034
KLHL41 NX_O60662-1 Kelch-like protein 41 Long PE=1	1	7.1	3	6	0.033
SDC2 NX_P34741-1 Syndecan-2	1	23.9	7	8	0.033
ACAA2 NX_P42765-1 3-ketoacyl-CoA thiolase, mitochondrial	1	25.7	6	7	0.033
CCT5 NX_P48643-1 T-complex protein 1 subunit epsilon	1	22.7	6	7	0.033
RPS16 NX_P62249-1 40S ribosomal protein S16	1	45.9	8	8	0.033
ADAM19 NX_Q9H013-1 Disintegrin and metalloproteinase domain-containing protein 19 A PE=1	1	8.7	6	12	0.033
NUDC NX_Q9Y266-1 Nuclear migration protein nudC	1	16.3	4	7	0.033
AKR1A1 NX_P14550-1 Alcohol dehydrogenase [NADP(+)]	1	30.8	7	8	0.033
RAP1B NX_P61224-1 Ras-related protein Rap-1b	1	39.7	10	11	0.033
NUDT21 NX_O43809-1 Cleavage and polyadenylation specificity factor subunit 5	1	38.8	7	7	0.032
GGCT NX_O75223-1 Gamma-glutamylcyclotransferase	1	49.5	7	8	0.032
NME1 NX_P15531-1 Nucleoside diphosphate kinase A	1	40.1	4	4	0.032
PGF NX_P49763-1 Placenta growth factor PlGF-3 PE=1	1	7.7	3	6	0.032
KARS NX_Q15046-1 Lysine--tRNA ligase Cytoplasmic PE=1	1	12.6	7	8	0.032
NRCAM NX_Q92823-1 Neuronal cell adhesion molecule	1	11	10	10	0.032
ISOC1 NX_Q96CN7-1 Isochorismatase domain-containing protein 1	1	31.5	7	7	0.032
ANGPTL2 NX_Q9UKU9-1 Angiopoietin-related protein 2	1	25.4	7	9	0.032
ACTBL2 NX_Q562R1-1 Beta-actin-like protein 2	0.9961	19.4	7	25	0.032
HNRNPR NX_O43390-1 Heterogeneous nuclear ribonucleoprotein R	0.9993	11.4	4	5	0.032
NACA NX_E9PAV3-1 Nascent polypeptide-associated complex subunit alpha, muscle-specific form skNAC PE=1, NACA NX_Q13765-1 Nascent polypeptide-associated complex subunit alpha	1	16.7	4	6	0.031
XPO1 NX_O14980-1 Exportin-1	1	9.3	5	6	0.031
TF NX_P02787-1 Serotransferrin	1	5.3	5	7	0.031
PARP1 NX_P09874-1 Poly [ADP-ribose] polymerase 1	1	14.7	8	8	0.031
PEPD NX_P12955-1 Xaa-Pro dipeptidase	1	15.2	5	6	0.031
COL5A3 NX_P25940-1 Collagen alpha-3(V) chain	1	9.7	5	8	0.031
GSTM2 NX_P28161-1 Glutathione S-transferase Mu 2	1	43.1	6	7	0.031
RPL12 NX_P30050-1 60S ribosomal protein L12	1	33.3	7	7	0.031
ARCN1 NX_P48444-1 Coatomer subunit delta	1	11.5	5	7	0.031
HSPE1 NX_P61604-1 10 kDa heat shock protein, mitochondrial	1	67.6	7	8	0.031
SNRPD2 NX_P62316-1 Small nuclear ribonucleoprotein Sm D2	1	44.1	5	7	0.031
GNB2L1 NX_P63244-1 Guanine nucleotide-binding protein subunit beta-2-like 1	1	16.4	4	6	0.031
COL7A1 NX_Q02388-1 Collagen alpha-1(VII) chain	1	6.9	8	8	0.031
CANT1 NX_Q8WVQ1-1 Soluble calcium-activated nucleotidase 1	1	19	5	6	0.031
DKK1 NX_O94907-1 Dickkopf-related protein 1	1	17.3	5	7	0.031
ANXA2 NX_P07355-1 Annexin A2	1	19.2	4	6	0.031
TARS NX_P26639-1 Threonine--tRNA ligase, cytoplasmic	1	10.4	7	7	0.031
GNAS NX_P63092-1 Guanine nucleotide-binding protein G(s) subunit alpha s short Gnas-1 PE=1, GNAS NX_Q5JWF2-1 Guanine nucleotide-binding protein G(s) subunit alpha s XLas XLas-1 PE=1	1	17.5	5	8	0.031
PRMT1 NX_Q99873-1 Protein arginine N-methyltransferase 1	1	29.9	7	7	0.031
THBS1 NX_P07996-1 Thrombospondin-1	0.9999	8	4	6	0.031
RBBP4 NX_Q09028-1 Histone-binding protein RBBP4	0.9999	24	5	10	0.031
ETF1 NX_P62495-1 Eukaryotic peptide chain release factor subunit 1	0.9995	9.2	2	6	0.031
ADAM12 NX_O43184-1 Disintegrin and metalloproteinase domain-containing protein 12	1	6.7	4	6	0.03
TFPI NX_P10646-1 Tissue factor pathway inhibitor Alpha PE=1	1	8.9	3	6	0.03
MGAT1 NX_P26572-1 Alpha-1,3-mannosyl-glycoprotein 2-beta-N-acetylglucosaminyltransferase	1	17.1	5	7	0.03
RPL6 NX_Q02878-1 60S ribosomal protein L6	1	21.2	5	8	0.03
NOG NX_Q13253-1 Noggin	1	44.8	5	6	0.03
RAP2C NX_Q9Y3L5-1 Ras-related protein Rap-2c	1	45.9	6	10	0.03
POTEJ NX_P0CG39-1 POTE ankyrin domain family member J	0.9981	8.6	8	14	0.03
EHD4 NX_Q9H223-1 EH domain-containing protein 4	1	13.9	7	7	0.03
DNAJC8 NX_O75937-1 DnaJ homolog subfamily C member 8	1	43.1	7	7	0.029
IPO7 NX_O95373-1 Importin-7	1	8.3	6	6	0.029
BCAM NX_P50895-1 Basal cell adhesion molecule	1	13.2	7	7	0.029
GLO1 NX_Q04760-1 Lactoylglutathione lyase	1	38	6	6	0.029
VASN NX_Q6EMK4-1 Vasorin	1	16.8	5	7	0.029
SND1 NX_Q7KZF4-1 Staphylococcal nuclease domain-containing protein 1	1	8.9	5	6	0.029
DPP3 NX_Q9NY33-1 Dipeptidyl peptidase 3	1	15.7	6	7	0.029
ERP29 NX_P30040-1 Endoplasmic reticulum resident protein 29	1	20.7	5	7	0.029
EIF4A2 NX_Q14240-1 Eukaryotic initiation factor 4A-II	1	27.5	9	9	0.029
SEPT7 NX_Q16181-1 Septin-7	1	17.8	7	12	0.029
LTBP1 NX_Q14766-1 Latent-transforming growth factor beta-binding protein 1 Long PE=1	0.9999	5.9	5	7	0.029
UBA2 NX_Q9UBT2-1 SUMO-activating enzyme subunit 2	0.9997	7.2	3	7	0.029
SLC39A10 NX_Q9ULF5-1 Zinc transporter ZIP10	0.9997	6.3	4	8	0.029
C1R NX_P00736-1 Complement C1r subcomponent	1	10.8	3	5	0.028
SERPINC1 NX_P01008-1 Antithrombin-III	1	9.5	5	8	0.028
RPS2 NX_P15880-1 40S ribosomal protein S2	1	19.5	6	6	0.028
HRC NX_P23327-1 Sarcoplasmic reticulum histidine-rich calcium-binding protein	1	11.7	4	6	0.028
NPC2 NX_P61916-1 Epididymal secretory protein E1	1	28.5	6	7	0.028
DHX9 NX_Q08211-1 ATP-dependent RNA helicase A	1	6.2	6	6	0.028
MFGE8 NX_Q08431-1 Lactadherin	1	25.8	5	5	0.028
RAP2B NX_P61225-1 Ras-related protein Rap-2b	1	32.8	6	10	0.028
RBBP7 NX_Q16576-1 Histone-binding protein RBBP7	0.9949	20.7	2	4	0.028
FLRT2 NX_O43155-1 Leucine-rich repeat transmembrane protein FLRT2	1	12.9	4	5	0.027
TCN2 NX_P20062-1 Transcobalamin-2	1	14.8	6	7	0.027
RPS7 NX_P62081-1 40S ribosomal protein S7	1	27.8	5	6	0.027
SCRN1 NX_Q12765-1 Secernin-1	1	9.7	3	5	0.027
MTAP NX_Q13126-1 S-methyl-5'-thioadenosine phosphorylase	1	30.4	5	5	0.027
MAPRE1 NX_Q15691-1 Microtubule-associated protein RP/EB family member 1	1	32.8	7	8	0.027
MINPP1 NX_Q9UNW1-1 Multiple inositol polyphosphate phosphatase 1	1	16	5	6	0.027
HNRNPCL3 NX_B7ZW38-1 Heterogeneous nuclear ribonucleoprotein C-like 3 Iso 1 PE=2, HNRNPCL1 NX_O60812-1 Heterogeneous nuclear ribonucleoprotein C-like 1 , HNRNPCL4 NX_P0DMR1-1 Heterogeneous nuclear ribonucleoprotein C-like 4 Iso 1 PE=3	0.9999	18.4	8	10	0.027
EIF2S3 NX_P41091-1 Eukaryotic translation initiation factor 2 subunit 3	1	14.6	5	5	0.027
EIF5A NX_P63241-1 Eukaryotic translation initiation factor 5A-1	1	28.6	5	6	0.027
CYCS NX_P99999-1 Cytochrome c	1	48.6	6	6	0.027
AHSA1 NX_O95433-1 Activator of 90 kDa heat shock protein ATPase homolog 1	0.9999	13	3	6	0.027
DNASE2 NX_O00115-1 Deoxyribonuclease-2-alpha	1	13.6	3	5	0.026
PROM1 NX_O43490-1 Prominin-1	1	8.8	5	5	0.026
BPNT1 NX_O95861-1 3'(2'),5'-bisphosphate nucleotidase 1	1	17.2	3	6	0.026
PRDX5 NX_P30044-1 Peroxiredoxin-5, mitochondrial Mitochondrial PE=1	1	26.6	5	5	0.026
MCAM NX_P43121-1 Cell surface glycoprotein MUC18	1	13	6	7	0.026
CAPZA1 NX_P52907-1 F-actin-capping protein subunit alpha-1	1	34.6	6	6	0.026
HIST1H4A;HIST1H4B;HIST1H4C;HIST1H4D;HIST1H4E;HIST1H4F;HIST1H4H;HIST1H4I;HIST1H4J;HIST1H4K;HIST1H4L;HIST2H4A;HIST2H4B;HIST4H4 NX_P62805-1 Histone H4	1	45.6	5	5	0.026
LRP1 NX_Q07954-1 Prolow-density lipoprotein receptor-related protein 1	1	2.2	5	5	0.026
CD109 NX_Q6YHK3-1 CD109 antigen	1	4.2	4	5	0.026
GLG1 NX_Q92896-1 Golgi apparatus protein 1	1	4.5	3	5	0.026
IGSF8 NX_Q969P0-1 Immunoglobulin superfamily member 8	1	9.6	5	5	0.026
CPXM1 NX_Q96SM3-1 Probable carboxypeptidase X1	1	17.4	5	6	0.026
ACAT2 NX_Q9BWD1-1 Acetyl-CoA acetyltransferase, cytosolic	1	27.2	5	6	0.026
ARMT1 NX_Q9H993-1 Protein-glutamate O-methyltransferase	1	15	5	5	0.026
ENO3 NX_P13929-1 Beta-enolase	0.9898	18.7	6	11	0.026
RAB6A NX_P20340-1 Ras-related protein Rab-6A	1	33.2	5	7	0.026
SET NX_Q01105-1 Protein SET	1	16.6	5	5	0.026
GLRX3 NX_O76003-1 Glutaredoxin-3	1	23.3	5	6	0.025
ISG15 NX_P05161-1 Ubiquitin-like protein ISG15	1	30.9	7	7	0.025
ANXA6 NX_P08133-1 Annexin A6	1	16.5	5	5	0.025
HSPA9 NX_P38646-1 Stress-70 protein, mitochondrial	1	12.5	4	4	0.025
PTGDS NX_P41222-1 Prostaglandin-H2 D-isomerase	1	36.8	6	6	0.025
VEGFC NX_P49767-1 Vascular endothelial growth factor C	1	27.4	7	8	0.025
BCAT1 NX_P54687-1 Branched-chain-amino-acid aminotransferase, cytosolic	1	20.5	5	5	0.025
CDC42 NX_P60953-2 Cell division control protein 42 homolog Iso 2 PE=1	1	25.7	4	6	0.025
IDI1 NX_Q13907-1 Isopentenyl-diphosphate Delta-isomerase 1	1	23.3	4	5	0.025
RSU1 NX_Q15404-1 Ras suppressor protein 1	1	20.6	5	6	0.025
LTBP4 NX_Q8N2S1-1 Latent-transforming growth factor beta-binding protein 4	1	3.4	5	6	0.025
XXYLT1 NX_Q8NBI6-1 Xyloside xylosyltransferase 1	1	7.4	3	5	0.025
FGFBP3 NX_Q8TAT2-1 Fibroblast growth factor-binding protein 3	1	24.4	3	5	0.025
NRAS NX_P01111-1 GTPase NRas	1	30.2	4	5	0.025
ACTR1A NX_P61163-1 Alpha-centractin	1	22.1	4	6	0.025
RAB14 NX_P61106-1 Ras-related protein Rab-14	1	37.7	6	8	0.025
GNB2 NX_P62879-1 Guanine nucleotide-binding protein G(I)/G(S)/G(T) subunit beta-2	1	12.1	4	5	0.025
CA11 NX_O75493-1 Carbonic anhydrase-related protein 11	1	14.6	5	5	0.024
CREG1 NX_O75629-1 Protein CREG1	1	14.1	3	5	0.024
SOD1 NX_P00441-1 Superoxide dismutase [Cu-Zn]	1	39.6	5	5	0.024
LGALS1 NX_P09382-1 Galectin-1	1	37	5	5	0.024
AGA NX_P20933-1 N(4)-(beta-N-acetylglucosaminyl)-L-asparaginase	1	22.5	4	5	0.024
AP2B1 NX_P63010-1 AP-2 complex subunit beta	1	8.2	5	7	0.024
PSPH NX_P78330-1 Phosphoserine phosphatase	1	12.9	4	5	0.024
LMNB2 NX_Q03252-1 Lamin-B2	1	13.5	7	7	0.024
UBE2V1 NX_Q13404-4 Ubiquitin-conjugating enzyme E2 variant 1 Iso 3 PE=1	1	44.9	7	7	0.024
SF3B3 NX_Q15393-1 Splicing factor 3B subunit 3	1	5.7	5	5	0.024
IPO9 NX_Q96P70-1 Importin-9	1	7.2	6	7	0.024
ERP44 NX_Q9BS26-1 Endoplasmic reticulum resident protein 44	1	20.4	5	6	0.024
DKK3 NX_Q9UBP4-1 Dickkopf-related protein 3	1	11.7	4	5	0.024
MAGOHB NX_Q96A72-1 Protein mago nashi homolog 2	1	49.3	5	5	0.024
DPYSL2 NX_Q16555-1 Dihydropyrimidinase-related protein 2	0.9999	19.8	7	7	0.024
HMGB1 NX_P09429-1 High mobility group protein B1	0.9997	16.7	4	5	0.024
EIF4G1 NX_Q04637-1 Eukaryotic translation initiation factor 4 gamma 1 A PE=1	0.9995	2.2	3	7	0.024
RPN2 NX_P04844-1 Dolichyl-diphosphooligosaccharide--protein glycosyltransferase subunit 2	0.9994	6.8	2	5	0.024
SEMA3C NX_Q99985-1 Semaphorin-3C	0.9986	12	3	5	0.024
TLN1 NX_Q9Y490-1 Talin-1	0.9983	2.2	3	6	0.024
PPIC NX_P45877-1 Peptidyl-prolyl cis-trans isomerase C	0.9927	18.4	3	5	0.024
RNASET2 NX_O00584-1 Ribonuclease T2	1	14.8	5	8	0.023
ANGPT2 NX_O15123-1 Angiopoietin-2	1	12.3	4	6	0.023
B3GALNT1 NX_O75752-1 UDP-GalNAc:beta-1,3-N-acetylgalactosaminyltransferase 1	1	11.5	4	6	0.023
QDPR NX_P09417-1 Dihydropteridine reductase	1	11.1	3	5	0.023
TWF1 NX_Q12792-2 Twinfilin-1	1	18.3	4	5	0.023
DYNC1H1 NX_Q14204-1 Cytoplasmic dynein 1 heavy chain 1	1	2.3	4	5	0.023
MOB1B NX_Q7L9L4-1 MOB kinase activator 1B , MOB1A NX_Q9H8S9-1 MOB kinase activator 1A	1	22.7	4	5	0.023
HLA-C NX_P30508-1 HLA class I histocompatibility antigen, Cw-12 alpha chain , HLA-C NX_Q29960-1 HLA class I histocompatibility antigen, Cw-16 alpha chain	0.9965	16.4	5	8	0.023
PRSS3 NX_P35030-1 Trypsin-3	0.9814	10.2	4	13	0.023
FLNA NX_P21333-1 Filamin-A	0.9894	3.6	5	8	0.023
DIP2B NX_Q9P265-1 Disco-interacting protein 2 homolog B	1	5.3	4	5	0.023
BZW2 NX_Q9Y6E2-1 Basic leucine zipper and W2 domain-containing protein 2	1	18.6	5	7	0.023
UROD NX_P06132-1 Uroporphyrinogen decarboxylase	0.9998	15	3	5	0.023
PAFAH1B2 NX_P68402-1 Platelet-activating factor acetylhydrolase IB subunit beta	0.9997	12.2	2	5	0.023
VBP1 NX_P61758-1 Prefoldin subunit 3	0.9997	31.5	5	7	0.023
PRKCSH NX_P14314-1 Glucosidase 2 subunit beta	0.9996	7.4	5	8	0.023
VPS35 NX_Q96QK1-1 Vacuolar protein sorting-associated protein 35	0.9996	7	3	5	0.023
CTNNA1 NX_P35221-1 Catenin alpha-1	0.9985	10.8	3	5	0.023
COPE NX_O14579-1 Coatomer subunit epsilon	1	19.8	4	4	0.022
ARPC3 NX_O15145-1 Actin-related protein 2/3 complex subunit 3	1	21.3	5	5	0.022
B4GALT3 NX_O60512-1 Beta-1,4-galactosyltransferase 3	1	18.1	5	6	0.022
HNRNPL NX_P14866-1 Heterogeneous nuclear ribonucleoprotein L	1	13.6	5	6	0.022
MMP11 NX_P24347-1 Stromelysin-3	1	18.9	4	4	0.022
S100A11 NX_P31949-1 Protein S100-A11	1	30.5	4	5	0.022
PGM1 NX_P36871-1 Phosphoglucomutase-1	1	9.8	4	5	0.022
PREP NX_P48147-1 Prolyl endopeptidase	1	11.1	5	5	0.022
NASP NX_P49321-1 Nuclear autoantigenic sperm protein	1	8.6	4	5	0.022
HNRNPF NX_P52597-1 Heterogeneous nuclear ribonucleoprotein F	1	9.9	4	4	0.022
ADAM17 NX_P78536-1 Disintegrin and metalloproteinase domain-containing protein 17 A PE=1	1	6.2	4	5	0.022
SEC23A NX_Q15436-1 Protein transport protein Sec23A	1	6.9	4	5	0.022
RAB21 NX_Q9UL25-1 Ras-related protein Rab-21	1	18.7	5	5	0.022
UBE2N NX_P61088-1 Ubiquitin-conjugating enzyme E2 N	1	33.6	5	5	0.022
RAP1A NX_P62834-1 Ras-related protein Rap-1A	0.9957	35.9	9	10	0.022
PPP2R2A NX_P63151-1 Serine/threonine-protein phosphatase 2A 55 kDa regulatory subunit B alpha , PPP2R2B NX_Q00005-1 Serine/threonine-protein phosphatase 2A 55 kDa regulatory subunit B beta , PPP2R2D NX_Q66LE6-1 Serine/threonine-protein phosphatase 2A 55 kDa regulatory subunit B delta	0.9999	3.2	2	4	0.022
CLIC4 NX_Q9Y696-1 Chloride intracellular channel protein 4	0.9996	24.9	4	6	0.022
RPS3A NX_P61247-1 40S ribosomal protein S3a	0.9992	11.7	2	4	0.022
PGM2 NX_Q96G03-1 Phosphoglucomutase-2	0.999	10.5	3	5	0.022
GRB2 NX_P62993-1 Growth factor receptor-bound protein 2	0.9985	33.2	4	6	0.022
CD63 NX_P08962-1 CD63 antigen	0.9926	11.3	4	8	0.022
SSRP1 NX_Q08945-1 FACT complex subunit SSRP1	0.9667	3.4	1	4	0.022
RPRD1B NX_Q9NQG5-1 Regulation of nuclear pre-mRNA domain-containing protein 1B	0.9644	12.3	1	4	0.022
MATN2 NX_O00339-1 Matrilin-2	1	6.1	4	4	0.021
FTL NX_P02792-1 Ferritin light chain	1	21.7	4	4	0.021
CAPZB NX_P47756-1 F-actin-capping protein subunit beta	1	28.2	4	5	0.021
QARS NX_P47897-1 Glutamine--tRNA ligase	1	5.9	4	6	0.021
SNRPD3 NX_P62318-1 Small nuclear ribonucleoprotein Sm D3	1	38.1	4	4	0.021
BLMH NX_Q13867-1 Bleomycin hydrolase	1	14.3	4	5	0.021
PAFAH1B3 NX_Q15102-1 Platelet-activating factor acetylhydrolase IB subunit gamma	1	16.5	3	4	0.021
VAT1 NX_Q99536-1 Synaptic vesicle membrane protein VAT-1 homolog	1	22.1	4	5	0.021
C1QTNF3 NX_Q9BXJ4-1 Complement C1q tumor necrosis factor-related protein 3	1	17.5	4	5	0.021
TOLLIP NX_Q9H0E2-1 Toll-interacting protein	1	13.1	4	4	0.021
ADAMTS7 NX_Q9UKP4-1 A disintegrin and metalloproteinase with thrombospondin motifs 7	1	2.8	3	4	0.021
TNPO3 NX_Q9Y5L0-2 Transportin-3 Iso 2 PE=1	1	3.9	3	5	0.021
RHOC NX_P08134-1 Rho-related GTP-binding protein RhoC	0.9975	31.6	2	5	0.021
TPT1 NX_P13693-1 Translationally-controlled tumor protein	1	52.9	5	5	0.021
C14orf166 NX_Q9Y224-1 UPF0568 protein C14orf166	0.9998	14.8	2	4	0.021
TBCB NX_Q99426-1 Tubulin-folding cofactor B	0.9994	39.3	5	6	0.021
TRAP1 NX_Q12931-1 Heat shock protein 75 kDa, mitochondrial	0.9926	4.3	2	3	0.021
C1QTNF4 NX_Q9BXJ3-1 Complement C1q tumor necrosis factor-related protein 4	0.9876	24	3	6	0.021
KHDRBS1 NX_Q07666-1 KH domain-containing, RNA-binding, signal transduction-associated protein 1	0.9749	9.9	3	7	0.021
CS NX_O75390-1 Citrate synthase, mitochondrial	1	19.3	5	5	0.02
SRM NX_P19623-1 Spermidine synthase	1	18.5	4	4	0.02
WARS NX_P23381-1 Tryptophan--tRNA ligase, cytoplasmic	1	19.3	4	4	0.02
FBN1 NX_P35555-1 Fibrillin-1	1	2.9	4	4	0.02
BLVRA NX_P53004-1 Biliverdin reductase A	1	21.3	4	5	0.02
TSNAX NX_Q99598-1 Translin-associated protein X	1	19	4	4	0.02
ALDOC NX_P09972-1 Fructose-bisphosphate aldolase C	1	10.2	5	7	0.02
RALA NX_P11233-1 Ras-related protein Ral-A	1	27.2	5	5	0.02
HAT1 NX_O14929-1 Histone acetyltransferase type B catalytic subunit A PE=1	0.9999	13.4	4	5	0.02
HARS NX_P12081-1 Histidine--tRNA ligase, cytoplasmic	0.9999	14.1	3	4	0.02
B3GAT3 NX_O94766-1 Galactosylgalactosylxylosylprotein 3-beta-glucuronosyltransferase 3	0.9996	19.4	4	5	0.02
WDR12 NX_Q9GZL7-1 Ribosome biogenesis protein WDR12	0.9714	5.9	1	4	0.02
TROVE2 NX_P10155-1 60 kDa SS-A/Ro ribonucleoprotein Long PE=1	1	10	4	4	0.019
ACO1 NX_P21399-1 Cytoplasmic aconitate hydratase	1	7.4	4	4	0.019
SLC1A5 NX_Q15758-1 Neutral amino acid transporter B(0)	1	8.5	4	4	0.019
ARSK NX_Q6UWY0-1 Arylsulfatase K	1	15.1	4	4	0.019
SPOCK3 NX_Q9BQ16-3 Testican-3 Iso 3 PE=1	1	6	4	4	0.019
HDHD2 NX_Q9H0R4-1 Haloacid dehalogenase-like hydrolase domain-containing protein 2	1	18.9	4	4	0.019
CDK6 NX_Q00534-1 Cyclin-dependent kinase 6	0.9997	19.3	5	7	0.019
YKT6 NX_O15498-1 Synaptobrevin homolog YKT6	0.9999	25.8	4	4	0.019
PPIF NX_P30405-1 Peptidyl-prolyl cis-trans isomerase F, mitochondrial	0.9999	17.9	3	4	0.019
LAMB2 NX_P55268-1 Laminin subunit beta-2	0.9998	5.1	3	4	0.019
RPS9 NX_P46781-1 40S ribosomal protein S9	0.9997	24.7	4	5	0.019
CHST12 NX_Q9NRB3-1 Carbohydrate sulfotransferase 12	0.9997	13.5	3	4	0.019
GLUL NX_P15104-1 Glutamine synthetase	0.9996	11.3	4	7	0.019
NIPSNAP3A NX_Q9UFN0-1 Protein NipSnap homolog 3A	0.9991	19	3	4	0.019
LRP6 NX_O75581-1 Low-density lipoprotein receptor-related protein 6	0.9959	1.7	2	4	0.019
VPS28 NX_Q9UK41-1 Vacuolar protein sorting-associated protein 28 homolog	0.9954	18.1	2	4	0.019
AP1B1 NX_Q10567-1 AP-1 complex subunit beta-1 A PE=1	0.9915	4.3	1	3	0.019
ANGPTL1 NX_O95841-1 Angiopoietin-related protein 1	0.9838	9	2	2	0.019
RYR2 NX_Q92736-1 Ryanodine receptor 2	0.9558	1	4	6	0.019
FABP3 NX_P05413-1 Fatty acid-binding protein, heart	1	34.6	4	4	0.018
AARS NX_P49588-1 Alanine--tRNA ligase, cytoplasmic	1	6.8	4	4	0.018
RPS8 NX_P62241-1 40S ribosomal protein S8	1	26	4	4	0.018
G3BP1 NX_Q13283-1 Ras GTPase-activating protein-binding protein 1	1	16.1	4	4	0.018
KRT6B NX_P04259-1 Keratin, type II cytoskeletal 6B	0.9892	7.3	4	6	0.018
VPS26A NX_O75436-1 Vacuolar protein sorting-associated protein 26A	0.9999	19.9	5	5	0.018
GSTM1 NX_P09488-1 Glutathione S-transferase Mu 1 , GSTM4 NX_Q03013-1 Glutathione S-transferase Mu 4	0.9992	22	2	2	0.018
PAICS NX_P22234-1 Multifunctional protein ADE2	0.9989	15.5	5	5	0.018
UBE2D3 NX_P61077-1 Ubiquitin-conjugating enzyme E2 D3 , UBE2D2 NX_P62837-1 Ubiquitin-conjugating enzyme E2 D2	0.9982	23.8	2	4	0.018
VPS37B NX_Q9H9H4-1 Vacuolar protein sorting-associated protein 37B	0.9651	15.8	2	4	0.018
RPS12 NX_P25398-1 40S ribosomal protein S12	0.9367	24.2	2	4	0.018
COL15A1 NX_P39059-1 Collagen alpha-1(XV) chain	1	3.8	4	4	0.017
GALM NX_Q96C23-1 Aldose 1-epimerase	1	20.5	4	4	0.017
OSMR NX_Q99650-1 Oncostatin-M-specific receptor subunit beta	1	6.8	5	5	0.017
RAB35 NX_Q15286-1 Ras-related protein Rab-35	1	10.4	5	7	0.017
ARF4 NX_P18085-1 ADP-ribosylation factor 4	0.9924	38.3	6	8	0.017
PCDHB16 NX_Q9NRJ7-1 Protocadherin beta-16	0.9932	11.2	5	7	0.017
DNM1L NX_O00429-1 Dynamin-1-like protein	0.9999	7.7	3	4	0.017
HK1 NX_P19367-1 Hexokinase-1	0.9999	3.1	2	3	0.017
SAE1 NX_Q9UBE0-1 SUMO-activating enzyme subunit 1	0.9999	7.8	2	3	0.017
EEF1D NX_P29692-1 Elongation factor 1-delta	0.9998	17.1	2	3	0.017
EIF3B NX_P55884-1 Eukaryotic translation initiation factor 3 subunit B	0.9996	7	3	4	0.017
TSPAN4 NX_O14817-1 Tetraspanin-4	0.9993	13.9	3	4	0.017
PRKAR2A NX_P13861-1 cAMP-dependent protein kinase type II-alpha regulatory subunit	0.9992	13.9	2	3	0.017
POLR2H NX_P52434-1 DNA-directed RNA polymerases I, II, and III subunit RPABC3	0.9986	21.3	3	4	0.017
HNRNPA3 NX_P51991-1 Heterogeneous nuclear ribonucleoprotein A3	0.9984	10.3	3	4	0.017
DCN NX_P07585-1 Decorin A PE=1	0.9948	11.1	2	2	0.017
SEMA4C NX_Q9C0C4-1 Semaphorin-4C	0.9916	7.9	3	4	0.017
CBS NX_P35520-1 Cystathionine beta-synthase	0.9805	13.8	2	4	0.017
BTBD11 NX_A6QL63-1 Ankyrin repeat and BTB/POZ domain-containing protein BTBD11	0.9779	2.3	1	3	0.017
FA2H NX_Q7L5A8-1 Fatty acid 2-hydroxylase	0.9427	4.8	2	6	0.017
IPO5 NX_O00410-1 Importin-5	1	2.8	3	3	0.016
TXNL1 NX_O43396-1 Thioredoxin-like protein 1	1	18.3	4	4	0.016
SNRPA1 NX_P09661-1 U2 small nuclear ribonucleoprotein A'	1	20	3	3	0.016
RPL22 NX_P35268-1 60S ribosomal protein L22	1	30.5	3	3	0.016
CRK NX_P46108-1 Adapter molecule crk Crk-II PE=1	1	8.6	3	3	0.016
PSMD5 NX_Q16401-1 26S proteasome non-ATPase regulatory subunit 5	1	9.7	3	3	0.016
KDELC1 NX_Q6UW63-1 KDEL motif-containing protein 1	1	9.6	3	3	0.016
PITHD1 NX_Q9GZP4-1 PITH domain-containing protein 1	1	19.4	3	3	0.016
EVA1B NX_Q9NVM1-1 Protein eva-1 homolog B	1	31.5	2	3	0.016
CTSV NX_O60911-1 Cathepsin L2	0.9999	14.7	4	4	0.016
RPS15A NX_P62244-1 40S ribosomal protein S15a	0.9999	30.8	3	3	0.016
COLGALT1 NX_Q8NBJ5-1 Procollagen galactosyltransferase 1	0.9999	5	3	4	0.016
DDX1 NX_Q92499-1 ATP-dependent RNA helicase DDX1	0.9999	4.6	2	3	0.016
LRRC59 NX_Q96AG4-1 Leucine-rich repeat-containing protein 59	0.9999	19.9	4	4	0.016
JAM3 NX_Q9BX67-1 Junctional adhesion molecule C	0.9999	12.9	3	4	0.016
EPHA7 NX_Q15375-1 Ephrin type-A receptor 7 , EPHA10 NX_Q5JZY3-1 Ephrin type-A receptor 10	0.9998	1.8	2	3	0.016
CSPG4 NX_Q6UVK1-1 Chondroitin sulfate proteoglycan 4	0.9998	4.6	4	4	0.016
TSPAN6 NX_O43657-1 Tetraspanin-6	0.9996	5.3	2	3	0.016
SMS NX_P52788-1 Spermine synthase	0.9991	15.6	3	4	0.016
CHST11 NX_Q9NPF2-1 Carbohydrate sulfotransferase 11	0.999	12.2	2	3	0.016
RPS20 NX_P60866-1 40S ribosomal protein S20	0.9989	19.3	4	4	0.016
CARS NX_P49589-1 Cysteine--tRNA ligase, cytoplasmic	0.9988	4.4	2	3	0.016
TWF2 NX_Q6IBS0-1 Twinfilin-2	0.9985	23.8	4	4	0.016
ENOPH1 NX_Q9UHY7-1 Enolase-phosphatase E1	0.9985	18	3	4	0.016
NUDT16 NX_Q96DE0-1 U8 snoRNA-decapping enzyme	0.9984	21	2	3	0.016
SUPT16H NX_Q9Y5B9-1 FACT complex subunit SPT16	0.9982	4.8	4	4	0.016
CYR61 NX_O00622-1 Protein CYR61	0.9977	5.8	2	3	0.016
TOR1A NX_O14656-1 Torsin-1A	0.9965	4.5	2	3	0.016
PODXL2 NX_Q9NZ53-1 Podocalyxin-like protein 2	0.9725	2.3	1	3	0.016
CPNE1 NX_Q99829-1 Copine-1	0.961	3.7	1	3	0.016
HDGF NX_P51858-1 Hepatoma-derived growth factor	0.9041	11.3	2	5	0.016
NUDT3 NX_O95989-1 Diphosphoinositol polyphosphate phosphohydrolase 1	1	18	3	3	0.015
CSRP1 NX_P21291-1 Cysteine and glycine-rich protein 1	1	16.6	3	3	0.015
BCCIP NX_Q9P287-1 BRCA2 and CDKN1A-interacting protein	1	15	3	3	0.015
H2AFX NX_P16104-1 Histone H2AX , HIST1H2AA NX_Q96QV6-1 Histone H2A type 1-A	0.9977	35.1	5	6	0.015
TUBB8 NX_Q3ZCM7-1 Tubulin beta-8 chain	0.9384	16.9	5	11	0.015
RAB10 NX_P61026-1 Ras-related protein Rab-10	1	25.5	5	7	0.015
FLOT1 NX_O75955-1 Flotillin-1	0.9999	13.8	3	3	0.015
FH NX_P07954-1 Fumarate hydratase, mitochondrial Mitochondrial PE=1	0.9999	11	4	4	0.015
TXN NX_P10599-1 Thioredoxin	0.9999	29.5	3	4	0.015
FUS NX_P35637-1 RNA-binding protein FUS Long PE=1	0.9999	10.6	3	3	0.015
FDPS NX_P14324-1 Farnesyl pyrophosphate synthase	0.9996	8.1	3	4	0.015
RPL10A NX_P62906-1 60S ribosomal protein L10a	0.9994	19.8	3	3	0.015
COPS7B NX_Q9H9Q2-1 COP9 signalosome complex subunit 7b	0.9993	14	2	3	0.015
TIPRL NX_O75663-1 TIP41-like protein	0.9992	15.8	2	3	0.015
HIST1H2BK NX_O60814-1 Histone H2B type 1-K , HIST1H2BJ NX_P06899-1 Histone H2B type 1-J , HIST1H2BO NX_P23527-1 Histone H2B type 1-O , HIST1H2BB NX_P33778-1 Histone H2B type 1-B , H2BFS NX_P57053-1 Histone H2B type F-S , HIST1H2BD NX_P58876-1 Histone H2B type 1-D , HIST1H2BC;HIST1H2BE;HIST1H2BF;HIST1H2BG;HIST1H2BI NX_P62807-1 Histone H2B type 1-C/E/F/G/I , HIST2H2BE NX_Q16778-1 Histone H2B type 2…	0.9992	27.8	4	4	0.015
AP2A2 NX_O94973-1 AP-2 complex subunit alpha-2	0.9985	3	2	3	0.015
UGCG NX_Q16739-1 Ceramide glucosyltransferase	0.9979	5.1	2	3	0.015
ULBP3 NX_Q9BZM4-1 NKG2D ligand 3	0.9978	9.8	2	3	0.015
EFNA5 NX_P52803-1 Ephrin-A5	0.9974	9.6	3	5	0.015
MAGEA10 NX_P43363-1 Melanoma-associated antigen 10	0.9973	4.6	2	3	0.015
AP2A1 NX_O95782-1 AP-2 complex subunit alpha-1 A PE=1	0.997	4.9	2	3	0.015
NUMA1 NX_Q14980-1 Nuclear mitotic apparatus protein 1	0.9959	2.9	3	5	0.015
LNPEP NX_Q9UIQ6-1 Leucyl-cystinyl aminopeptidase	0.9953	3.6	2	3	0.015
RPS17 NX_P08708-1 40S ribosomal protein S17	0.9947	23.7	2	3	0.015
HSD17B10 NX_Q99714-1 3-hydroxyacyl-CoA dehydrogenase type-2	0.9942	16.5	2	3	0.015
CAPNS1 NX_P04632-1 Calpain small subunit 1	0.9869	27.2	2	5	0.015
MIF NX_P14174-1 Macrophage migration inhibitory factor	0.9786	15.7	3	4	0.015
FJX1 NX_Q86VR8-1 Four-jointed box protein 1 Iso 1 PE=2	1	10.5	3	3	0.014
PPP2CB NX_P62714-1 Serine/threonine-protein phosphatase 2A catalytic subunit beta , PPP2CA NX_P67775-1 Serine/threonine-protein phosphatase 2A catalytic subunit alpha	0.9998	8.7	3	3	0.014
APOA1BP NX_Q8NCW5-1 NAD(P)H-hydrate epimerase	0.9998	16	3	3	0.014
GNPTG NX_Q9UJJ9-1 N-acetylglucosamine-1-phosphotransferase subunit gamma	0.9998	11.1	3	3	0.014
AXL NX_P30530-1 Tyrosine-protein kinase receptor UFO Long PE=1	0.9994	4.7	3	3	0.014
LRRTM3 NX_Q86VH5-1 Leucine-rich repeat transmembrane neuronal protein 3	0.9994	7.9	3	3	0.014
EIF2S1 NX_P05198-1 Eukaryotic translation initiation factor 2 subunit 1	0.9992	21.6	3	3	0.014
METRNL NX_Q641Q3-1 Meteorin-like protein	0.9982	10.9	3	4	0.014
RANBP2 NX_P49792-1 E3 SUMO-protein ligase RanBP2	0.9981	3.7	4	4	0.014
ANP32B NX_Q92688-1 Acidic leucine-rich nuclear phosphoprotein 32 family member B	0.9955	10.4	3	3	0.014
TGFBR3 NX_Q03167-1 Transforming growth factor beta receptor type 3	0.9967	3.9	2	3	0.014
PRSS23 NX_O95084-1 Serine protease 23	0.9949	11.5	4	4	0.014
MFAP4 NX_P55083-1 Microfibril-associated glycoprotein 4	0.9947	9.8	2	3	0.014
SNRPB NX_P14678-1 Small nuclear ribonucleoprotein-associated proteins B and B' SM-B' PE=1, SNRPN NX_P63162-1 Small nuclear ribonucleoprotein-associated protein N	0.9917	6.3	2	3	0.014
COPA NX_P53621-1 Coatomer subunit alpha	0.9912	4.3	3	3	0.014
GOLIM4 NX_O00461-1 Golgi integral membrane protein 4	0.9818	5.5	2	3	0.014
IFI35 NX_P80217-1 Interferon-induced 35 kDa protein	0.9695	6.3	2	5	0.014
HMCN2 NX_Q8NDA2-1 Hemicentin-2	0.9665	0.8	4	6	0.014
EIF4H NX_Q15056-1 Eukaryotic translation initiation factor 4H Long PE=1	0.929	11.7	1	3	0.014
BOC NX_Q9BWV1-1 Brother of CDO	0.9998	2.6	3	3	0.013
PCBP1 NX_Q15365-1 Poly(rC)-binding protein 1	0.9813	9.3	2	3	0.013
TP53I3 NX_Q53FA7-1 Quinone oxidoreductase PIG3	0.9996	13.9	2	2	0.013
ADPRHL2 NX_Q9NX46-1 Poly(ADP-ribose) glycohydrolase ARH3	0.9989	11.3	3	3	0.013
ITPA NX_Q9BY32-1 Inosine triphosphate pyrophosphatase	0.9974	19.6	3	3	0.013
EFHD2 NX_Q96C19-1 EF-hand domain-containing protein D2	0.997	13.8	2	3	0.013
COL9A1 NX_P20849-1 Collagen alpha-1(IX) chain	0.9945	6.4	3	3	0.013
CRABP2 NX_P29373-1 Cellular retinoic acid-binding protein 2	0.9892	18.1	3	3	0.013
SEMA6C NX_Q9H3T2-1 Semaphorin-6C	0.9836	5.1	2	3	0.013
PPIH NX_O43447-1 Peptidyl-prolyl cis-trans isomerase H	0.9779	23.7	4	4	0.013
SNRNP70 NX_P08621-1 U1 small nuclear ribonucleoprotein 70 kDa	0.9764	8	4	4	0.013
XRCC5 NX_P13010-1 X-ray repair cross-complementing protein 5	0.9742	7.4	2	2	0.013
SIK1 NX_P57059-1 Serine/threonine-protein kinase SIK1	0.9643	3.8	3	4	0.013
UBE2V2 NX_Q15819-1 Ubiquitin-conjugating enzyme E2 variant 2	0.9594	33.1	1	1	0.013
GART NX_P22102-1 Trifunctional purine biosynthetic protein adenosine-3 Long PE=1	0.9509	6.2	3	4	0.013
ZNF318 NX_Q5VUA4-1 Zinc finger protein 318	0.9441	1.2	2	3	0.013
CD44 NX_P16070-1 CD44 antigen	0.9298	2.8	1	3	0.013
LTF NX_P02788-1 Lactotransferrin	0.9019	2.4	2	4	0.013
ABHD10 NX_Q9NUJ1-1 Mycophenolic acid acyl-glucuronide esterase, mitochondrial	1	15.4	3	3	0.012
ARF5 NX_P84085-1 ADP-ribosylation factor 5	0.9424	40	7	8	0.012
SEMA7A NX_O75326-1 Semaphorin-7A	0.9999	6.8	3	3	0.012
CHSY1 NX_Q86X52-1 Chondroitin sulfate synthase 1	0.9993	6.5	3	4	0.012
SORT1 NX_Q99523-1 Sortilin	0.9991	4.7	3	3	0.012
TSPAN9 NX_O75954-1 Tetraspanin-9	0.9989	13.8	3	3	0.012
CAB39 NX_Q9Y376-1 Calcium-binding protein 39	0.9982	10.3	3	3	0.012
CNN3 NX_Q15417-1 Calponin-3	0.9977	9.4	3	3	0.012
GFRA1 NX_P56159-1 GDNF family receptor alpha-1	0.9972	9	2	3	0.012
RAC1 NX_P63000-1 Ras-related C3 botulinum toxin substrate 1 A PE=1	0.9971	20.8	3	3	0.012
ESD NX_P10768-1 S-formylglutathione hydrolase	0.9963	18.1	3	3	0.012
TNXB NX_P22105-1 Tenascin-X Iso 3 PE=1	0.9901	1.2	2	3	0.012
ARPC4 NX_P59998-1 Actin-related protein 2/3 complex subunit 4	0.9899	28	3	3	0.012
LAMP2 NX_P13473-1 Lysosome-associated membrane glycoprotein 2 LAMP-2A PE=1	0.9898	4.9	2	4	0.012
DTD1 NX_Q8TEA8-1 D-tyrosyl-tRNA(Tyr) deacylase 1	0.9873	18.7	3	3	0.012
CTNNB1 NX_P35222-1 Catenin beta-1	0.9806	3.5	3	3	0.012
SBDS NX_Q9Y3A5-1 Ribosome maturation protein SBDS	0.9853	21.2	3	3	0.012
C11orf54 NX_Q9H0W9-1 Ester hydrolase C11orf54	0.9716	19.4	4	4	0.012
THY1 NX_P04216-1 Thy-1 membrane glycoprotein	0.9715	15.5	1	2	0.012
EPHB4 NX_P54760-1 Ephrin type-B receptor 4	0.9197	4	2	3	0.012
IGFBP3 NX_P17936-1 Insulin-like growth factor-binding protein 3	0.9174	6.5	2	3	0.012
NINL NX_Q9Y2I6-1 Ninein-like protein	0.9106	0.8	2	3	0.012
HS6ST1 NX_O60243-1 Heparan-sulfate 6-O-sulfotransferase 1	0.9171	6.6	3	4	0.011
PCDHB8 NX_Q9UN66-1 Protocadherin beta-8	0.9994	9.1	4	5	0.011
MARCKSL1 NX_P49006-1 MARCKS-related protein	0.9998	14.4	2	2	0.011
HMGA2 NX_P52926-1 High mobility group protein HMGI-C	0.9998	29.4	2	2	0.011
PSME3 NX_P61289-1 Proteasome activator complex subunit 3	0.9998	10.2	2	2	0.011
SLC44A2 NX_Q8IWA5-1 Choline transporter-like protein 2	0.9998	4.2	2	2	0.011
CHPF NX_Q8IZ52-1 Chondroitin sulfate synthase 2	0.9998	2.2	2	2	0.011
GLIPR2 NX_Q9H4G4-1 Golgi-associated plant pathogenesis-related protein 1	0.9998	16.9	2	2	0.011
IFITM1 NX_P13164-1 Interferon-induced transmembrane protein 1 , IFITM3 NX_Q01628-1 Interferon-induced transmembrane protein 3 , IFITM2 NX_Q01629-1 Interferon-induced transmembrane protein 2	0.9997	12.8	2	2	0.011
CAPG NX_P40121-1 Macrophage-capping protein	0.9997	6.6	2	2	0.011
BROX NX_Q5VW32-1 BRO1 domain-containing protein BROX	0.9997	7.3	2	2	0.011
COL12A1 NX_Q99715-1 Collagen alpha-1(XII) chain	0.9996	1.5	2	2	0.011
C6orf120 NX_Q7Z4R8-1 UPF0669 protein C6orf120	0.9995	25.1	2	2	0.011
PHPT1 NX_Q9NRX4-1 14 kDa phosphohistidine phosphatase	0.9995	16	2	2	0.011
RAB5C NX_P51148-1 Ras-related protein Rab-5C	0.9995	24.1	2	2	0.011
PSMB8 NX_P28062-1 Proteasome subunit beta type-8	0.9993	12	2	2	0.011
MTPN NX_P58546-1 Myotrophin	0.9993	14.4	2	2	0.011
RPS5 NX_P46782-1 40S ribosomal protein S5	0.9992	18.1	2	2	0.011
AASDHPPT NX_Q9NRN7-1 L-aminoadipate-semialdehyde dehydrogenase-phosphopantetheinyl transferase	0.9991	7.4	2	2	0.011
IST1 NX_P53990-1 IST1 homolog	0.999	8	2	2	0.011
HIBADH NX_P31937-1 3-hydroxyisobutyrate dehydrogenase, mitochondrial	0.9989	8	2	2	0.011
MYDGF NX_Q969H8-1 Myeloid-derived growth factor	0.9986	13.3	2	2	0.011
ERO1A NX_Q96HE7-1 ERO1-like protein alpha	0.9986	7.1	2	2	0.011
YTHDF2 NX_Q9Y5A9-1 YTH domain-containing family protein 2	0.9983	4.7	2	2	0.011
SERPINB6 NX_P35237-1 Serpin B6	0.9981	14.4	2	2	0.011
CDH4 NX_P55283-1 Cadherin-4	0.9977	3.5	2	3	0.011
STRAP NX_Q9Y3F4-1 Serine-threonine kinase receptor-associated protein	0.9977	9.1	2	2	0.011
FTH1 NX_P02794-1 Ferritin heavy chain	0.9972	25.1	2	2	0.011
NPM3 NX_O75607-1 Nucleoplasmin-3	0.9971	17.4	3	3	0.011
GNG12 NX_Q9UBI6-1 Guanine nucleotide-binding protein G(I)/G(S)/G(O) subunit gamma-12	0.9962	47.2	2	2	0.011
CNDP2 NX_Q96KP4-1 Cytosolic non-specific dipeptidase	0.9943	5.3	3	3	0.011
AIFM1 NX_O95831-1 Apoptosis-inducing factor 1, mitochondrial	0.9909	6.7	2	2	0.011
DDAH2 NX_O95865-1 N(G),N(G)-dimethylarginine dimethylaminohydrolase 2	0.9908	13	3	3	0.011
HMGB2 NX_P26583-1 High mobility group protein B2	0.9871	19.6	2	2	0.011
EIF3F NX_O00303-1 Eukaryotic translation initiation factor 3 subunit F	0.9828	20.2	2	3	0.011
GALNT1 NX_Q10472-1 Polypeptide N-acetylgalactosaminyltransferase 1	0.9809	5.5	2	2	0.011
GALNT10 NX_Q86SR1-1 Polypeptide N-acetylgalactosaminyltransferase 10	0.9755	7.5	3	3	0.011
FNTA NX_P49354-1 Protein farnesyltransferase/geranylgeranyltransferase type-1 subunit alpha	0.9725	4.7	1	2	0.011
TNPO1 NX_Q92973-1 Transportin-1	0.9714	2.2	1	2	0.011
TPR NX_P12270-1 Nucleoprotein TPR	0.9599	0.8	1	2	0.011
MVB12B NX_Q9H7P6-1 Multivesicular body subunit 12B	0.9571	15	2	3	0.011
SPR NX_P35270-1 Sepiapterin reductase	0.9509	7.3	1	2	0.011
XPOT NX_O43592-1 Exportin-T	0.9498	1.6	1	2	0.011
CHST5 NX_Q9GZS9-1 Carbohydrate sulfotransferase 5 Iso 1 PE=2, CHST6 NX_Q9GZX3-1 Carbohydrate sulfotransferase 6	0.9464	4.8	1	2	0.011
RHOA NX_P61586-1 Transforming protein RhoA	0.9517	36.8	3	3	0.01
PITPNA NX_Q00169-1 Phosphatidylinositol transfer protein alpha	0.9987	15.6	2	2	0.01
PCDH15 NX_Q96QU1-1 Protocadherin-15	0.9986	1.3	2	2	0.01
RUVBL1 NX_Q9Y265-1 RuvB-like 1	0.9986	5.3	2	2	0.01
NAGK NX_Q9UJ70-1 N-acetyl-D-glucosamine kinase	0.9981	10.8	2	3	0.01
NUCB2 NX_P80303-1 Nucleobindin-2	0.9977	10.2	2	2	0.01
COPS3 NX_Q9UNS2-1 COP9 signalosome complex subunit 3	0.9974	5.4	2	2	0.01
DCHS1 NX_Q96JQ0-1 Protocadherin-16	0.9969	3.9	2	2	0.01
ST13 NX_P50502-1 Hsc70-interacting protein , ST13P4 NX_Q8IZP2-1 Putative protein FAM10A4 Iso 1 PE=5	0.9966	15.4	2	2	0.01
SLC38A2 NX_Q96QD8-1 Sodium-coupled neutral amino acid transporter 2	0.996	7.3	2	2	0.01
RPL13A NX_P40429-1 60S ribosomal protein L13a	0.9933	10.8	2	2	0.01
RNPEP NX_Q9H4A4-1 Aminopeptidase B	0.9925	4	2	2	0.01
HMGB3 NX_O15347-1 High mobility group protein B3	0.9918	13.5	2	2	0.01
RPS14 NX_P62263-1 40S ribosomal protein S14	0.9916	15.9	2	2	0.01
KIF5B NX_P33176-1 Kinesin-1 heavy chain	0.9889	4	2	2	0.01
PSMD2 NX_Q13200-1 26S proteasome non-ATPase regulatory subunit 2	0.9867	4.3	2	2	0.01
PTGR1 NX_Q14914-1 Prostaglandin reductase 1	0.9867	8.8	2	3	0.01
XPNPEP1 NX_Q9NQW7-1 Xaa-Pro aminopeptidase 1	0.9866	4.3	2	2	0.01
DDR2 NX_Q16832-1 Discoidin domain-containing receptor 2	0.9865	3.4	2	2	0.01
ADK NX_P55263-1 Adenosine kinase	0.9861	7.2	2	3	0.01
API5 NX_Q9BZZ5-4 Apoptosis inhibitor 5 Iso 4 PE=1	0.9856	5.2	2	3	0.01
RAB2A NX_P61019-1 Ras-related protein Rab-2A	0.9849	11.8	2	2	0.01
NAA50 NX_Q9GZZ1-1 N-alpha-acetyltransferase 50	0.9846	13.6	2	2	0.01
GSTK1 NX_Q9Y2Q3-1 Glutathione S-transferase kappa 1	0.9846	11.1	2	2	0.01
BSG NX_P35613-1 Basigin	0.9835	10.6	2	3	0.01
BLVRB NX_P30043-1 Flavin reductase (NADPH)	0.9828	16	2	2	0.01
SEMA3B NX_Q13214-1 Semaphorin-3B	0.9814	4.1	2	2	0.01
PITPNB NX_P48739-1 Phosphatidylinositol transfer protein beta	0.9806	12.5	2	2	0.01
PPA1 NX_Q15181-1 Inorganic pyrophosphatase	0.9756	10.7	1	3	0.01
C1QBP NX_Q07021-1 Complement component 1 Q subcomponent-binding protein, mitochondrial	0.9679	7.1	1	2	0.01
NCSTN NX_Q92542-1 Nicastrin	0.9641	6.3	2	2	0.01
FAM198B NX_Q6UWH4-1 Protein FAM198B	0.9615	5.4	2	3	0.01
DARS NX_P14868-1 Aspartate--tRNA ligase, cytoplasmic	0.9542	5.6	1	2	0.01
ADD1 NX_P35611-1 Alpha-adducin	0.9279	3.7	1	2	0.01
EEF1B2 NX_P24534-1 Elongation factor 1-beta	0.9009	9.8	1	2	0.01
SRP14 NX_P37108-1 Signal recognition particle 14 kDa protein	0.9971	17.6	2	2	0.009
ABHD14A NX_Q9BUJ0-1 Alpha/beta hydrolase domain-containing protein 14A	0.9956	9.2	2	2	0.009
DDT NX_P30046-1 D-dopachrome decarboxylase	0.9951	19.5	2	2	0.009
NIF3L1 NX_Q9GZT8-1 NIF3-like protein 1	0.9917	5.3	2	2	0.009
ARMC10 NX_Q8N2F6-1 Armadillo repeat-containing protein 10	0.9876	7.3	2	2	0.009
LOXL1 NX_Q08397-1 Lysyl oxidase homolog 1	0.9875	5.9	2	2	0.009
IGDCC4 NX_Q8TDY8-1 Immunoglobulin superfamily DCC subclass member 4	0.9871	4.3	2	2	0.009
XYLT2 NX_Q9H1B5-1 Xylosyltransferase 2	0.9863	2.4	2	2	0.009
ANP32E NX_Q9BTT0-1 Acidic leucine-rich nuclear phosphoprotein 32 family member E	0.9821	17.2	2	2	0.009
PFN2 NX_P35080-1 Profilin-2 IIa PE=1	0.9793	22.9	2	2	0.009
GABARAPL2 NX_P60520-1 Gamma-aminobutyric acid receptor-associated protein-like 2	0.9743	12.8	2	2	0.009
SERBP1 NX_Q8NC51-1 Plasminogen activator inhibitor 1 RNA-binding protein	0.9731	5.9	2	2	0.009
VGF NX_O15240-1 Neurosecretory protein VGF	0.9682	10.7	1	2	0.009
RPS10 NX_P46783-1 40S ribosomal protein S10	0.963	14.5	2	2	0.009
RBMX NX_P38159-1 RNA-binding motif protein, X chromosome , RBMXL1 NX_Q96E39-1 RNA binding motif protein, X-linked-like-1	0.9579	7.2	2	2	0.009
MAN2A2 NX_P49641-3 Alpha-mannosidase 2x Iso 3 PE=1	0.9451	6.1	2	2	0.009
STK31 NX_Q9BXU1-1 Serine/threonine-protein kinase 31	0.9332	3.5	2	4	0.009
PDGFA NX_P04085-1 Platelet-derived growth factor subunit A Long PE=1	0.9295	3.8	2	2	0.009
CHST15 NX_Q7LFX5-1 Carbohydrate sulfotransferase 15	0.9293	17.8	1	1	0.009
DNPEP NX_Q9ULA0-1 Aspartyl aminopeptidase	0.9131	3.4	2	2	0.009
ABCE1 NX_P61221-1 ATP-binding cassette sub-family E member 1	0.9079	8	2	2	0.009
XPO7 NX_Q9UIA9-1 Exportin-7	0.9019	2.3	1	2	0.009
PCBP2 NX_Q15366-1 Poly(rC)-binding protein 2	0.9752	9	2	2	0.008
SEMA3G NX_Q9NS98-1 Semaphorin-3G	0.997	4.5	2	2	0.008
HMBS NX_P08397-1 Porphobilinogen deaminase	0.9969	11.4	2	2	0.008
EIF3A NX_Q14152-1 Eukaryotic translation initiation factor 3 subunit A	0.9961	1.1	2	2	0.008
MAN1A2 NX_O60476-1 Mannosyl-oligosaccharide 1,2-alpha-mannosidase IB	0.9823	3.3	2	2	0.008
VPS29 NX_Q9UBQ0-1 Vacuolar protein sorting-associated protein 29	0.9788	14.3	2	2	0.008
LMAN2 NX_Q12907-1 Vesicular integral-membrane protein VIP36	0.9778	13.2	2	2	0.008
RPS13 NX_P62277-1 40S ribosomal protein S13	0.9756	23.2	1	1	0.008
BDH2 NX_Q9BUT1-1 3-hydroxybutyrate dehydrogenase type 2	0.9755	9	2	2	0.008
SEC22B NX_O75396-1 Vesicle-trafficking protein SEC22b	0.9665	14.9	2	2	0.008
MOB4 NX_Q9Y3A3-1 MOB-like protein phocein	0.9665	14.2	2	3	0.008
RNF40 NX_O75150-1 E3 ubiquitin-protein ligase BRE1B	0.9662	1.8	2	2	0.008
HIST1H3A;HIST1H3B;HIST1H3C;HIST1H3D;HIST1H3E;HIST1H3F;HIST1H3G;HIST1H3H;HIST1H3I;HIST1H3J NX_P68431-1 Histone H3.1 , H3F3A;H3F3B NX_P84243-1 Histone H3.3 , HIST3H3 NX_Q16695-1 Histone H3.1t , HIST2H3A;HIST2H3C;HIST2H3D NX_Q71DI3-1 Histone H3.2	0.9625	16.9	1	1	0.008
ACP1 NX_P24666-1 Low molecular weight phosphotyrosine protein phosphatase	0.9584	12.7	2	2	0.008
ARL3 NX_P36405-1 ADP-ribosylation factor-like protein 3	0.9266	26.4	2	2	0.008
CHMP2A NX_O43633-1 Charged multivesicular body protein 2a	0.9252	7.2	2	2	0.008
FGFR4 NX_P22455-1 Fibroblast growth factor receptor 4	0.9679	1.2	2	3	0.007
PCDHA11 NX_Q9Y5I1-1 Protocadherin alpha-11 Iso 1 PE=2, PCDHA10 NX_Q9Y5I2-1 Protocadherin alpha-10 Iso 1 PE=2	0.9957	3.6	2	2	0.007
PCDHA7 NX_Q9UN72-1 Protocadherin alpha-7 Iso 1 PE=2, PCDHA6 NX_Q9UN73-1 Protocadherin alpha-6 , PCDHA4 NX_Q9UN74-1 Protocadherin alpha-4 , PCDHA9 NX_Q9Y5H5-1 Protocadherin alpha-9 Iso 1 PE=2, PCDHA8 NX_Q9Y5H6-1 Protocadherin alpha-8 Iso 1 PE=2, PCDHA5 NX_Q9Y5H7-1 Protocadherin alpha-5 , PCDHA3 NX_Q9Y5H8-1 Protocadherin alpha-3 Iso 1 PE=2	0.9932	2.9	2	2	0.007
PCDHA1 NX_Q9Y5I3-1 Protocadherin alpha-1 Iso 1 PE=2	0.9922	3.6	2	2	0.007
COTL1 NX_Q14019-1 Coactosin-like protein	0.9839	19	1	1	0.007
PLCB3 NX_Q01970-1 1-phosphatidylinositol 4,5-bisphosphate phosphodiesterase beta-3	0.9804	3.5	1	1	0.007
RPL11 NX_P62913-1 60S ribosomal protein L11	0.9709	11.8	1	1	0.007
ERO1B NX_Q86YB8-1 ERO1-like protein beta	0.9608	7.1	1	1	0.007
COPZ1 NX_P61923-1 Coatomer subunit zeta-1	0.9568	13.6	1	1	0.007
SUGT1 NX_Q9Y2Z0-1 Protein SGT1 homolog	0.9859	9.3	1	1	0.006
PLSCR3 NX_Q9NRY6-1 Phospholipid scramblase 3	0.9832	9.5	1	1	0.006
ADGRA3 NX_Q8IWK6-1 Adhesion G protein-coupled receptor A3	0.9772	4.3	1	1	0.006
ECI1 NX_P42126-1 Enoyl-CoA delta isomerase 1, mitochondrial	0.9714	7	1	1	0.006
PDGFC NX_Q9NRA1-1 Platelet-derived growth factor C	0.9568	3.5	1	1	0.006
GPR126 NX_Q86SQ4-1 G-protein coupled receptor 126	0.949	2.2	1	1	0.006
ACP5 NX_P13686-1 Tartrate-resistant acid phosphatase type 5	0.9486	9.5	1	1	0.006
MANEAL NX_Q5VSG8-1 Glycoprotein endo-alpha-1,2-mannosidase-like protein	0.9486	7.4	1	1	0.006
EIF3E NX_P60228-1 Eukaryotic translation initiation factor 3 subunit E	0.9431	4.7	1	1	0.006
EIF3K NX_Q9UBQ5-1 Eukaryotic translation initiation factor 3 subunit K	0.907	11.5	1	1	0.006
PPP1R7 NX_Q15435-1 Protein phosphatase 1 regulatory subunit 7	0.9749	5	1	1	0.005
OGFOD1 NX_Q8N543-1 Prolyl 3-hydroxylase OGFOD1	0.9725	2.8	1	1	0.005
RAB6C NX_Q9H0N0-1 Ras-related protein Rab-6C	0.9725	8.7	1	1	0.005
GNA14 NX_O95837-1 Guanine nucleotide-binding protein subunit alpha-14 , GNA11 NX_P29992-1 Guanine nucleotide-binding protein subunit alpha-11	0.9702	5.4	1	1	0.005
ZC3HAV1L NX_Q96H79-1 Zinc finger CCCH-type antiviral protein 1-like	0.9644	7.3	1	1	0.005
FTO NX_Q9C0B1-1 Alpha-ketoglutarate-dependent dioxygenase FTO	0.9633	2.8	1	1	0.005
RPA2 NX_P15927-1 Replication protein A 32 kDa subunit	0.9622	8.1	1	1	0.005
ATP6V1A NX_P38606-1 V-type proton ATPase catalytic subunit A	0.9622	2.9	1	1	0.005
SLC38A10 NX_Q9HBR0-1 Putative sodium-coupled neutral amino acid transporter 10	0.961	2.1	1	1	0.005
LSM2 NX_Q9Y333-1 U6 snRNA-associated Sm-like protein LSm2	0.9587	20	1	1	0.005
PAPPA NX_Q13219-1 Pappalysin-1	0.952	1	1	1	0.005
MSRA NX_Q9UJ68-1 Mitochondrial peptide methionine sulfoxide reductase	0.952	6.4	1	1	0.005
UBE2H NX_P62256-1 Ubiquitin-conjugating enzyme E2 H	0.9509	8.2	1	1	0.005
COPS4 NX_Q9BT78-1 COP9 signalosome complex subunit 4	0.9475	4.9	1	1	0.005
PPP6C NX_O00743-1 Serine/threonine-protein phosphatase 6 catalytic subunit	0.9442	4.9	1	1	0.005
HACD3 NX_Q9P035-1 Very-long-chain (3R)-3-hydroxyacyl-CoA dehydratase 3	0.9376	5.8	1	1	0.005
STX12 NX_Q86Y82-1 Syntaxin-12	0.9344	5.1	1	1	0.005
ACO2 NX_Q99798-1 Aconitate hydratase, mitochondrial	0.9322	2.1	1	1	0.005
MCTS1 NX_Q9ULC4-1 Malignant T-cell-amplified sequence 1	0.9322	9.4	1	1	0.005
HNRNPH3 NX_P31942-1 Heterogeneous nuclear ribonucleoprotein H3	0.929	4.9	1	1	0.005
XPO5 NX_Q9HAV4-1 Exportin-5	0.9247	1.7	1	1	0.005
RRAS2 NX_P62070-1 Ras-related protein R-Ras2	0.9237	5.9	1	1	0.005
SLC44A1 NX_Q8WWI5-1 Choline transporter-like protein 1	0.9163	2.1	1	1	0.005
PURB NX_Q96QR8-1 Transcriptional activator protein Pur-beta	0.908	4.2	1	1	0.005
U2AF1 NX_Q01081-1 Splicing factor U2AF 35 kDa subunit , U2AF1L4 NX_Q8WU68-1 Splicing factor U2AF 26 kDa subunit	0.9029	5.5	1	1	0.005

## Sheet: U2OS
description	protein probability	percent sequence coverage	number of unique peptides	number of total peptides	percent of total spectra
NID1 NX_P14543-1 Nidogen-1	1	48.4	119	594	3.535
FN1 NX_P02751-1 Fibronectin	1	39.4	99	219	1.329
HSPA8 NX_P11142-1 Heat shock cognate 71 kDa protein	1	71.7	68	227	1.182
FASN NX_P49327-1 Fatty acid synthase	1	40.5	98	195	1.159
HSP90AA1 NX_P07900-1 Heat shock protein HSP 90-alpha	1	57.8	74	200	1.035
DYNC1H1 NX_Q14204-1 Cytoplasmic dynein 1 heavy chain 1	1	30.7	137	155	1.003
HSPA1B NX_P0DMV9-1 Heat shock 70 kDa protein 1B	1	68.3	66	240	0.992
SERPINF1 NX_P36955-1 Pigment epithelium-derived factor	1	63.9	56	131	0.836
ENO1 NX_P06733-1 Alpha-enolase alpha-enolase PE=1	1	51.4	54	137	0.788
CLSTN1 NX_O94985-1 Calsyntenin-1	1	34.9	49	129	0.751
EEF2 NX_P13639-1 Elongation factor 2	1	43.4	45	118	0.707
UBA1 NX_P22314-1 Ubiquitin-like modifier-activating enzyme 1	1	50.3	53	102	0.654
NID2 NX_Q14112-1 Nidogen-2	1	36.7	49	102	0.639
NUCB1 NX_Q02818-1 Nucleobindin-1	1	72.9	42	103	0.63
AGRN NX_O00468-1 Agrin	1	22.9	52	95	0.61
HSP90AB1 NX_P08238-1 Heat shock protein HSP 90-beta	1	53.3	61	132	0.61
LAMC1 NX_P11047-1 Laminin subunit gamma-1	1	28.6	63	99	0.588
NCL NX_P19338-1 Nucleolin	1	41.3	35	95	0.571
GGH NX_Q92820-1 Gamma-glutamyl hydrolase	1	54.4	34	84	0.533
COL6A1 NX_P12109-1 Collagen alpha-1(VI) chain	1	28.8	37	88	0.523
COCH NX_O43405-1 Cochlin	1	46.9	32	82	0.522
FLNB NX_O75369-1 Filamin-B	1	33.9	75	89	0.502
PKM NX_P14618-1 Pyruvate kinase PKM M2 PE=1	1	61	38	84	0.499
QSOX1 NX_O00391-1 Sulfhydryl oxidase 1	1	34.4	38	86	0.498
TKT NX_P29401-1 Transketolase	1	49.4	41	79	0.477
PLTP NX_P55058-1 Phospholipid transfer protein	1	43.8	33	72	0.466
GAPDH NX_P04406-1 Glyceraldehyde-3-phosphate dehydrogenase	1	68.4	24	74	0.464
CLTC NX_Q00610-1 Clathrin heavy chain 1	1	38.8	62	74	0.461
CSE1L NX_P55060-1 Exportin-2	1	44.3	38	75	0.453
CST3 NX_P01034-1 Cystatin-C	1	46.6	17	63	0.452
VCP NX_P55072-1 Transitional endoplasmic reticulum ATPase	1	45.5	39	73	0.451
CPE NX_P16870-1 Carboxypeptidase E	1	52.9	37	78	0.44
GANAB NX_Q14697-1 Neutral alpha-glucosidase AB	1	44	39	69	0.433
PDCD6IP NX_Q8WUM4-1 Programmed cell death 6-interacting protein	1	47	42	69	0.431
HMCN1 NX_Q96RW7-1 Hemicentin-1	1	12.7	64	67	0.423
TNC NX_P24821-1 Tenascin	1	23.1	48	62	0.415
HSPA5 NX_P11021-1 78 kDa glucose-regulated protein	1	56	48	78	0.415
HSPD1 NX_P10809-1 60 kDa heat shock protein, mitochondrial	1	62.5	37	64	0.41
LAMB1 NX_P07942-1 Laminin subunit beta-1	1	22.1	43	67	0.399
HSPA4 NX_P34932-1 Heat shock 70 kDa protein 4	1	45.8	45	70	0.399
CAND1 NX_Q86VP6-1 Cullin-associated NEDD8-dissociated protein 1	1	33.6	33	62	0.382
PARP1 NX_P09874-1 Poly [ADP-ribose] polymerase 1	1	40.9	33	68	0.377
FLNA NX_P21333-1 Filamin-A	1	27	60	64	0.373
LAMA4 NX_Q16363-1 Laminin subunit alpha-4	1	24.2	44	65	0.371
LDHB NX_P07195-1 L-lactate dehydrogenase B chain	1	53.6	38	65	0.37
TLN1 NX_Q9Y490-1 Talin-1	1	27.9	45	62	0.37
ALDOA NX_P04075-1 Fructose-bisphosphate aldolase A	1	55.8	36	64	0.364
KPNB1 NX_Q14974-1 Importin subunit beta-1	1	37.7	31	57	0.356
FAT1 NX_Q14517-1 Protocadherin Fat 1	1	16	50	55	0.352
COL14A1 NX_Q05707-1 Collagen alpha-1(XIV) chain	1	32.5	36	54	0.351
ACTG1 NX_P63261-1 Actin, cytoplasmic 2	1	46.4	27	59	0.351
TUBA1B NX_P68363-1 Tubulin alpha-1B chain , TUBA1C NX_Q9BQE3-1 Tubulin alpha-1C chain	1	41	21	56	0.346
LAMA1 NX_P25391-1 Laminin subunit alpha-1	1	17.5	41	56	0.345
HSPA1L NX_P34931-1 Heat shock 70 kDa protein 1-like	1	37.8	30	131	0.344
CKB NX_P12277-1 Creatine kinase B-type	1	57.5	27	52	0.343
LAMB2 NX_P55268-1 Laminin subunit beta-2	1	24.9	44	53	0.342
FAT3 NX_Q8TDW7-1 Protocadherin Fat 3	1	13.2	44	53	0.332
CDH2 NX_P19022-1 Cadherin-2	1	28.1	28	51	0.329
FREM2 NX_Q5SZK8-1 FRAS1-related extracellular matrix protein 2	1	21.5	39	50	0.327
LDHA NX_P00338-1 L-lactate dehydrogenase A chain	1	55.1	32	55	0.318
ACLY NX_P53396-1 ATP-citrate synthase	1	26.9	31	52	0.312
YWHAE NX_P62258-1 14-3-3 protein epsilon	1	76.5	36	54	0.312
PGK1 NX_P00558-1 Phosphoglycerate kinase 1	1	60.2	41	51	0.309
LRP1 NX_Q07954-1 Prolow-density lipoprotein receptor-related protein 1	1	10	41	47	0.309
PLS3 NX_P13797-1 Plastin-3	1	42.4	32	58	0.306
DSG2 NX_Q14126-1 Desmoglein-2	1	25.1	25	52	0.305
GPI NX_P06744-1 Glucose-6-phosphate isomerase	1	43	26	48	0.304
VCAN NX_P13611-1 Versican core protein V0 PE=1	1	8.2	39	53	0.301
PSAP NX_P07602-1 Prosaposin Sap-mu-0 PE=1	1	25.8	17	48	0.3
TPI1 NX_P60174-3 Triosephosphate isomerase	1	53.5	29	46	0.293
STC2 NX_O76061-1 Stanniocalcin-2	1	22.2	10	48	0.287
GOLM1 NX_Q8NBJ4-1 Golgi membrane protein 1	1	58.4	30	55	0.285
KRT1 NX_P04264-1 Keratin, type II cytoskeletal 1	1	41.6	29	49	0.281
PYGL NX_P06737-1 Glycogen phosphorylase, liver form	1	41	34	49	0.281
SERPINI1 NX_Q99574-1 Neuroserpin	1	60.2	20	45	0.279
MAN1A1 NX_P33908-1 Mannosyl-oligosaccharide 1,2-alpha-mannosidase IA	1	40.4	25	45	0.276
ACTN4 NX_O43707-1 Alpha-actinin-4	1	43.5	40	50	0.274
PDIA3 NX_P30101-1 Protein disulfide-isomerase A3	1	55	28	44	0.27
LAMA5 NX_O15230-1 Laminin subunit alpha-5	1	13.1	36	44	0.264
GDI2 NX_P50395-1 Rab GDP dissociation inhibitor beta	1	51.5	24	51	0.261
IPO5 NX_O00410-1 Importin-5	1	25.6	25	40	0.26
B4GAT1 NX_O43505-1 Beta-1,4-glucuronyltransferase 1	1	25.3	22	41	0.258
GBA NX_P04062-1 Glucosylceramidase Long PE=1	1	50.4	23	43	0.258
P4HB NX_P07237-1 Protein disulfide-isomerase	1	45.3	23	42	0.258
PPIA NX_P62937-1 Peptidyl-prolyl cis-trans isomerase A	1	44.2	17	38	0.251
XRCC5 NX_P13010-1 X-ray repair cross-complementing protein 5	1	49.3	27	45	0.245
LGALS3BP NX_Q08380-1 Galectin-3-binding protein	1	26	22	41	0.245
GALNT2 NX_Q10471-1 Polypeptide N-acetylgalactosaminyltransferase 2	1	42.4	25	40	0.241
KRT10 NX_P13645-1 Keratin, type I cytoskeletal 10	1	50.5	24	41	0.24
PTPRF NX_P10586-1 Receptor-type tyrosine-protein phosphatase F	1	15.3	22	38	0.232
FBLN1 NX_P23142-1 Fibulin-1 D PE=1	1	20.5	17	38	0.231
PFAS NX_O15067-1 Phosphoribosylformylglycinamidine synthase	1	24.1	26	35	0.22
HSPG2 NX_P98160-1 Basement membrane-specific heparan sulfate proteoglycan core protein	1	9.2	29	32	0.217
GLA NX_P06280-1 Alpha-galactosidase A	1	32.6	14	39	0.213
VCL NX_P18206-1 Vinculin Iso 2 PE=1	1	32.3	27	34	0.212
CHID1 NX_Q9BWS9-1 Chitinase domain-containing protein 1	1	46.3	25	34	0.208
FKBP4 NX_Q02790-1 Peptidyl-prolyl cis-trans isomerase FKBP4	1	44.9	16	33	0.205
HSP90B1 NX_P14625-1 Endoplasmin	1	33.5	27	39	0.203
NPM1 NX_P06748-1 Nucleophosmin	1	35.4	19	35	0.202
PXDN NX_Q92626-1 Peroxidasin homolog	1	19.1	24	32	0.197
SLC3A2 NX_P08195-1 4F2 cell-surface antigen heavy chain	1	29.5	21	32	0.194
EIF4A1 NX_P60842-1 Eukaryotic initiation factor 4A-I	1	58.9	27	39	0.194
EZR NX_P15311-1 Ezrin	1	32.9	13	28	0.192
NDNF NX_Q8TB73-1 Protein NDNF	1	46.3	19	33	0.192
MDH1 NX_P40925-1 Malate dehydrogenase, cytoplasmic	1	45.2	16	33	0.191
GARS NX_P41250-1 Glycine--tRNA ligase	1	29.5	17	34	0.19
IPO9 NX_Q96P70-1 Importin-9	1	22.6	18	31	0.19
SNRNP200 NX_O75643-1 U5 small nuclear ribonucleoprotein 200 kDa helicase	1	19.2	26	29	0.189
TUBB NX_P07437-1 Tubulin beta chain	1	46.2	20	43	0.189
PCNA NX_P12004-1 Proliferating cell nuclear antigen	1	57.9	18	30	0.187
PDIA4 NX_P13667-1 Protein disulfide-isomerase A4	1	36.7	18	30	0.187
HUWE1 NX_Q7Z6Z7-1 E3 ubiquitin-protein ligase HUWE1	1	9.4	23	31	0.187
COL5A1 NX_P20908-1 Collagen alpha-1(V) chain	1	15.2	17	29	0.184
YWHAZ NX_P63104-1 14-3-3 protein zeta/delta	1	63.7	27	43	0.184
QPCT NX_Q16769-1 Glutaminyl-peptide cyclotransferase	1	56.5	19	29	0.183
EEF1A1 NX_P68104-1 Elongation factor 1-alpha 1 , EEF1A1P5 NX_Q5VTE0-1 Putative elongation factor 1-alpha-like 3 Iso 1 PE=5	1	27.7	14	29	0.18
GDI1 NX_P31150-1 Rab GDP dissociation inhibitor alpha	1	47.4	20	35	0.179
COL18A1 NX_P39060-3 Collagen alpha-1(XVIII) chain	1	17.6	15	29	0.179
PA2G4 NX_Q9UQ80-1 Proliferation-associated protein 2G4	1	55.8	19	28	0.178
XRCC6 NX_P12956-1 X-ray repair cross-complementing protein 6	1	44.8	20	29	0.177
KRT2 NX_P35908-1 Keratin, type II cytoskeletal 2 epidermal	1	39.4	22	35	0.177
PNP NX_P00491-1 Purine nucleoside phosphorylase	1	63.3	22	27	0.176
SDCBP NX_O00560-1 Syntenin-1	1	58.7	18	27	0.174
SPTAN1 NX_Q13813-1 Spectrin alpha chain, non-erythrocytic 1	1	14.2	20	28	0.174
PPP2R1A NX_P30153-1 Serine/threonine-protein phosphatase 2A 65 kDa regulatory subunit A alpha	1	35.5	19	28	0.174
STIP1 NX_P31948-1 Stress-induced-phosphoprotein 1	1	42.9	26	30	0.172
PRCP NX_P42785-1 Lysosomal Pro-X carboxypeptidase	1	22.8	16	27	0.172
APP NX_P05067-1 Amyloid beta A4 protein APP770 PE=1	1	19.9	16	29	0.171
ANP32A NX_P39687-1 Acidic leucine-rich nuclear phosphoprotein 32 family member A	1	34.9	9	26	0.171
CHGA NX_P10645-1 Chromogranin-A	1	37.6	12	30	0.169
UBB NX_P0CG47-1 Polyubiquitin-B , UBC NX_P0CG48-1 Polyubiquitin-C , RPS27A NX_P62979-1 Ubiquitin-40S ribosomal protein S27a , UBA52 NX_P62987-1 Ubiquitin-60S ribosomal protein L40	1	61.8	8	30	0.168
APLP2 NX_Q06481-1 Amyloid-like protein 2	1	17.8	11	25	0.164
DDB1 NX_Q16531-1 DNA damage-binding protein 1	1	24.6	19	24	0.164
NAGLU NX_P54802-1 Alpha-N-acetylglucosaminidase	1	32.6	17	24	0.163
PRDX1 NX_Q06830-1 Peroxiredoxin-1	1	53.3	25	30	0.162
PGM1 NX_P36871-1 Phosphoglucomutase-1	1	40.9	17	30	0.16
PGAM1 NX_P18669-1 Phosphoglycerate mutase 1	1	59.4	18	23	0.159
XPO1 NX_O14980-1 Exportin-1	1	21.9	18	24	0.158
EEF1G NX_P26641-1 Elongation factor 1-gamma	1	41	18	28	0.157
TALDO1 NX_P37837-1 Transaldolase	1	32.6	16	27	0.157
SLIT2 NX_O94813-1 Slit homolog 2 protein	1	16.5	20	24	0.155
RPLP0 NX_P05388-1 60S acidic ribosomal protein P0	1	41	15	23	0.155
HSPA13 NX_P48723-1 Heat shock 70 kDa protein 13	1	46.7	18	27	0.153
LTA4H NX_P09960-1 Leukotriene A-4 hydrolase	1	37.8	17	23	0.152
DAG1 NX_Q14118-1 Dystroglycan	1	16.4	16	30	0.152
MDH2 NX_P40926-1 Malate dehydrogenase, mitochondrial	1	52.7	16	25	0.151
NPEPPS NX_P55786-1 Puromycin-sensitive aminopeptidase	1	32.6	22	24	0.151
PTPRK NX_Q15262-1 Receptor-type tyrosine-protein phosphatase kappa	1	12.6	13	23	0.15
RPSA NX_P08865-1 40S ribosomal protein SA	1	35.3	14	22	0.147
PSMB1 NX_P20618-1 Proteasome subunit beta type-1	1	59.8	15	21	0.147
MINPP1 NX_Q9UNW1-1 Multiple inositol polyphosphate phosphatase 1	1	22.8	12	25	0.147
CTSD NX_P07339-1 Cathepsin D	1	33.5	18	21	0.146
LMAN2 NX_Q12907-1 Vesicular integral-membrane protein VIP36	1	43.3	13	23	0.145
EIF5A NX_P63241-1 Eukaryotic translation initiation factor 5A-1	1	64.9	17	25	0.145
IGF2R NX_P11717-1 Cation-independent mannose-6-phosphate receptor	1	8.4	21	22	0.144
SERPINE2 NX_P07093-1 Glia-derived nexin	1	36.7	12	29	0.143
NEO1 NX_Q92859-1 Neogenin	1	10.4	11	22	0.14
YWHAB NX_P31946-1 14-3-3 protein beta/alpha Long PE=1	1	66.3	21	39	0.14
CA2 NX_P00918-1 Carbonic anhydrase 2	1	62.3	18	24	0.138
ATRN NX_O75882-1 Attractin	1	11.5	20	23	0.137
OTUB1 NX_Q96FW1-1 Ubiquitin thioesterase OTUB1	1	63.1	17	20	0.137
VIM NX_P08670-1 Vimentin	1	34.8	19	27	0.137
HSPH1 NX_Q92598-1 Heat shock protein 105 kDa Alpha PE=1	1	26.8	18	23	0.136
NOMO1 NX_Q15155-1 Nodal modulator 1	1	29.1	20	25	0.136
NELL2 NX_Q99435-1 Protein kinase C-binding protein NELL2	1	17.6	10	22	0.135
HNRNPK NX_P61978-1 Heterogeneous nuclear ribonucleoprotein K	1	27.6	10	24	0.134
PFN1 NX_P07737-1 Profilin-1	1	58.6	16	22	0.133
NUCB2 NX_P80303-1 Nucleobindin-2	1	30	11	23	0.133
EXT1 NX_Q16394-1 Exostosin-1	1	21.2	10	22	0.133
DDX39B NX_Q13838-1 Spliceosome RNA helicase DDX39B	1	40	17	21	0.133
TUBB4B NX_P68371-1 Tubulin beta-4B chain	1	45.8	20	36	0.132
GSTP1 NX_P09211-1 Glutathione S-transferase P	1	56.2	16	21	0.13
CANX NX_P27824-1 Calnexin	1	23	11	22	0.129
NASP NX_P49321-1 Nuclear autoantigenic sperm protein	1	27.9	14	25	0.129
NPTX1 NX_Q15818-1 Neuronal pentraxin-1	1	28.9	16	23	0.129
SUPT16H NX_Q9Y5B9-1 FACT complex subunit SPT16	1	17	11	21	0.129
CALR NX_P27797-1 Calreticulin	1	34.1	18	24	0.128
PRDX2 NX_P32119-1 Peroxiredoxin-2	1	42.4	19	23	0.128
SND1 NX_Q7KZF4-1 Staphylococcal nuclease domain-containing protein 1	1	20.4	12	20	0.128
ATP6AP2 NX_O75787-1 Renin receptor	1	54	18	19	0.127
YWHAG NX_P61981-1 14-3-3 protein gamma	1	53	20	27	0.127
CLSTN3 NX_Q9BQT9-1 Calsyntenin-3	1	17.6	14	19	0.126
ADSL NX_P30566-1 Adenylosuccinate lyase	1	30.6	13	19	0.125
ATIC NX_P31939-1 Bifunctional purine biosynthesis protein PURH	1	36.5	17	19	0.125
BTD NX_P43251-1 Biotinidase	1	19	8	18	0.125
CCT5 NX_P48643-1 T-complex protein 1 subunit epsilon	1	34	15	19	0.124
PSAT1 NX_Q9Y617-1 Phosphoserine aminotransferase	1	34.9	18	20	0.124
PARK7 NX_Q99497-1 Protein deglycase DJ-1	1	52.4	11	19	0.123
RBBP4 NX_Q09028-1 Histone-binding protein RBBP4	1	27.3	10	27	0.122
SET NX_Q01105-1 Protein SET	1	39.3	10	20	0.122
KRT9 NX_P35527-1 Keratin, type I cytoskeletal 9	1	30.3	13	18	0.121
PRKDC NX_P78527-1 DNA-dependent protein kinase catalytic subunit	1	3.5	14	21	0.121
COL2A1 NX_P02458-2 Collagen alpha-1(II) chain Iso 2 PE=1	1	14	16	18	0.119
EXT2 NX_Q93063-1 Exostosin-2	1	18	10	18	0.118
LGMN NX_Q99538-1 Legumain	1	26.6	10	18	0.118
FSTL1 NX_Q12841-1 Follistatin-related protein 1	1	19.5	10	21	0.116
IPO7 NX_O95373-1 Importin-7	1	17.1	15	17	0.115
PPIB NX_P23284-1 Peptidyl-prolyl cis-trans isomerase B	1	48.1	16	18	0.115
MSN NX_P26038-1 Moesin	1	28.4	10	11	0.115
CCT2 NX_P78371-1 T-complex protein 1 subunit beta	1	33.6	12	17	0.115
GOT1 NX_P17174-1 Aspartate aminotransferase, cytoplasmic	1	48.7	15	18	0.114
PSMA2 NX_P25787-1 Proteasome subunit alpha type-2	1	53.8	13	16	0.113
KPNA2 NX_P52292-1 Importin subunit alpha-1	1	27.4	11	18	0.113
CALU NX_O43852-1 Calumenin	1	45.4	11	23	0.111
TARS NX_P26639-1 Threonine--tRNA ligase, cytoplasmic	1	19.9	15	18	0.111
FAM3C NX_Q92520-1 Protein FAM3C	1	47.1	14	17	0.111
RDX NX_P35241-1 Radixin	1	26.4	9	12	0.11
B4GALT1 NX_P15291-1 Beta-1,4-galactosyltransferase 1 Long PE=1	1	29.1	8	16	0.109
PSMB5 NX_P28074-1 Proteasome subunit beta type-5	1	43	14	16	0.108
PSMB3 NX_P49720-1 Proteasome subunit beta type-3	1	51.2	14	17	0.108
SF3B3 NX_Q15393-1 Splicing factor 3B subunit 3	1	17.9	19	20	0.108
SLC39A10 NX_Q9ULF5-1 Zinc transporter ZIP10	1	11.2	8	15	0.108
SSB NX_P05455-1 Lupus La protein	1	33.8	14	16	0.107
AGL NX_P35573-1 Glycogen debranching enzyme	1	13.7	13	16	0.107
B2M NX_P61769-1 Beta-2-microglobulin	1	19.3	8	16	0.107
MEGF8 NX_Q7Z7M0-1 Multiple epidermal growth factor-like domains protein 8	1	7.9	15	16	0.107
PGD NX_P52209-1 6-phosphogluconate dehydrogenase, decarboxylating	1	39.3	16	17	0.106
PRDX6 NX_P30041-1 Peroxiredoxin-6	1	46.9	15	17	0.105
CANT1 NX_Q8WVQ1-1 Soluble calcium-activated nucleotidase 1	1	34.7	16	18	0.105
PTPRS NX_Q13332-1 Receptor-type tyrosine-protein phosphatase S	1	11.2	14	19	0.105
YWHAH NX_Q04917-1 14-3-3 protein eta	1	46.3	18	26	0.105
AHCY NX_P23526-1 Adenosylhomocysteinase	1	33.8	15	16	0.104
PSMA1 NX_P25786-1 Proteasome subunit alpha type-1 Short PE=1	1	46.8	12	16	0.104
SCG3 NX_Q8WXD2-1 Secretogranin-3	1	14.7	6	17	0.104
SIL1 NX_Q9H173-1 Nucleotide exchange factor SIL1	1	19.1	11	18	0.103
AKR1B1 NX_P15121-1 Aldose reductase	1	41.1	11	17	0.103
FBN2 NX_P35556-1 Fibrillin-2	1	4.1	12	18	0.103
TPP1 NX_O14773-1 Tripeptidyl-peptidase 1	1	32.1	12	15	0.101
TCP1 NX_P17987-1 T-complex protein 1 subunit alpha	1	37.8	13	15	0.101
CCT6A NX_P40227-1 T-complex protein 1 subunit zeta	1	22	10	16	0.101
ACAT2 NX_Q9BWD1-1 Acetyl-CoA acetyltransferase, cytosolic	1	33.8	13	18	0.1
TXNRD1 NX_Q16881-1 Thioredoxin reductase 1, cytoplasmic	1	23.4	11	15	0.099
GSN NX_P06396-1 Gelsolin	1	13.4	9	14	0.098
LRP2 NX_P98164-1 Low-density lipoprotein receptor-related protein 2	1	4	12	15	0.098
PAM NX_P19021-1 Peptidyl-glycine alpha-amidating monooxygenase	1	13.5	9	18	0.097
RAN NX_P62826-1 GTP-binding nuclear protein Ran	1	62.5	12	14	0.097
YWHAQ NX_P27348-1 14-3-3 protein theta	1	46.9	17	23	0.097
PEPD NX_P12955-1 Xaa-Pro dipeptidase	1	18.7	8	14	0.096
RPS3 NX_P23396-1 40S ribosomal protein S3	1	63	16	16	0.096
ILF2 NX_Q12905-1 Interleukin enhancer-binding factor 2	1	41	13	14	0.096
CTSC NX_P53634-1 Dipeptidyl peptidase 1	1	17.9	11	16	0.094
NME2 NX_P22392-1 Nucleoside diphosphate kinase B	1	72.4	11	12	0.094
CPNE8 NX_Q86YQ8-1 Copine-8	1	28.7	11	15	0.094
HEXB NX_P07686-1 Beta-hexosaminidase subunit beta	1	24.6	11	14	0.093
RNPEP NX_Q9H4A4-1 Aminopeptidase B	1	21.7	12	14	0.093
SF3B1 NX_O75533-1 Splicing factor 3B subunit 1	1	12	11	14	0.092
PSMB2 NX_P49721-1 Proteasome subunit beta type-2	1	67.7	11	15	0.091
HNRNPA2B1 NX_P22626-1 Heterogeneous nuclear ribonucleoproteins A2/B1 B1 PE=1	1	35.1	10	15	0.09
ACTN1 NX_P12814-1 Alpha-actinin-1	1	25.6	19	22	0.09
PHGDH NX_O43175-1 D-3-phosphoglycerate dehydrogenase	1	22	9	14	0.089
TSN NX_Q15631-1 Translin	1	59.2	12	14	0.089
PLOD1 NX_Q02809-1 Procollagen-lysine,2-oxoglutarate 5-dioxygenase 1	1	24.6	11	13	0.089
PSMA7 NX_O14818-1 Proteasome subunit alpha type-7	1	46.8	13	14	0.088
PVR NX_P15151-1 Poliovirus receptor Alpha PE=1	1	17	8	13	0.087
BLMH NX_Q13867-1 Bleomycin hydrolase	1	17.8	5	14	0.087
FSCN1 NX_Q16658-1 Fascin	1	26.6	12	14	0.087
MAN2A1 NX_Q16706-1 Alpha-mannosidase 2	1	14.4	11	13	0.087
CCT7 NX_Q99832-1 T-complex protein 1 subunit eta	1	26	12	14	0.087
TROVE2 NX_P10155-1 60 kDa SS-A/Ro ribonucleoprotein Long PE=1	1	33.3	10	12	0.086
OLA1 NX_Q9NTK5-1 Obg-like ATPase 1	1	35.4	12	13	0.086
SUSD5 NX_O60279-1 Sushi domain-containing protein 5	1	6.5	4	14	0.085
CD109 NX_Q6YHK3-1 CD109 antigen	1	7	10	15	0.085
CBR1 NX_P16152-1 Carbonyl reductase [NADPH] 1	1	48.4	13	14	0.085
SPTBN1 NX_Q01082-1 Spectrin beta chain, non-erythrocytic 1 Long PE=1	1	8.8	11	12	0.085
AK2 NX_P54819-1 Adenylate kinase 2, mitochondrial	1	59	12	13	0.083
CFL1 NX_P23528-1 Cofilin-1	1	60.8	12	14	0.082
DSC3 NX_Q14574-1 Desmocollin-3 3A PE=1	1	7.6	12	13	0.082
NAP1L4 NX_Q99733-1 Nucleosome assembly protein 1-like 4	1	21.1	7	14	0.082
PLAT NX_P00750-1 Tissue-type plasminogen activator	1	13.3	8	12	0.081
PSMD2 NX_Q13200-1 26S proteasome non-ATPase regulatory subunit 2	1	13	9	12	0.081
ALCAM NX_Q13740-1 CD166 antigen	1	20.4	8	13	0.081
PTGFRN NX_Q9P2B2-1 Prostaglandin F2 receptor negative regulator	1	20	13	14	0.081
APEX1 NX_P27695-1 DNA-(apurinic or apyrimidinic site) lyase	1	32.4	10	14	0.08
USP9X NX_Q93008-3 Probable ubiquitin carboxyl-terminal hydrolase FAF-X	1	6.6	12	12	0.08
PSMB4 NX_P28070-1 Proteasome subunit beta type-4	1	48.5	11	11	0.079
PDIA6 NX_Q15084-1 Protein disulfide-isomerase A6	1	22.7	10	11	0.079
ILF3 NX_Q12906-1 Interleukin enhancer-binding factor 3	1	11.3	7	12	0.079
HEXA NX_P06865-1 Beta-hexosaminidase subunit alpha	1	16.1	10	12	0.078
PLOD3 NX_O60568-1 Procollagen-lysine,2-oxoglutarate 5-dioxygenase 3	1	22.9	11	13	0.076
PSMB6 NX_P28072-1 Proteasome subunit beta type-6	1	37.7	8	12	0.076
HNRNPL NX_P14866-1 Heterogeneous nuclear ribonucleoprotein L	1	21.2	6	11	0.075
AARS NX_P49588-1 Alanine--tRNA ligase, cytoplasmic	1	17.6	12	13	0.075
GLO1 NX_Q04760-1 Lactoylglutathione lyase	1	43.5	10	15	0.075
GPC4 NX_O75487-1 Glypican-4	1	16.5	9	12	0.074
KPNA4 NX_O00629-1 Importin subunit alpha-3	1	10.2	3	11	0.074
COL4A2 NX_P08572-1 Collagen alpha-2(IV) chain	1	2	3	10	0.073
ANXA5 NX_P08758-1 Annexin A5	1	48.1	10	12	0.073
GPC1 NX_P35052-1 Glypican-1	1	22.6	9	11	0.073
IARS NX_P41252-1 Isoleucine--tRNA ligase, cytoplasmic	1	6.8	8	11	0.073
HIST1H4A;HIST1H4B;HIST1H4C;HIST1H4D;HIST1H4E;HIST1H4F;HIST1H4H;HIST1H4I;HIST1H4J;HIST1H4K;HIST1H4L;HIST2H4A;HIST2H4B;HIST4H4 NX_P62805-1 Histone H4	1	59.2	9	10	0.073
PCSK5 NX_Q92824-1 Proprotein convertase subtilisin/kexin type 5 PC6B PE=1	1	6.1	10	14	0.073
PCMT1 NX_P22061-1 Protein-L-isoaspartate(D-aspartate) O-methyltransferase	1	51.1	11	11	0.072
SERPINB6 NX_P35237-1 Serpin B6	1	30.1	8	10	0.072
EIF4A3 NX_P38919-1 Eukaryotic initiation factor 4A-III	1	34.1	8	11	0.072
CCT4 NX_P50991-1 T-complex protein 1 subunit delta	1	27.1	10	13	0.072
ENPP2 NX_Q13822-1 Ectonucleotide pyrophosphatase/phosphodiesterase family member 2	1	21.1	11	11	0.072
VPS35 NX_Q96QK1-1 Vacuolar protein sorting-associated protein 35	1	14.7	8	10	0.072
ADAMTS1 NX_Q9UHI8-1 A disintegrin and metalloproteinase with thrombospondin motifs 1	1	8.2	7	12	0.072
MMP2 NX_P08253-1 72 kDa type IV collagenase	1	22	11	12	0.072
EIF4A2 NX_Q14240-1 Eukaryotic initiation factor 4A-II	0.9954	28.7	1	3	0.072
PLOD2 NX_O00469-1 Procollagen-lysine,2-oxoglutarate 5-dioxygenase 2	1	11.7	8	10	0.071
CLN5 NX_O75503-1 Ceroid-lipofuscinosis neuronal protein 5	1	16.5	9	11	0.071
DNAJA1 NX_P31689-1 DnaJ homolog subfamily A member 1	1	34	11	14	0.071
PTK7 NX_Q13308-1 Inactive tyrosine-protein kinase 7	1	9.8	7	11	0.071
ACTR3 NX_P61158-1 Actin-related protein 3	1	33	11	12	0.071
TFRC NX_P02786-1 Transferrin receptor protein 1	1	12.2	8	11	0.07
CBS NX_P35520-1 Cystathionine beta-synthase	1	22.1	7	12	0.07
CCT8 NX_P50990-1 T-complex protein 1 subunit theta	1	26.8	11	12	0.07
UBR4 NX_Q5T4S7-1 E3 ubiquitin-protein ligase UBR4	1	2.9	7	10	0.07
PGM2 NX_Q96G03-1 Phosphoglucomutase-2	1	18.3	6	10	0.07
CACYBP NX_Q9HB71-1 Calcyclin-binding protein	1	59.6	11	12	0.069
FAM20B NX_O75063-1 Glycosaminoglycan xylosylkinase	1	23.7	8	10	0.068
CLU NX_P10909-1 Clusterin	1	22	7	10	0.068
MBTPS1 NX_Q14703-1 Membrane-bound transcription factor site-1 protease	1	15	9	11	0.068
CNDP2 NX_Q96KP4-1 Cytosolic non-specific dipeptidase	1	29.1	10	11	0.068
GART NX_P22102-1 Trifunctional purine biosynthetic protein adenosine-3 Long PE=1	1	14.1	10	12	0.067
SRSF1 NX_Q07955-1 Serine/arginine-rich splicing factor 1 ASF-1 PE=1	1	43.5	10	11	0.067
IDH1 NX_O75874-1 Isocitrate dehydrogenase [NADP] cytoplasmic	1	25.8	10	11	0.066
RPS7 NX_P62081-1 40S ribosomal protein S7	1	61.9	9	13	0.066
HIST1H2BK NX_O60814-1 Histone H2B type 1-K , HIST1H2BD NX_P58876-1 Histone H2B type 1-D , HIST1H2BC;HIST1H2BE;HIST1H2BF;HIST1H2BG;HIST1H2BI NX_P62807-1 Histone H2B type 1-C/E/F/G/I , HIST2H2BF NX_Q5QNW6-1 Histone H2B type 2-F , HIST1H2BH NX_Q93079-1 Histone H2B type 1-H , HIST1H2BN NX_Q99877-1 Histone H2B type 1-N , HIST1H2BM NX_Q99879-1 Histone H2B type 1-M	1	52.4	13	20	0.066
ESD NX_P10768-1 S-formylglutathione hydrolase	1	36.2	9	10	0.065
CTH NX_P32929-1 Cystathionine gamma-lyase	1	29.6	10	10	0.065
PCOLCE2 NX_Q9UKZ9-1 Procollagen C-endopeptidase enhancer 2	1	24.1	10	12	0.065
CLIC1 NX_O00299-1 Chloride intracellular channel protein 1	1	40.7	8	9	0.064
SERPINC1 NX_P01008-1 Antithrombin-III	1	17.5	6	12	0.064
CMPK1 NX_P30085-1 UMP-CMP kinase	1	43.9	9	10	0.064
PPT1 NX_P50897-1 Palmitoyl-protein thioesterase 1	1	20.9	9	14	0.064
NEU1 NX_Q99519-1 Sialidase-1	1	26.7	9	10	0.064
TXN NX_P10599-1 Thioredoxin	1	42.9	7	11	0.063
MTHFD1 NX_P11586-1 C-1-tetrahydrofolate synthase, cytoplasmic	1	12.2	7	10	0.063
RPL5 NX_P46777-1 60S ribosomal protein L5	1	19.9	11	11	0.063
SARS NX_P49591-1 Serine--tRNA ligase, cytoplasmic	1	22	7	10	0.063
CD81 NX_P60033-1 CD81 antigen	1	11.9	5	10	0.063
ACTR2 NX_P61160-1 Actin-related protein 2	1	34.3	8	10	0.063
ROBO1 NX_Q9Y6N7-1 Roundabout homolog 1	1	8.5	7	9	0.063
RPS2 NX_P15880-1 40S ribosomal protein S2	1	37.9	9	11	0.062
IGFBP2 NX_P18065-1 Insulin-like growth factor-binding protein 2	1	21.2	6	11	0.062
PAICS NX_P22234-1 Multifunctional protein ADE2	1	22.4	10	12	0.062
NAMPT NX_P43490-1 Nicotinamide phosphoribosyltransferase	1	20.2	8	11	0.062
NPTX2 NX_P47972-1 Neuronal pentraxin-2	1	24.6	7	12	0.062
BLVRA NX_P53004-1 Biliverdin reductase A	1	31.1	8	10	0.062
RAD23B NX_P54727-1 UV excision repair protein RAD23 homolog B	1	18.6	5	11	0.062
DSC2 NX_Q02487-1 Desmocollin-2 2A PE=1	1	11.4	8	9	0.062
FRAS1 NX_Q86XX4-1 Extracellular matrix protein FRAS1	1	5.5	11	12	0.062
WARS NX_P23381-1 Tryptophan--tRNA ligase, cytoplasmic	1	28.7	8	13	0.061
SSRP1 NX_Q08945-1 FACT complex subunit SSRP1	1	14.5	7	9	0.061
B3GAT3 NX_O94766-1 Galactosylgalactosylxylosylprotein 3-beta-glucuronosyltransferase 3	1	28.4	9	10	0.06
PROS1 NX_P07225-1 Vitamin K-dependent protein S	1	11.7	6	10	0.06
ATP6AP1 NX_Q15904-1 V-type proton ATPase subunit S1	1	18.5	9	9	0.06
HTRA1 NX_Q92743-1 Serine protease HTRA1	1	21	7	10	0.06
UBA2 NX_Q9UBT2-1 SUMO-activating enzyme subunit 2	1	20.8	8	10	0.06
BPNT1 NX_O95861-1 3'(2'),5'-bisphosphate nucleotidase 1	1	33.4	9	9	0.059
NME1 NX_P15531-1 Nucleoside diphosphate kinase A	1	64.5	12	12	0.059
MGAT5 NX_Q09328-1 Alpha-1,6-mannosylglycoprotein 6-beta-N-acetylglucosaminyltransferase A	1	13.2	10	11	0.059
IGSF8 NX_Q969P0-1 Immunoglobulin superfamily member 8	1	18.1	9	10	0.059
CTSV NX_O60911-1 Cathepsin L2	1	25.7	9	10	0.059
UCHL1 NX_P09936-1 Ubiquitin carboxyl-terminal hydrolase isozyme L1	1	39.5	8	10	0.058
CAD NX_P27708-1 CAD protein	1	5.9	9	11	0.058
PSMA5 NX_P28066-1 Proteasome subunit alpha type-5	1	39	9	9	0.058
PEBP1 NX_P30086-1 Phosphatidylethanolamine-binding protein 1	1	59.4	9	10	0.058
SDC2 NX_P34741-1 Syndecan-2	1	11.4	4	9	0.058
PPIC NX_P45877-1 Peptidyl-prolyl cis-trans isomerase C	1	34.4	7	9	0.058
GPC3 NX_P51654-1 Glypican-3	1	14.8	7	9	0.058
CAP1 NX_Q01518-1 Adenylyl cyclase-associated protein 1	1	11.4	4	8	0.058
ST13 NX_P50502-1 Hsc70-interacting protein	1	20.3	7	10	0.058
RBBP7 NX_Q16576-1 Histone-binding protein RBBP7	0.9866	29.6	2	3	0.058
PRKCSH NX_P14314-1 Glucosidase 2 subunit beta	1	18.4	8	9	0.057
ECM29 NX_Q5VYK3-1 Proteasome-associated protein ECM29 homolog	1	7.4	9	9	0.057
RUVBL1 NX_Q9Y265-1 RuvB-like 1	1	20.2	8	8	0.057
PYGB NX_P11216-1 Glycogen phosphorylase, brain form	1	16	11	14	0.057
HMGB1 NX_P09429-1 High mobility group protein B1	1	39.1	11	13	0.057
MAPK1 NX_P28482-1 Mitogen-activated protein kinase 1	1	37.5	9	10	0.057
GRN NX_P28799-1 Granulins	1	10.5	6	11	0.056
PSMA6 NX_P60900-1 Proteasome subunit alpha type-6	1	31.3	9	9	0.056
RPL10A NX_P62906-1 60S ribosomal protein L10a	1	27.2	10	10	0.056
COL6A2 NX_P12110-1 Collagen alpha-2(VI) chain 2C2 PE=1	1	10	8	12	0.055
U2AF2 NX_P26368-1 Splicing factor U2AF 65 kDa subunit	1	24.8	5	9	0.055
PSMB7 NX_Q99436-1 Proteasome subunit beta type-7	1	22.4	9	9	0.055
HNRNPAB NX_Q99729-1 Heterogeneous nuclear ribonucleoprotein A/B	1	20.2	8	9	0.055
RAP1B NX_P61224-1 Ras-related protein Rap-1b , RAP1A NX_P62834-1 Ras-related protein Rap-1A	1	37.5	7	9	0.055
PSMD11 NX_O00231-1 26S proteasome non-ATPase regulatory subunit 11	1	21.8	8	10	0.054
UROD NX_P06132-1 Uroporphyrinogen decarboxylase	1	30.5	7	8	0.054
GSTO1 NX_P78417-1 Glutathione S-transferase omega-1	1	32.4	8	8	0.054
IPO4 NX_Q8TEX9-1 Importin-4	1	13.1	8	9	0.054
GLOD4 NX_Q9HC38-1 Glyoxalase domain-containing protein 4	1	35.1	9	10	0.054
KRT16 NX_P08779-1 Keratin, type I cytoskeletal 16	1	24.3	9	12	0.054
NT5DC1 NX_Q5TFE4-1 5'-nucleotidase domain-containing protein 1	1	19.6	5	8	0.053
PSMD1 NX_Q99460-1 26S proteasome non-ATPase regulatory subunit 1	1	8.6	5	9	0.053
ATP1A1 NX_P05023-1 Sodium/potassium-transporting ATPase subunit alpha-1	1	11.9	8	10	0.053
B4GALT3 NX_O60512-1 Beta-1,4-galactosyltransferase 3	1	19.3	7	8	0.052
HPRT1 NX_P00492-1 Hypoxanthine-guanine phosphoribosyltransferase	1	39.9	8	8	0.052
GMPS NX_P49915-1 GMP synthase [glutamine-hydrolyzing]	1	17.2	8	10	0.052
NUDT5 NX_Q9UKK9-1 ADP-sugar pyrophosphatase	1	34.7	8	8	0.052
HIST1H2BJ NX_P06899-1 Histone H2B type 1-J , HIST1H2BO NX_P23527-1 Histone H2B type 1-O , HIST1H2BB NX_P33778-1 Histone H2B type 1-B , HIST2H2BE NX_Q16778-1 Histone H2B type 2-E	0.9996	52.4	12	19	0.052
DDT NX_P30046-1 D-dopachrome decarboxylase	1	43.2	10	13	0.052
MYH9 NX_P35579-1 Myosin-9	1	6.8	5	8	0.052
EIF3F NX_O00303-1 Eukaryotic translation initiation factor 3 subunit F	1	30.5	6	8	0.051
EPRS NX_P07814-1 Bifunctional glutamate/proline--tRNA ligase	1	6.5	7	9	0.051
RNASE4 NX_P34096-1 Ribonuclease 4	1	18.4	4	8	0.051
KARS NX_Q15046-1 Lysine--tRNA ligase Cytoplasmic PE=1	1	16.6	6	7	0.051
PCDH9 NX_Q9HC56-1 Protocadherin-9	1	8.5	6	8	0.051
DDAH1 NX_O94760-1 N(G),N(G)-dimethylarginine dimethylaminohydrolase 1	1	28.8	7	9	0.051
RNASET2 NX_O00584-1 Ribonuclease T2	1	14.8	5	9	0.05
AHSA1 NX_O95433-1 Activator of 90 kDa heat shock protein ATPase homolog 1	1	34	7	8	0.05
HADH NX_Q16836-1 Hydroxyacyl-coenzyme A dehydrogenase, mitochondrial	1	27.1	6	8	0.05
UGGT1 NX_Q9NYU2-1 UDP-glucose:glycoprotein glucosyltransferase 1	1	7.4	7	8	0.05
PTBP1 NX_P26599-1 Polypyrimidine tract-binding protein 1	1	16.9	5	8	0.05
ACTR1A NX_P61163-1 Alpha-centractin	1	34.6	8	8	0.05
ARF1 NX_P84077-1 ADP-ribosylation factor 1	1	43.6	7	8	0.05
MARCKS NX_P29966-1 Myristoylated alanine-rich C-kinase substrate	1	38.3	6	7	0.049
ME1 NX_P48163-1 NADP-dependent malic enzyme	1	10.5	5	7	0.049
PRDX4 NX_Q13162-1 Peroxiredoxin-4	1	31	6	8	0.049
ADAM9 NX_Q13443-1 Disintegrin and metalloproteinase domain-containing protein 9	1	9.9	8	9	0.049
TPM3 NX_P06753-1 Tropomyosin alpha-3 chain	1	33.3	11	11	0.049
HIST1H1E NX_P10412-1 Histone H1.4	0.9999	34.7	10	15	0.049
CUL4B NX_Q13620-2 Cullin-4B	1	9.5	7	7	0.049
GM2A NX_P17900-1 Ganglioside GM2 activator	1	23.8	7	7	0.048
PSMA4 NX_P25789-1 Proteasome subunit alpha type-4	1	24.1	8	8	0.048
CDC37 NX_Q16543-1 Hsp90 co-chaperone Cdc37	1	30.4	7	9	0.048
ISOC1 NX_Q96CN7-1 Isochorismatase domain-containing protein 1	1	37.2	7	7	0.048
CTSL NX_P07711-1 Cathepsin L1	1	15.9	7	9	0.048
FH NX_P07954-1 Fumarate hydratase, mitochondrial Mitochondrial PE=1	1	17.8	7	7	0.047
TIMP2 NX_P16035-1 Metalloproteinase inhibitor 2	1	19.1	7	7	0.047
ARHGDIA NX_P52565-1 Rho GDP-dissociation inhibitor 1	1	29.9	8	8	0.047
RARS NX_P54136-1 Arginine--tRNA ligase, cytoplasmic Complexed PE=1	1	18.2	9	9	0.047
RPS3A NX_P61247-1 40S ribosomal protein S3a	1	31.1	9	9	0.047
PPA1 NX_Q15181-1 Inorganic pyrophosphatase	1	30.8	7	8	0.047
ERP44 NX_Q9BS26-1 Endoplasmic reticulum resident protein 44	1	20.2	6	7	0.047
NUCKS1 NX_Q9H1E3-1 Nuclear ubiquitous casein and cyclin-dependent kinase substrate 1	1	17.3	4	7	0.047
BZW2 NX_Q9Y6E2-1 Basic leucine zipper and W2 domain-containing protein 2	1	12.6	3	6	0.047
HNRNPF NX_P52597-1 Heterogeneous nuclear ribonucleoprotein F	1	20.7	8	10	0.047
HMBS NX_P08397-1 Porphobilinogen deaminase	1	13.6	4	8	0.046
LMNB1 NX_P20700-1 Lamin-B1	1	16.2	7	9	0.046
CACHD1 NX_Q5VU97-1 VWFA and cache domain-containing protein 1	1	8.5	8	8	0.046
CFL2 NX_Q9Y281-1 Cofilin-2 CFL2b PE=1	1	43.4	3	3	0.046
PGP NX_A6NDG6-1 Phosphoglycolate phosphatase	1	21.5	6	9	0.045
PLXNB2 NX_O15031-1 Plexin-B2	1	9.1	8	8	0.045
SEPHS1 NX_P49903-1 Selenide, water dikinase 1	1	28.6	5	8	0.045
MFGE8 NX_Q08431-1 Lactadherin	1	19.1	6	7	0.045
NUMA1 NX_Q14980-1 Nuclear mitotic apparatus protein 1	1	2.5	5	9	0.045
HNRNPD NX_Q14103-1 Heterogeneous nuclear ribonucleoprotein D0	1	40	6	8	0.045
NACA NX_E9PAV3-1 Nascent polypeptide-associated complex subunit alpha, muscle-specific form skNAC PE=1, NACA NX_Q13765-1 Nascent polypeptide-associated complex subunit alpha	1	23.7	5	7	0.044
FDPS NX_P14324-1 Farnesyl pyrophosphate synthase	1	26	9	9	0.044
RPL12 NX_P30050-1 60S ribosomal protein L12	1	29.1	6	7	0.044
GALNS NX_P34059-1 N-acetylgalactosamine-6-sulfatase	1	16.5	6	7	0.044
FAT4 NX_Q6V0I7-1 Protocadherin Fat 4	1	1.7	5	8	0.044
GALNT7 NX_Q86SF2-1 N-acetylgalactosaminyltransferase 7	1	12.3	8	9	0.044
OAF NX_Q86UD1-1 Out at first protein homolog	1	32.2	6	6	0.044
LSR NX_Q86X29-1 Lipolysis-stimulated lipoprotein receptor	1	5.7	3	6	0.044
PODXL2 NX_Q9NZ53-1 Podocalyxin-like protein 2	1	2.3	2	6	0.044
IPO11 NX_Q9UI26-1 Importin-11	1	9.7	3	6	0.044
HYOU1 NX_Q9Y4L1-1 Hypoxia up-regulated protein 1	1	9.3	5	7	0.044
HIST1H2AG;HIST1H2AI;HIST1H2AK;HIST1H2AL;HIST1H2AM NX_P0C0S8-1 Histone H2A type 1 , HIST1H2AD NX_P20671-1 Histone H2A type 1-D , HIST2H2AC NX_Q16777-1 Histone H2A type 2-C , HIST2H2AA3;HIST2H2AA4 NX_Q6FI13-1 Histone H2A type 2-A , HIST1H2AH NX_Q96KK5-1 Histone H2A type 1-H , HIST1H2AJ NX_Q99878-1 Histone H2A type 1-J , H2AFJ NX_Q9BTM1-1 Histone H2A.J	1	35.9	6	9	0.044
NUDT21 NX_O43809-1 Cleavage and polyadenylation specificity factor subunit 5	1	35.2	6	6	0.043
GGCT NX_O75223-1 Gamma-glutamylcyclotransferase	1	40.4	7	7	0.043
GLRX3 NX_O76003-1 Glutaredoxin-3	1	30.4	7	7	0.043
MARCKSL1 NX_P49006-1 MARCKS-related protein	1	14.4	2	6	0.043
EIF3B NX_P55884-1 Eukaryotic translation initiation factor 3 subunit B	1	10.2	5	6	0.043
DHX9 NX_Q08211-1 ATP-dependent RNA helicase A	1	2.9	4	7	0.043
SLC1A5 NX_Q15758-1 Neutral amino acid transporter B(0)	1	12.8	4	6	0.043
GCN1L1 NX_Q92616-1 Translational activator GCN1	1	4.1	4	6	0.043
ARPC2 NX_O15144-1 Actin-related protein 2/3 complex subunit 2	1	41.7	7	9	0.042
SOD1 NX_P00441-1 Superoxide dismutase [Cu-Zn]	1	22.7	5	6	0.042
HDGF NX_P51858-1 Hepatoma-derived growth factor	1	40.4	7	7	0.042
ARPC4 NX_P59998-1 Actin-related protein 2/3 complex subunit 4	1	44	7	8	0.042
ALDOC NX_P09972-1 Fructose-bisphosphate aldolase C	1	15.7	8	10	0.042
KRT5 NX_P13647-1 Keratin, type II cytoskeletal 5	1	20	11	13	0.042
HNRNPA1 NX_P09651-1 Heterogeneous nuclear ribonucleoprotein A1 A1-B PE=1	1	25.3	6	6	0.042
GNPDA1 NX_P46926-1 Glucosamine-6-phosphate isomerase 1	1	24.9	6	7	0.042
PRMT5 NX_O14744-1 Protein arginine N-methyltransferase 5	1	17.9	6	7	0.041
COPB2 NX_P35606-1 Coatomer subunit beta'	1	7.6	5	7	0.041
SKIV2L2 NX_P42285-1 Superkiller viralicidic activity 2-like 2	1	7.4	4	6	0.041
EXTL2 NX_Q9UBQ6-1 Exostosin-like 2	1	19.7	6	7	0.041
EIF3L NX_Q9Y262-1 Eukaryotic translation initiation factor 3 subunit L	1	14	6	6	0.041
HARS NX_P12081-1 Histidine--tRNA ligase, cytoplasmic	1	17.9	6	7	0.041
RANGAP1 NX_P46060-1 Ran GTPase-activating protein 1	1	15.2	7	7	0.04
COL12A1 NX_Q99715-1 Collagen alpha-1(XII) chain	1	3.7	6	7	0.04
B3GNT2 NX_Q9NY97-1 N-acetyllactosaminide beta-1,3-N-acetylglucosaminyltransferase 2	1	26.7	6	6	0.04
HIST1H1D NX_P16402-1 Histone H1.3	0.9984	30.3	10	15	0.04
GALNT1 NX_Q10472-1 Polypeptide N-acetylgalactosaminyltransferase 1	1	13.2	6	6	0.04
NONO NX_Q15233-1 Non-POU domain-containing octamer-binding protein	0.9932	6.6	2	7	0.04
PSMD3 NX_O43242-1 26S proteasome non-ATPase regulatory subunit 3	1	14	6	6	0.039
SEMA3D NX_O95025-1 Semaphorin-3D	1	10.6	7	7	0.039
IDE NX_P14735-1 Insulin-degrading enzyme	1	10.5	6	7	0.039
UBE2L3 NX_P68036-1 Ubiquitin-conjugating enzyme E2 L3	1	57.1	6	6	0.039
EIF3I NX_Q13347-1 Eukaryotic translation initiation factor 3 subunit I	1	28.9	6	6	0.039
BROX NX_Q5VW32-1 BRO1 domain-containing protein BROX	1	27	6	6	0.039
SMOC1 NX_Q9H4F8-1 SPARC-related modular calcium-binding protein 1	1	12.2	4	8	0.039
CELSR2 NX_Q9HCU4-1 Cadherin EGF LAG seven-pass G-type receptor 2	1	4.9	6	6	0.039
LTBP3 NX_Q9NS15-1 Latent-transforming growth factor beta-binding protein 3	1	5.4	6	6	0.039
HNRNPC NX_P07910-1 Heterogeneous nuclear ribonucleoproteins C1/C2 C2 PE=1	1	25.2	7	7	0.039
CTPS1 NX_P17812-1 CTP synthase 1	1	12.9	5	6	0.039
PSMC4 NX_P43686-1 26S protease regulatory subunit 6B	1	13.9	4	6	0.039
C1R NX_P00736-1 Complement C1r subcomponent	0.9999	12.2	4	6	0.039
RRAS NX_P10301-1 Ras-related protein R-Ras	0.9789	7.8	2	6	0.039
TBCA NX_O75347-1 Tubulin-specific chaperone A	1	56.5	7	7	0.038
CA11 NX_O75493-1 Carbonic anhydrase-related protein 11	1	16.2	4	5	0.038
DLD NX_P09622-1 Dihydrolipoyl dehydrogenase, mitochondrial	1	17.9	5	5	0.038
PSMA3 NX_P25788-1 Proteasome subunit alpha type-3	1	28.2	5	6	0.038
EEF1D NX_P29692-1 Elongation factor 1-delta	1	14.9	3	5	0.038
NAP1L1 NX_P55209-1 Nucleosome assembly protein 1-like 1	1	17.6	4	5	0.038
RPS8 NX_P62241-1 40S ribosomal protein S8	1	32.2	6	6	0.038
GALNT16 NX_Q8N428-1 Polypeptide N-acetylgalactosaminyltransferase 16	1	11.5	5	7	0.038
TBCB NX_Q99426-1 Tubulin-folding cofactor B	1	35.2	6	6	0.038
CLIC4 NX_Q9Y696-1 Chloride intracellular channel protein 4	1	26.5	5	7	0.038
STMN1 NX_P16949-1 Stathmin	1	50.3	7	7	0.038
FAM49B NX_Q9NUQ9-1 Protein FAM49B	1	34	6	7	0.038
WDR1 NX_O75083-1 WD repeat-containing protein 1	1	11.7	5	6	0.037
ADGRL2 NX_O95490-1 Adhesion G protein-coupled receptor L2	1	4.4	3	8	0.037
GSR NX_P00390-1 Glutathione reductase, mitochondrial Mitochondrial PE=1	1	19.7	4	5	0.037
GOT2 NX_P00505-1 Aspartate aminotransferase, mitochondrial	1	25.8	6	6	0.037
SERPING1 NX_P05155-1 Plasma protease C1 inhibitor	1	15.2	4	5	0.037
NCAM1 NX_P13591-2 Neural cell adhesion molecule 1	1	9.6	6	6	0.037
RPS9 NX_P46781-1 40S ribosomal protein S9	1	24.2	7	7	0.037
CARS NX_P49589-1 Cysteine--tRNA ligase, cytoplasmic	1	13.2	6	6	0.037
SMS NX_P52788-1 Spermine synthase	1	19.4	4	6	0.037
PPP6R3 NX_Q5H9R7-1 Serine/threonine-protein phosphatase 6 regulatory subunit 3	1	4	3	5	0.037
BZW1 NX_Q7L1Q6-1 Basic leucine zipper and W2 domain-containing protein 1	1	21.7	6	7	0.037
EMILIN2 NX_Q9BXX0-1 EMILIN-2	1	9.4	4	5	0.037
CPVL NX_Q9H3G5-1 Probable serine carboxypeptidase CPVL	1	13.9	4	5	0.037
SAE1 NX_Q9UBE0-1 SUMO-activating enzyme subunit 1	1	23.4	5	5	0.037
TPT1 NX_P13693-1 Translationally-controlled tumor protein	1	51.2	6	6	0.037
ANP32B NX_Q92688-1 Acidic leucine-rich nuclear phosphoprotein 32 family member B	1	15.5	6	7	0.037
RPS4X NX_P62701-1 40S ribosomal protein S4, X	1	27.4	6	6	0.037
AP1B1 NX_Q10567-1 AP-1 complex subunit beta-1 A PE=1	1	5.1	3	5	0.037
CUTA NX_O60888-1 Protein CutA B PE=1	1	30.7	5	5	0.036
FUCA1 NX_P04066-1 Tissue alpha-L-fucosidase	1	14.6	5	5	0.036
AGA NX_P20933-1 N(4)-(beta-N-acetylglucosaminyl)-L-asparaginase	1	22.5	5	6	0.036
PTPRG NX_P23470-1 Receptor-type tyrosine-protein phosphatase gamma	1	6.6	4	5	0.036
VARS NX_P26640-1 Valine--tRNA ligase	1	6.2	3	5	0.036
PPP1CC NX_P36873-1 Serine/threonine-protein phosphatase PP1-gamma catalytic subunit Gamma-1 PE=1, PPP1CA NX_P62136-1 Serine/threonine-protein phosphatase PP1-alpha catalytic subunit , PPP1CB NX_P62140-1 Serine/threonine-protein phosphatase PP1-beta catalytic subunit	1	9.3	4	5	0.036
RPS16 NX_P62249-1 40S ribosomal protein S16	1	40.4	6	6	0.036
MANEAL NX_Q5VSG8-1 Glycoprotein endo-alpha-1,2-mannosidase-like protein	1	16.2	5	5	0.036
SEMA3C NX_Q99985-1 Semaphorin-3C	1	11.6	6	7	0.036
SIAE NX_Q9HAT2-1 Sialate O-acetylesterase	1	14.7	4	6	0.036
CRTAC1 NX_Q9NQ79-1 Cartilage acidic protein 1	1	10.9	3	5	0.036
CHORDC1 NX_Q9UHD1-1 Cysteine and histidine-rich domain-containing protein 1	1	23.8	5	5	0.036
NUDC NX_Q9Y266-1 Nuclear migration protein nudC	1	19	5	6	0.036
KRT6A NX_P02538-1 Keratin, type II cytoskeletal 6A	0.9999	13.3	9	12	0.036
UBE2N NX_P61088-1 Ubiquitin-conjugating enzyme E2 N	1	47.4	5	5	0.036
PPM1G NX_O15355-1 Protein phosphatase 1G	0.9999	9.5	4	7	0.036
CTNNA1 NX_P35221-1 Catenin alpha-1	0.9999	6	2	5	0.036
THOP1 NX_P52888-1 Thimet oligopeptidase	0.9998	6.2	4	7	0.036
PCDH20 NX_Q8N6Y1-1 Protocadherin-20 Iso 1 PE=2	0.9987	6.3	2	6	0.036
ACO1 NX_P21399-1 Cytoplasmic aconitate hydratase	1	8.4	4	5	0.035
IQGAP1 NX_P46940-1 Ras GTPase-activating-like protein IQGAP1	1	6.6	5	5	0.035
RPS15 NX_P62841-1 40S ribosomal protein S15	1	46.9	4	5	0.035
PURA NX_Q00577-1 Transcriptional activator protein Pur-alpha	1	36.3	5	6	0.035
HMGCS1 NX_Q01581-1 Hydroxymethylglutaryl-CoA synthase, cytoplasmic	1	18.8	5	15	0.035
C1QBP NX_Q07021-1 Complement component 1 Q subcomponent-binding protein, mitochondrial	1	17.7	4	5	0.035
PSMD6 NX_Q15008-1 26S proteasome non-ATPase regulatory subunit 6	1	18	5	5	0.035
SEPT2 NX_Q15019-1 Septin-2	1	22.4	5	5	0.035
HAT1 NX_O14929-1 Histone acetyltransferase type B catalytic subunit A PE=1	1	14.6	5	6	0.034
DNAJC8 NX_O75937-1 DnaJ homolog subfamily C member 8	1	31.2	6	7	0.034
PGLS NX_O95336-1 6-phosphogluconolactonase	1	33.7	5	5	0.034
ADSS NX_P30520-1 Adenylosuccinate synthetase isozyme 2	1	14.3	5	5	0.034
TAGLN2 NX_P37802-1 Transgelin-2	1	32.7	5	5	0.034
CCT3 NX_P49368-1 T-complex protein 1 subunit gamma	1	20.6	6	7	0.034
GCNT1 NX_Q02742-1 Beta-1,3-galactosyl-O-glycosyl-glycoprotein beta-1,6-N-acetylglucosaminyltransferase	1	14.7	5	5	0.034
MAPRE1 NX_Q15691-1 Microtubule-associated protein RP/EB family member 1	1	39.2	6	6	0.034
TSNAX NX_Q99598-1 Translin-associated protein X	1	27.6	6	6	0.034
AASDHPPT NX_Q9NRN7-1 L-aminoadipate-semialdehyde dehydrogenase-phosphopantetheinyl transferase	1	12.9	3	6	0.034
FBLN5 NX_Q9UBX5-1 Fibulin-5	1	11.6	5	5	0.034
COPS3 NX_Q9UNS2-1 COP9 signalosome complex subunit 3	1	16.1	4	5	0.034
MYH10 NX_P35580-1 Myosin-10	0.9988	2.6	4	7	0.034
PSMC5 NX_P62195-1 26S protease regulatory subunit 8	1	17.2	5	6	0.034
CYCS NX_P99999-1 Cytochrome c	1	40	5	5	0.034
SRSF2 NX_Q01130-1 Serine/arginine-rich splicing factor 2	1	22.2	4	5	0.034
NRD1 NX_O43847-1 Nardilysin	1	4.6	5	5	0.033
TIPRL NX_O75663-1 TIP41-like protein	1	39.7	6	6	0.033
SPARC NX_P09486-1 SPARC	1	10.9	5	6	0.033
PSMD13 NX_Q9UNM6-1 26S proteasome non-ATPase regulatory subunit 13	1	17.6	5	5	0.033
KRT14 NX_P02533-1 Keratin, type I cytoskeletal 14	1	21	8	10	0.033
CAPZA1 NX_P52907-1 F-actin-capping protein subunit alpha-1	1	25.2	6	6	0.033
PCSK1N NX_Q9UHG2-1 ProSAAS	1	22.3	5	5	0.033
PLS1 NX_Q14651-1 Plastin-1	0.9971	7.5	1	1	0.033
DUT NX_P33316-3 Deoxyuridine 5'-triphosphate nucleotidohydrolase, mitochondrial Iso 3 PE=1	1	15.1	4	5	0.032
PSMD7 NX_P51665-1 26S proteasome non-ATPase regulatory subunit 7	1	19.4	5	5	0.032
RPS11 NX_P62280-1 40S ribosomal protein S11	1	32.3	6	6	0.032
SKP1 NX_P63208-1 S-phase kinase-associated protein 1	1	28.8	3	6	0.032
GNB2L1 NX_P63244-1 Guanine nucleotide-binding protein subunit beta-2-like 1	1	26.2	6	6	0.032
FUT11 NX_Q495W5-1 Alpha-(1,3)-fucosyltransferase 11	1	16.5	5	5	0.032
ARMT1 NX_Q9H993-1 Protein-glutamate O-methyltransferase	1	16.6	5	5	0.032
DPP3 NX_Q9NY33-1 Dipeptidyl peptidase 3	1	13.6	4	6	0.032
VPS26A NX_O75436-1 Vacuolar protein sorting-associated protein 26A	1	21.7	6	6	0.032
SEZ6L2 NX_Q6UXD5-1 Seizure 6-like protein 2	1	9.5	4	5	0.032
MAGOHB NX_Q96A72-1 Protein mago nashi homolog 2	0.9999	52	9	9	0.032
PSMD14 NX_O00487-1 26S proteasome non-ATPase regulatory subunit 14	1	28.7	2	4	0.031
HMGB2 NX_P26583-1 High mobility group protein B2	1	22.5	7	7	0.031
MAT2A NX_P31153-1 S-adenosylmethionine synthase type-2	1	16.7	5	5	0.031
UBE2K NX_P61086-1 Ubiquitin-conjugating enzyme E2 K	1	39.5	4	6	0.031
RPL11 NX_P62913-1 60S ribosomal protein L11	1	27.5	5	5	0.031
PPP1R7 NX_Q15435-1 Protein phosphatase 1 regulatory subunit 7	1	15.8	5	5	0.031
MUC16 NX_Q8WXI7-1 Mucin-16	1	0.3	6	6	0.031
SEPT7 NX_Q16181-1 Septin-7	0.9983	14	4	9	0.031
NAA15 NX_Q9BXJ9-1 N-alpha-acetyltransferase 15, NatA auxiliary subunit	1	7.4	5	5	0.031
FEN1 NX_P39748-1 Flap endonuclease 1	0.9999	18.9	5	6	0.031
PPP2R4 NX_Q15257-1 Serine/threonine-protein phosphatase 2A activator Iso 2 PE=1	1	17.6	4	4	0.03
TXNDC5 NX_Q8NBS9-1 Thioredoxin domain-containing protein 5	1	14.8	4	5	0.03
ENOPH1 NX_Q9UHY7-1 Enolase-phosphatase E1	1	26.1	5	5	0.03
H2AFX NX_P16104-1 Histone H2AX , HIST1H2AA NX_Q96QV6-1 Histone H2A type 1-A	1	35.1	5	7	0.03
KCTD12 NX_Q96CX2-1 BTB/POZ domain-containing protein KCTD12	1	18.2	6	6	0.03
SDF4 NX_Q9BRK5-1 45 kDa calcium-binding protein	0.998	11.3	4	6	0.03
MAGOH NX_P61326-1 Protein mago nashi homolog	0.9544	52.1	1	1	0.03
EIF1AY NX_O14602-1 Eukaryotic translation initiation factor 1A, Y-chromosomal , EIF1AX NX_P47813-1 Eukaryotic translation initiation factor 1A, X-chromosomal	1	27.8	3	4	0.029
NRP1 NX_O14786-1 Neuropilin-1	1	5.1	4	4	0.029
EEF1B2 NX_P24534-1 Elongation factor 1-beta	1	25.3	6	6	0.029
CRKL NX_P46109-1 Crk-like protein	1	23.8	5	5	0.029
EPHA4 NX_P54764-1 Ephrin type-A receptor 4	1	6.4	4	6	0.029
RPS20 NX_P60866-1 40S ribosomal protein S20	1	19.3	4	4	0.029
ETF1 NX_P62495-1 Eukaryotic peptide chain release factor subunit 1	1	11.4	4	4	0.029
MCM6 NX_Q14566-1 DNA replication licensing factor MCM6	1	6.3	4	4	0.029
EPHA7 NX_Q15375-1 Ephrin type-A receptor 7	1	6.7	4	4	0.029
BCCIP NX_Q9P287-1 BRCA2 and CDKN1A-interacting protein	1	17.5	4	4	0.029
ATXN10 NX_Q9UBB4-1 Ataxin-10	1	7.2	3	5	0.029
RUVBL2 NX_Q9Y230-1 RuvB-like 2	1	11	4	4	0.029
ARCN1 NX_P48444-1 Coatomer subunit delta	0.9997	6.8	4	5	0.029
PDXK NX_O00764-1 Pyridoxal kinase	0.9994	15.1	3	6	0.029
IST1 NX_P53990-1 IST1 homolog	0.9967	9.6	3	6	0.029
PPIH NX_O43447-1 Peptidyl-prolyl cis-trans isomerase H	1	32.8	4	4	0.028
NARS NX_O43776-1 Asparagine--tRNA ligase, cytoplasmic	1	10	4	4	0.028
PAFAH1B1 NX_P43034-1 Platelet-activating factor acetylhydrolase IB subunit alpha	1	16.6	4	4	0.028
ANP32E NX_Q9BTT0-1 Acidic leucine-rich nuclear phosphoprotein 32 family member E	1	12.3	4	4	0.028
CHST11 NX_Q9NPF2-1 Carbohydrate sulfotransferase 11	1	22.7	4	4	0.028
SCRN1 NX_Q12765-1 Secernin-1	0.9999	5.8	2	4	0.028
RPS18 NX_P62269-1 40S ribosomal protein S18	0.9998	27	5	5	0.028
TWSG1 NX_Q9GZX9-1 Twisted gastrulation protein homolog 1	0.9982	6.7	2	4	0.028
PSMD10 NX_O75832-1 26S proteasome non-ATPase regulatory subunit 10	1	15.9	4	4	0.027
SRM NX_P19623-1 Spermidine synthase	1	14.6	4	4	0.027
ALDH9A1 NX_P49189-1 4-trimethylaminobutyraldehyde dehydrogenase	1	13.2	4	4	0.027
VBP1 NX_P61758-1 Prefoldin subunit 3	1	31.5	5	5	0.027
MTAP NX_Q13126-1 S-methyl-5'-thioadenosine phosphorylase	1	19.4	4	4	0.027
MYDGF NX_Q969H8-1 Myeloid-derived growth factor	1	22	4	4	0.027
ISYNA1 NX_Q9NPH2-1 Inositol-3-phosphate synthase 1	1	8.4	4	5	0.027
RCC2 NX_Q9P258-1 Protein RCC2	1	8.4	5	5	0.027
SNRNP70 NX_P08621-1 U1 small nuclear ribonucleoprotein 70 kDa	0.9999	5	3	4	0.027
TNPO1 NX_Q92973-1 Transportin-1	0.9999	10.7	6	6	0.027
TRIM28 NX_Q13263-1 Transcription intermediary factor 1-beta	0.9961	5.9	3	4	0.027
EIF3CL NX_B5ME19-1 Eukaryotic translation initiation factor 3 subunit C-like protein Iso 1 PE=3, EIF3C NX_Q99613-1 Eukaryotic translation initiation factor 3 subunit C	1	6	4	4	0.026
UCHL3 NX_P15374-1 Ubiquitin carboxyl-terminal hydrolase isozyme L3	1	24.3	4	4	0.026
IGFBP5 NX_P24593-1 Insulin-like growth factor-binding protein 5	1	25	3	4	0.026
RPS12 NX_P25398-1 40S ribosomal protein S12	1	24.2	4	4	0.026
GSS NX_P48637-1 Glutathione synthetase	1	11.4	4	4	0.026
NIF3L1 NX_Q9GZT8-1 NIF3-like protein 1	1	13	4	4	0.026
NANS NX_Q9NR45-1 Sialic acid synthase	1	14.5	4	4	0.026
TXNDC16 NX_Q9P2K2-1 Thioredoxin domain-containing protein 16	1	5.3	3	4	0.026
CORO1C NX_Q9ULV4-1 Coronin-1C	1	11.2	4	4	0.026
RBM8A NX_Q9Y5S9-1 RNA-binding protein 8A	1	37.4	4	5	0.026
MRI1 NX_Q9BV20-1 Methylthioribose-1-phosphate isomerase	0.9998	15.4	4	6	0.026
GPC6 NX_Q9Y625-1 Glypican-6	0.9997	11.9	3	3	0.026
GBE1 NX_Q04446-1 1,4-alpha-glucan-branching enzyme	0.998	7.1	3	5	0.026
CTBS NX_Q01459-1 Di-N-acetylchitobiase	0.996	7.5	2	4	0.026
BSG NX_P35613-1 Basigin	1	15.3	4	4	0.025
EIF6 NX_P56537-1 Eukaryotic translation initiation factor 6	1	22.9	4	4	0.025
DNAJC3 NX_Q13217-1 DnaJ homolog subfamily C member 3	1	17.9	4	4	0.025
LTBP1 NX_Q14766-1 Latent-transforming growth factor beta-binding protein 1 Long PE=1	1	4.4	4	4	0.025
PRSS2 NX_P07478-1 Trypsin-2	0.9984	11.3	4	7	0.025
HNRNPH1 NX_P31943-1 Heterogeneous nuclear ribonucleoprotein H	0.9967	9.6	5	7	0.025
P3H1 NX_Q32P28-1 Prolyl 3-hydroxylase 1	0.9997	6.9	2	3	0.025
AK1 NX_P00568-1 Adenylate kinase isoenzyme 1	1	18	3	3	0.024
TIMP1 NX_P01033-1 Metalloproteinase inhibitor 1	1	10.1	3	4	0.024
EIF2S1 NX_P05198-1 Eukaryotic translation initiation factor 2 subunit 1	1	21	4	4	0.024
CUL1 NX_Q13616-1 Cullin-1	1	9.3	4	4	0.024
COTL1 NX_Q14019-1 Coactosin-like protein	1	24.6	3	5	0.024
APOA1BP NX_Q8NCW5-1 NAD(P)H-hydrate epimerase	1	13.5	4	4	0.024
SPOCK3 NX_Q9BQ16-3 Testican-3 Iso 3 PE=1	1	7.6	4	4	0.024
ENO2 NX_P09104-1 Gamma-enolase	0.9107	10.4	4	8	0.024
PRMT1 NX_Q99873-1 Protein arginine N-methyltransferase 1	1	18.3	3	3	0.024
MAT2B NX_Q9NZL9-1 Methionine adenosyltransferase 2 subunit beta	0.9998	12	3	5	0.024
VPS29 NX_Q9UBQ0-1 Vacuolar protein sorting-associated protein 29	0.9998	24.2	4	4	0.024
PTGES3 NX_Q15185-1 Prostaglandin E synthase 3	0.9988	15.6	3	4	0.024
USP5 NX_P45974-1 Ubiquitin carboxyl-terminal hydrolase 5 Long PE=1	1	7.1	4	4	0.023
FUCA2 NX_Q9BTY2-1 Plasma alpha-L-fucosidase	1	9	3	3	0.023
TPM4 NX_P67936-1 Tropomyosin alpha-4 chain	0.9877	29.4	9	9	0.023
RAB11A NX_P62491-1 Ras-related protein Rab-11A , RAB11B NX_Q15907-1 Ras-related protein Rab-11B	0.9999	20.8	4	4	0.023
PABPC1 NX_P11940-1 Polyadenylate-binding protein 1	0.9999	7.1	4	4	0.023
RPS17 NX_P08708-1 40S ribosomal protein S17	0.9997	31.1	3	4	0.023
SMARCC1 NX_Q92922-1 SWI/SNF complex subunit SMARCC1	0.9996	7.9	2	3	0.023
FABP5 NX_Q01469-1 Fatty acid-binding protein, epidermal	0.9995	25.9	4	4	0.023
PRPS1 NX_P60891-1 Ribose-phosphate pyrophosphokinase 1	0.9995	16	4	4	0.023
TOR1B NX_O14657-1 Torsin-1B	0.9992	15.2	4	5	0.023
DCTN1 NX_Q14203-1 Dynactin subunit 1 p150 PE=1	0.9927	3.1	2	4	0.023
BUB3 NX_O43684-1 Mitotic checkpoint protein BUB3	0.9921	5.5	2	4	0.023
TTN NX_Q8WZ42-1 Titin	0.9479	0.5	4	5	0.023
PROSC NX_O94903-1 Proline synthase co-transcribed bacterial homolog protein	1	14.2	3	3	0.022
PGM3 NX_O95394-1 Phosphoacetylglucosamine mutase	1	8.3	2	3	0.022
CTSB NX_P07858-1 Cathepsin B	1	15.3	3	3	0.022
GLB1 NX_P16278-1 Beta-galactosidase	1	5.9	3	3	0.022
POLR2H NX_P52434-1 DNA-directed RNA polymerases I, II, and III subunit RPABC3	1	21.3	3	3	0.022
CDC42 NX_P60953-2 Cell division control protein 42 homolog Iso 2 PE=1	1	25.7	3	3	0.022
COPS2 NX_P61201-1 COP9 signalosome complex subunit 2	1	8.1	3	3	0.022
RPL15 NX_P61313-1 60S ribosomal protein L15	1	18.1	3	3	0.022
RPS14 NX_P62263-1 40S ribosomal protein S14	1	29.8	3	3	0.022
RPS24 NX_P62847-1 40S ribosomal protein S24	1	28.6	3	3	0.022
PAFAH1B2 NX_P68402-1 Platelet-activating factor acetylhydrolase IB subunit beta	1	15.7	3	3	0.022
GAS6 NX_Q14393-1 Growth arrest-specific protein 6	1	7.6	3	3	0.022
SRRM1 NX_Q8IYB3-1 Serine/arginine repetitive matrix protein 1	1	5	3	3	0.022
OGFOD1 NX_Q8N543-1 Prolyl 3-hydroxylase OGFOD1	1	6.8	3	3	0.022
COPS4 NX_Q9BT78-1 COP9 signalosome complex subunit 4	1	10.3	3	3	0.022
DPY30 NX_Q9C005-1 Protein dpy-30 homolog	1	36.4	2	3	0.022
PSME2 NX_Q9UL46-1 Proteasome activator complex subunit 2	1	15.9	2	3	0.022
RPL13A NX_P40429-1 60S ribosomal protein L13a	1	18.2	3	3	0.022
EIF4B NX_P23588-1 Eukaryotic translation initiation factor 4B	0.9997	8.7	2	3	0.022
CLSTN2 NX_Q9H4D0-1 Calsyntenin-2	0.9988	6.5	4	4	0.022
CS NX_O75390-1 Citrate synthase, mitochondrial	0.9962	13.9	3	5	0.022
RMDN3 NX_Q96TC7-1 Regulator of microtubule dynamics protein 3	0.9684	4.9	1	3	0.022
MON2 NX_Q7Z3U7-1 Protein MON2 homolog	0.9637	1.5	1	3	0.022
CLIP2 NX_Q9UDT6-1 CAP-Gly domain-containing linker protein 2	0.9341	1.5	2	4	0.022
RPS15A NX_P62244-1 40S ribosomal protein S15a	1	40.8	3	3	0.021
B3GALT6 NX_Q96L58-1 Beta-1,3-galactosyltransferase 6	1	9.4	3	3	0.021
HDHD2 NX_Q9H0R4-1 Haloacid dehalogenase-like hydrolase domain-containing protein 2	1	15.4	3	3	0.021
H2AFZ NX_P0C0S5-1 Histone H2A.Z , H2AFV NX_Q71UI9-1 Histone H2A.V	1	35.2	4	5	0.021
CBX1 NX_P83916-1 Chromobox protein homolog 1	1	28.1	3	3	0.021
SEPT11 NX_Q9NVA2-1 Septin-11	0.9939	11.7	4	6	0.021
MAPK14 NX_Q16539-1 Mitogen-activated protein kinase 14 CSBP2 PE=1	1	18.6	4	4	0.021
RCC1 NX_P18754-1 Regulator of chromosome condensation	0.9999	10.5	2	3	0.021
RAB7A NX_P51149-1 Ras-related protein Rab-7a	0.9999	16.9	3	3	0.021
LACTB2 NX_Q53H82-1 Beta-lactamase-like protein 2	0.9999	12.5	3	3	0.021
TXNDC17 NX_Q9BRA2-1 Thioredoxin domain-containing protein 17	0.9999	26.8	3	3	0.021
ULBP2 NX_Q9BZM5-1 NKG2D ligand 2	0.9999	11.4	3	3	0.021
CAB39 NX_Q9Y376-1 Calcium-binding protein 39	0.9995	13.2	4	4	0.021
CKMT1A;CKMT1B NX_P12532-1 Creatine kinase U-type, mitochondrial	0.9989	8.6	2	3	0.021
DDX1 NX_Q92499-1 ATP-dependent RNA helicase DDX1	0.9986	7.6	2	3	0.021
RSU1 NX_Q15404-1 Ras suppressor protein 1	0.9984	20.6	3	4	0.021
SMC4 NX_Q9NTJ3-1 Structural maintenance of chromosomes protein 4	0.9984	4.3	2	3	0.021
RPS13 NX_P62277-1 40S ribosomal protein S13	0.9983	23.8	4	4	0.021
XYLT2 NX_Q9H1B5-1 Xylosyltransferase 2	0.9916	3.2	2	3	0.021
SNRPD1 NX_P62314-1 Small nuclear ribonucleoprotein Sm D1	1	37	3	3	0.02
APOA1 NX_P02647-1 Apolipoprotein A-I	0.9999	11.2	3	3	0.02
G6PD NX_P11413-1 Glucose-6-phosphate 1-dehydrogenase Short PE=1	0.9999	5.2	3	3	0.02
FKBP1A NX_P62942-1 Peptidyl-prolyl cis-trans isomerase FKBP1A	0.9998	43.5	3	4	0.02
COPS7B NX_Q9H9Q2-1 COP9 signalosome complex subunit 7b	0.9998	14	2	3	0.02
PRPF19 NX_Q9UMS4-1 Pre-mRNA-processing factor 19	0.9996	18.1	3	3	0.02
RPS23 NX_P62266-1 40S ribosomal protein S23	0.9993	46.9	4	4	0.02
HDHD1 NX_Q08623-1 Pseudouridine-5'-phosphatase	0.9989	19.7	2	3	0.02
HIST1H3A;HIST1H3B;HIST1H3C;HIST1H3D;HIST1H3E;HIST1H3F;HIST1H3G;HIST1H3H;HIST1H3I;HIST1H3J NX_P68431-1 Histone H3.1 , H3F3A;H3F3B NX_P84243-1 Histone H3.3 , HIST3H3 NX_Q16695-1 Histone H3.1t , HIST2H3A;HIST2H3C;HIST2H3D NX_Q71DI3-1 Histone H3.2	0.9982	10.3	3	3	0.02
MAN2B1 NX_O00754-1 Lysosomal alpha-mannosidase	0.9976	10.1	3	5	0.02
SHOC2 NX_Q9UQ13-1 Leucine-rich repeat protein SHOC-2	0.9969	5.2	2	3	0.02
BCHE NX_P06276-1 Cholinesterase	0.9956	6.3	3	3	0.02
GRB2 NX_P62993-1 Growth factor receptor-bound protein 2	0.9954	18.4	4	4	0.02
LTF NX_P02788-1 Lactotransferrin	0.9734	2.4	2	4	0.02
NMT1 NX_P30419-1 Glycylpeptide N-tetradecanoyltransferase 1 Long PE=1	1	7.9	2	3	0.019
PITHD1 NX_Q9GZP4-1 PITH domain-containing protein 1	1	19.4	3	3	0.019
SEMA3G NX_Q9NS98-1 Semaphorin-3G	1	8.8	2	3	0.019
CAPZB NX_P47756-1 F-actin-capping protein subunit beta	0.9999	11.9	3	3	0.019
EFNA5 NX_P52803-1 Ephrin-A5	0.9998	11.4	3	3	0.019
IMPA1 NX_P29218-1 Inositol monophosphatase 1	0.9994	17	3	4	0.019
SDC4 NX_P31431-1 Syndecan-4	0.9992	18.2	3	3	0.019
RBMX NX_P38159-1 RNA-binding motif protein, X chromosome	0.9989	12.8	4	4	0.019
RPS19 NX_P39019-1 40S ribosomal protein S19	0.9988	20	3	3	0.019
XPOT NX_O43592-1 Exportin-T	0.9981	4.9	3	3	0.019
UBE2V1 NX_Q13404-4 Ubiquitin-conjugating enzyme E2 variant 1 Iso 3 PE=1	0.9981	29.3	5	5	0.019
SPON1 NX_Q9HCB6-1 Spondin-1	0.9981	9	3	3	0.019
WDR12 NX_Q9GZL7-1 Ribosome biogenesis protein WDR12	0.9974	8.3	2	3	0.019
SAAL1 NX_Q96ER3-1 Protein SAAL1	0.9957	6.8	2	4	0.019
MACF1 NX_Q9UPN3-1 Microtubule-actin cross-linking factor 1, s 1/2/3/5	0.9756	1.2	5	5	0.019
PRDX3 NX_P30048-1 Thioredoxin-dependent peroxide reductase, mitochondrial	1	16.4	3	4	0.018
TGFBR3 NX_Q03167-1 Transforming growth factor beta receptor type 3	1	3.9	3	3	0.018
MCM2 NX_P49736-1 DNA replication licensing factor MCM2	0.9999	4.2	3	3	0.018
DCTPP1 NX_Q9H773-1 dCTP pyrophosphatase 1	0.9999	28.8	3	3	0.018
MANBA NX_O00462-1 Beta-mannosidase	0.9997	3.5	3	3	0.018
RNH1 NX_P13489-1 Ribonuclease inhibitor	0.9997	5.6	3	3	0.018
COPG1 NX_Q9Y678-1 Coatomer subunit gamma-1	0.9996	5.7	2	2	0.018
BOLA2;BOLA2B NX_Q9H3K6-1 BolA-like protein 2	0.9995	37.2	3	3	0.018
ABHD14B NX_Q96IU4-1 Alpha/beta hydrolase domain-containing protein 14B	0.9994	24.8	3	3	0.018
API5 NX_Q9BZZ5-4 Apoptosis inhibitor 5 Iso 4 PE=1	0.9994	6.7	3	3	0.018
HDDC2 NX_Q7Z4H3-1 HD domain-containing protein 2	0.9993	18.1	3	3	0.018
PTX3 NX_P26022-1 Pentraxin-related protein PTX3	0.9989	7.1	3	3	0.018
MCTS1 NX_Q9ULC4-1 Malignant T-cell-amplified sequence 1	0.9988	16	2	3	0.018
IDI1 NX_Q13907-1 Isopentenyl-diphosphate Delta-isomerase 1	0.9985	21.1	3	3	0.018
UBA3 NX_Q8TBC4-1 NEDD8-activating enzyme E1 catalytic subunit	0.9983	9.1	3	3	0.018
SNRPA NX_P09012-1 U1 small nuclear ribonucleoprotein A	0.9966	16	4	4	0.018
EIF4G1 NX_Q04637-1 Eukaryotic translation initiation factor 4 gamma 1 A PE=1	0.9945	2.6	3	3	0.018
RAD23A NX_P54725-1 UV excision repair protein RAD23 homolog A	0.9899	10.5	1	2	0.018
SYNE1 NX_Q8NF91-1 Nesprin-1	0.9846	1.2	3	3	0.018
SBDS NX_Q9Y3A5-1 Ribosome maturation protein SBDS	0.9739	19.2	4	4	0.018
MLX NX_Q9UH92-1 Max-like protein X Gamma PE=1	0.9011	5.4	2	5	0.018
BTF3 NX_P20290-1 Transcription factor BTF3	1	14.6	2	2	0.017
YARS NX_P54577-1 Tyrosine--tRNA ligase, cytoplasmic	0.9998	8.1	3	3	0.017
FAH NX_P16930-1 Fumarylacetoacetase	0.9997	12.4	3	3	0.017
EIF3E NX_P60228-1 Eukaryotic translation initiation factor 3 subunit E	0.9997	6.7	3	3	0.017
QSOX2 NX_Q6ZRP7-1 Sulfhydryl oxidase 2	0.9997	11.2	2	2	0.017
ADK NX_P55263-1 Adenosine kinase	0.9995	8.8	2	3	0.017
GNPTG NX_Q9UJJ9-1 N-acetylglucosamine-1-phosphotransferase subunit gamma	0.9993	14.4	3	3	0.017
PROCR NX_Q9UNN8-1 Endothelial protein C receptor	0.9992	15.1	3	3	0.017
HINT1 NX_P49773-1 Histidine triad nucleotide-binding protein 1	0.999	30.2	3	3	0.017
DARS NX_P14868-1 Aspartate--tRNA ligase, cytoplasmic	0.9982	13.4	2	2	0.017
TSG101 NX_Q99816-1 Tumor susceptibility gene 101 protein	0.9976	7.4	3	3	0.017
EDIL3 NX_O43854-1 EGF-like repeat and discoidin I-like domain-containing protein 3	0.9918	4.2	2	3	0.017
NCAPD2 NX_Q15021-1 Condensin complex subunit 1	0.9886	2.6	2	3	0.017
USP7 NX_Q93009-1 Ubiquitin carboxyl-terminal hydrolase 7	0.9651	4	2	3	0.017
CAPRIN1 NX_Q14444-1 Caprin-1	0.9615	4.9	2	3	0.017
HAGH NX_Q16775-1 Hydroxyacylglutathione hydrolase, mitochondrial	0.9237	5.8	2	3	0.017
CD55 NX_P08174-1 Complement decay-accelerating factor Iso 2 PE=1	0.9144	5	3	5	0.017
PRKAR2A NX_P13861-1 cAMP-dependent protein kinase type II-alpha regulatory subunit	1	12.1	2	2	0.016
PSME3 NX_P61289-1 Proteasome activator complex subunit 3	1	14.6	2	2	0.016
UNC45A NX_Q9H3U1-1 Protein unc-45 homolog A	1	10.3	2	2	0.016
CSTB NX_P04080-1 Cystatin-B	0.9998	24.5	2	2	0.016
EIF2B1 NX_Q14232-1 Translation initiation factor eIF-2B subunit alpha	0.9998	13.4	3	3	0.016
EIF4H NX_Q15056-1 Eukaryotic translation initiation factor 4H Long PE=1	0.9998	13.7	2	2	0.016
UAP1 NX_Q16222-1 UDP-N-acetylhexosamine pyrophosphorylase AGX2 PE=1	0.9998	8.4	2	2	0.016
PIN4 NX_Q9Y237-1 Peptidyl-prolyl cis-trans isomerase NIMA-interacting 4	0.9998	36.6	2	2	0.016
NPTXR NX_O95502-1 Neuronal pentraxin receptor	0.9996	6.8	3	3	0.016
STRAP NX_Q9Y3F4-1 Serine-threonine kinase receptor-associated protein	0.9996	10.6	3	3	0.016
NSFL1C NX_Q9UNZ2-1 NSFL1 cofactor p47	0.9992	10.3	3	3	0.016
ADAM10 NX_O14672-1 Disintegrin and metalloproteinase domain-containing protein 10	0.9987	10.3	3	3	0.016
RPL17 NX_P18621-1 60S ribosomal protein L17	0.9986	14.7	2	2	0.016
HMGB3 NX_O15347-1 High mobility group protein B3	0.9974	17.5	3	3	0.016
PITPNB NX_P48739-1 Phosphatidylinositol transfer protein beta	0.9973	15.1	3	3	0.016
EIF3G NX_O75821-1 Eukaryotic translation initiation factor 3 subunit G	0.996	15.3	3	4	0.016
FBLN2 NX_P98095-1 Fibulin-2	0.9953	4.6	2	3	0.016
AP1G1 NX_O43747-1 AP-1 complex subunit gamma-1	0.9942	5.4	2	3	0.016
PUF60 NX_Q9UHX1-1 Poly(U)-binding-splicing factor PUF60	0.9854	10.4	1	3	0.016
FTL NX_P02792-1 Ferritin light chain	1	17.7	2	2	0.015
CSF1 NX_P09603-1 Macrophage colony-stimulating factor 1	1	4.7	2	2	0.015
GSTM2 NX_P28161-1 Glutathione S-transferase Mu 2	1	14.2	2	2	0.015
PPP2R2A NX_P63151-1 Serine/threonine-protein phosphatase 2A 55 kDa regulatory subunit B alpha , PPP2R2B NX_Q00005-1 Serine/threonine-protein phosphatase 2A 55 kDa regulatory subunit B beta , PPP2R2D NX_Q66LE6-1 Serine/threonine-protein phosphatase 2A 55 kDa regulatory subunit B delta	1	3.2	2	2	0.015
FKBP3 NX_Q00688-1 Peptidyl-prolyl cis-trans isomerase FKBP3	1	14.7	2	2	0.015
RPL6 NX_Q02878-1 60S ribosomal protein L6	1	11.1	2	2	0.015
UBXN1 NX_Q04323-1 UBX domain-containing protein 1	1	5.4	2	2	0.015
CYFIP1 NX_Q7L576-1 Cytoplasmic FMR1-interacting protein 1 , CYFIP2 NX_Q96F07-1 Cytoplasmic FMR1-interacting protein 2	1	2.2	2	2	0.015
MDP1 NX_Q86V88-1 Magnesium-dependent phosphatase 1	1	10.2	2	2	0.015
NT5C NX_Q8TCD5-1 5'(3')-deoxyribonucleotidase, cytosolic type	1	21.4	2	2	0.015
WDR61 NX_Q9GZS3-1 WD repeat-containing protein 61	1	6.6	2	2	0.015
COPS7A NX_Q9UBW8-1 COP9 signalosome complex subunit 7a	1	5.8	2	2	0.015
USP24 NX_Q9UPU5-1 Ubiquitin carboxyl-terminal hydrolase 24	1	0.9	2	2	0.015
HIST1H1B NX_P16401-1 Histone H1.5	0.9433	11.1	3	6	0.015
GSTM3 NX_P21266-1 Glutathione S-transferase Mu 3	0.9999	14.7	2	2	0.015
RPS10 NX_P46783-1 40S ribosomal protein S10	0.9999	14.5	2	2	0.015
PAFAH1B3 NX_Q15102-1 Platelet-activating factor acetylhydrolase IB subunit gamma	0.9999	7.4	2	2	0.015
UGP2 NX_Q16851-1 UTP--glucose-1-phosphate uridylyltransferase	0.9999	6.7	2	2	0.015
PHPT1 NX_Q9NRX4-1 14 kDa phosphohistidine phosphatase	0.9999	16	2	2	0.015
REXO2 NX_Q9Y3B8-1 Oligoribonuclease, mitochondrial	0.9999	7.6	2	2	0.015
MYL6 NX_P60660-1 Myosin light polypeptide 6 Non-muscle PE=1	0.9999	19.2	2	2	0.015
TOR1A NX_O14656-1 Torsin-1A	0.9998	4.5	2	2	0.015
RPA3 NX_P35244-1 Replication protein A 14 kDa subunit	0.9998	33.1	2	2	0.015
CASP3 NX_P42574-1 Caspase-3	0.9998	9	2	2	0.015
PREP NX_P48147-1 Prolyl endopeptidase	0.9998	3.1	2	2	0.015
RPL18 NX_Q07020-1 60S ribosomal protein L18	0.9998	19.7	2	2	0.015
FHL1 NX_Q13642-2 Four and a half LIM domains protein 1 Iso 2 PE=1	0.9998	9.3	2	2	0.015
HTT NX_P42858-1 Huntingtin	0.9997	0.9	2	2	0.015
HDAC2 NX_Q92769-1 Histone deacetylase 2	0.9996	9.6	2	2	0.015
EIF2S3 NX_P41091-1 Eukaryotic translation initiation factor 2 subunit 3 , EIF2S3L NX_Q2VIR3-1 Putative eukaryotic translation initiation factor 2 subunit 3-like protein Iso 1 PE=5	0.9995	8.3	2	2	0.015
RPS25 NX_P62851-1 40S ribosomal protein S25	0.9984	20.8	2	2	0.015
CADM4 NX_Q8NFZ8-1 Cell adhesion molecule 4	0.9978	8.8	3	4	0.015
RPL18A NX_Q02543-1 60S ribosomal protein L18a	0.9977	14.8	2	2	0.015
RCN1 NX_Q15293-1 Reticulocalbin-1	0.9977	9.7	2	2	0.015
TTC13 NX_Q8NBP0-1 Tetratricopeptide repeat protein 13	0.9972	3.5	2	2	0.015
EIF3H NX_O15372-1 Eukaryotic translation initiation factor 3 subunit H	0.9971	13.4	2	2	0.015
SCRN3 NX_Q0VDG4-1 Secernin-3	0.9947	9.7	2	3	0.015
A2M NX_P01023-1 Alpha-2-macroglobulin	0.9927	2.8	2	2	0.015
PPP1R14B NX_Q96C90-1 Protein phosphatase 1 regulatory subunit 14B	0.9919	25.9	2	3	0.015
MYBBP1A NX_Q9BQG0-1 Myb-binding protein 1A	0.9887	4.7	2	3	0.015
ABHD14A NX_Q9BUJ0-1 Alpha/beta hydrolase domain-containing protein 14A	0.966	5.9	1	2	0.015
CPSF6 NX_Q16630-1 Cleavage and polyadenylation specificity factor subunit 6	0.9442	4.5	1	2	0.015
DIAPH1 NX_O60610-1 Protein diaphanous homolog 1	0.9408	2.4	1	2	0.015
POLR1A NX_O95602-1 DNA-directed RNA polymerase I subunit RPA1	0.9402	1.5	2	4	0.015
COPS8 NX_Q99627-1 COP9 signalosome complex subunit 8	0.9308	14.4	1	2	0.015
HS6ST1 NX_O60243-1 Heparan-sulfate 6-O-sulfotransferase 1	0.9242	3.6	2	4	0.015
TF NX_P02787-1 Serotransferrin	0.9157	2	1	2	0.015
RPRD1B NX_Q9NQG5-1 Regulation of nuclear pre-mRNA domain-containing protein 1B	0.9051	9.8	1	2	0.015
LSM2 NX_Q9Y333-1 U6 snRNA-associated Sm-like protein LSm2	0.9998	28.4	2	2	0.014
RPL27 NX_P61353-1 60S ribosomal protein L27	0.9997	22.1	2	2	0.014
VPS4A NX_Q9UN37-1 Vacuolar protein sorting-associated protein 4A	0.9846	10.5	3	3	0.014
SERPINB1 NX_P30740-1 Leukocyte elastase inhibitor	0.9995	10.3	2	2	0.014
MTPN NX_P58546-1 Myotrophin	0.9991	14.4	2	2	0.014
PLA2G15 NX_Q8NCC3-1 Group XV phospholipase A2	0.999	7	2	2	0.014
IGFBPL1 NX_Q8WX77-1 Insulin-like growth factor-binding protein-like 1	0.9988	14.7	2	2	0.014
TNPO3 NX_Q9Y5L0-2 Transportin-3 Iso 2 PE=1	0.9987	2.7	2	2	0.014
SH3BGRL NX_O75368-1 SH3 domain-binding glutamic acid-rich-like protein	0.9985	27.2	2	2	0.014
PLCB3 NX_Q01970-1 1-phosphatidylinositol 4,5-bisphosphate phosphodiesterase beta-3	0.9985	3.5	2	2	0.014
SNRPD3 NX_P62318-1 Small nuclear ribonucleoprotein Sm D3	0.9984	15.1	2	2	0.014
NAA50 NX_Q9GZZ1-1 N-alpha-acetyltransferase 50	0.9982	13.6	2	2	0.014
GMFB NX_P60983-1 Glia maturation factor beta	0.998	22.5	2	2	0.014
ECH1 NX_Q13011-1 Delta(3,5)-Delta(2,4)-dienoyl-CoA isomerase, mitochondrial	0.9979	9.5	2	2	0.014
MAD2L1 NX_Q13257-1 Mitotic spindle assembly checkpoint protein MAD2A	0.9979	21.5	3	3	0.014
RPLP2 NX_P05387-1 60S acidic ribosomal protein P2	0.9978	27	2	2	0.014
ERP29 NX_P30040-1 Endoplasmic reticulum resident protein 29	0.9978	8.4	2	2	0.014
NAE1 NX_Q13564-1 NEDD8-activating enzyme E1 regulatory subunit	0.9975	7.9	2	2	0.014
CD63 NX_P08962-1 CD63 antigen	0.9971	7.6	2	2	0.014
RANBP1 NX_P43487-1 Ran-specific GTPase-activating protein	0.9968	10	2	2	0.014
C1orf123 NX_Q9NWV4-1 UPF0587 protein C1orf123	0.9968	25	2	2	0.014
HEBP2 NX_Q9Y5Z4-1 Heme-binding protein 2	0.9968	6.3	2	2	0.014
APOB NX_P04114-1 Apolipoprotein B-100	0.9963	1.3	3	3	0.014
EIF5 NX_P55010-1 Eukaryotic translation initiation factor 5	0.996	7.2	2	2	0.014
PPIF NX_P30405-1 Peptidyl-prolyl cis-trans isomerase F, mitochondrial	0.9946	22.7	2	2	0.014
LSM8 NX_O95777-1 U6 snRNA-associated Sm-like protein LSm8	0.9941	61.5	2	2	0.014
MGAT1 NX_P26572-1 Alpha-1,3-mannosyl-glycoprotein 2-beta-N-acetylglucosaminyltransferase	0.9929	9.7	2	2	0.014
HSPB11 NX_Q9Y547-1 Intraflagellar transport protein 25 homolog	0.9926	27.8	2	2	0.014
CHMP2A NX_O43633-1 Charged multivesicular body protein 2a	0.9916	7.7	2	2	0.014
UBE2M NX_P61081-1 NEDD8-conjugating enzyme Ubc12	0.9902	15.3	2	2	0.014
ZNF574 NX_Q6ZN55-1 Zinc finger protein 574	0.9884	2.3	2	2	0.014
EFNA1 NX_P20827-1 Ephrin-A1	0.9796	17.1	2	2	0.014
COPE NX_O14579-1 Coatomer subunit epsilon	0.9793	24.4	2	2	0.014
VTA1 NX_Q9NP79-1 Vacuolar protein sorting-associated protein VTA1 homolog	0.9653	7.8	2	2	0.014
TPD52 NX_P55327-1 Tumor protein D52	0.9051	8	2	3	0.014
PRSS3 NX_P35030-1 Trypsin-3	0.9966	10.2	4	4	0.013
RAB35 NX_Q15286-1 Ras-related protein Rab-35	0.9985	15.9	3	3	0.013
SGCE NX_O43556-1 Epsilon-sarcoglycan	0.9984	11.9	2	2	0.013
HSPE1 NX_P61604-1 10 kDa heat shock protein, mitochondrial	0.9983	20.6	2	2	0.013
TXNL1 NX_O43396-1 Thioredoxin-like protein 1	0.9979	11.4	2	2	0.013
CA8 NX_P35219-1 Carbonic anhydrase-related protein	0.9975	7.2	2	2	0.013
ENPP1 NX_P22413-1 Ectonucleotide pyrophosphatase/phosphodiesterase family member 1	0.9949	4.1	2	2	0.013
LIPA NX_P38571-1 Lysosomal acid lipase/cholesteryl ester hydrolase	0.9943	11.5	2	2	0.013
UBE2I NX_P63279-1 SUMO-conjugating enzyme UBC9	0.9936	8.2	2	2	0.013
TIGAR NX_Q9NQ88-1 Fructose-2,6-bisphosphatase TIGAR	0.99	13	2	2	0.013
DNAJA2 NX_O60884-1 DnaJ homolog subfamily A member 2	0.9893	9.5	2	2	0.013
FAM3A NX_P98173-1 Protein FAM3A	0.9855	8.7	2	2	0.013
FSTL4 NX_Q6MZW2-1 Follistatin-related protein 4	0.9843	2.1	2	2	0.013
NUTF2 NX_P61970-1 Nuclear transport factor 2	0.9841	18.9	2	2	0.013
ATP1B3 NX_P54709-1 Sodium/potassium-transporting ATPase subunit beta-3	0.969	11.8	3	3	0.013
PVRL2 NX_Q92692-1 Nectin-2 Delta PE=1	0.954	6.3	3	3	0.013
PRKAR1A NX_P10644-1 cAMP-dependent protein kinase type I-alpha regulatory subunit	0.9422	8.1	2	2	0.013
SNRPA1 NX_P09661-1 U2 small nuclear ribonucleoprotein A'	0.9345	13.3	2	2	0.013
DIP2B NX_Q9P265-1 Disco-interacting protein 2 homolog B	0.923	2.3	2	2	0.013
PPIL1 NX_Q9Y3C6-1 Peptidyl-prolyl cis-trans isomerase-like 1	0.9208	15.1	2	2	0.013
SORD NX_Q00796-1 Sorbitol dehydrogenase	0.9196	12.9	2	2	0.013
EFTUD2 NX_Q15029-1 116 kDa U5 small nuclear ribonucleoprotein component	0.9973	3.2	2	2	0.012
SUMO2 NX_P61956-1 Small ubiquitin-related modifier 2	0.9963	23.2	2	2	0.012
SLC16A1 NX_P53985-1 Monocarboxylate transporter 1	0.9883	6.6	3	3	0.012
RPS26 NX_P62854-1 40S ribosomal protein S26	0.9779	27	3	3	0.012
GNL1 NX_P36915-1 Guanine nucleotide-binding protein-like 1	0.9779	4.4	1	2	0.012
PCBP2 NX_Q15366-1 Poly(rC)-binding protein 2	0.9756	6.6	2	2	0.012
PPAT NX_Q06203-1 Amidophosphoribosyltransferase	0.9665	4.3	2	2	0.012
ACTL6A NX_O96019-1 Actin-like protein 6A	0.936	14.7	2	2	0.012
EIF3M NX_Q7L2H7-1 Eukaryotic translation initiation factor 3 subunit M	0.9231	8.8	2	2	0.012
SDK1 NX_Q7Z5N4-1 Protein sidekick-1	0.9037	1.3	3	3	0.012
RAB1A NX_P62820-1 Ras-related protein Rab-1A	0.9966	10.2	2	2	0.011
SMC1A NX_Q14683-1 Structural maintenance of chromosomes protein 1A	0.9976	2.1	2	2	0.011
FTH1 NX_P02794-1 Ferritin heavy chain	0.9933	23.5	2	2	0.011
DHX15 NX_O43143-1 Pre-mRNA-splicing factor ATP-dependent RNA helicase DHX15	0.9922	4.9	2	2	0.011
DNASE2 NX_O00115-1 Deoxyribonuclease-2-alpha	0.9906	5.3	2	2	0.011
MCM3 NX_P25205-1 DNA replication licensing factor MCM3	0.9893	1.9	2	2	0.011
PRADC1 NX_Q9BSG0-1 Protease-associated domain-containing protein 1	0.9893	14.9	2	2	0.011
ACAT1 NX_P24752-1 Acetyl-CoA acetyltransferase, mitochondrial	0.9891	11.9	2	2	0.011
DTD1 NX_Q8TEA8-1 D-tyrosyl-tRNA(Tyr) deacylase 1	0.9806	11.5	2	2	0.011
SRSF4 NX_Q08170-1 Serine/arginine-rich splicing factor 4	0.9755	4.7	2	2	0.011
G3BP2 NX_Q9UN86-1 Ras GTPase-activating protein-binding protein 2 A PE=1	0.9559	6.8	2	2	0.011
ADAM17 NX_P78536-1 Disintegrin and metalloproteinase domain-containing protein 17 A PE=1	0.9406	2.7	2	2	0.011
PCDH7 NX_O60245-1 Protocadherin-7 A PE=1	0.9386	1.5	2	2	0.011
DNAH8 NX_Q96JB1-1 Dynein heavy chain 8, axonemal	0.9193	0.9	2	3	0.011
SPR NX_P35270-1 Sepiapterin reductase	0.9972	11.9	2	2	0.01
PCBD1 NX_P61457-1 Pterin-4-alpha-carbinolamine dehydratase	0.9935	28.8	2	2	0.01
PPP2CB NX_P62714-1 Serine/threonine-protein phosphatase 2A catalytic subunit beta , PPP2CA NX_P67775-1 Serine/threonine-protein phosphatase 2A catalytic subunit alpha	0.9935	12.9	2	2	0.01
XPO5 NX_Q9HAV4-1 Exportin-5	0.9909	2.2	2	2	0.01
POFUT1 NX_Q9H488-1 GDP-fucose protein O-fucosyltransferase 1	0.986	6.7	2	2	0.01
RAB10 NX_P61026-1 Ras-related protein Rab-10	0.9904	5.5	2	2	0.009
STAT3 NX_P40763-1 Signal transducer and activator of transcription 3	0.9957	3.5	2	2	0.009
RPL21 NX_P46778-1 60S ribosomal protein L21	0.9899	14.4	1	1	0.009
SLC44A1 NX_Q8WWI5-1 Choline transporter-like protein 1	0.985	3.8	1	1	0.009
CHSY3 NX_Q70JA7-1 Chondroitin sulfate synthase 3	0.9808	3.1	1	1	0.009
DYNC1I2 NX_Q13409-1 Cytoplasmic dynein 1 intermediate chain 2 2A PE=1	0.9651	4.9	2	2	0.009
QARS NX_P47897-1 Glutamine--tRNA ligase	0.9628	3.5	1	1	0.009
SLITRK5 NX_O94991-1 SLIT and NTRK-like protein 5	0.9475	1.6	1	3	0.009
SNRPB2 NX_P08579-1 U2 small nuclear ribonucleoprotein B''	0.9372	8.4	1	1	0.009
SLC38A10 NX_Q9HBR0-1 Putative sodium-coupled neutral amino acid transporter 10	0.9368	2.2	2	2	0.009
HMGN2 NX_P05204-1 Non-histone chromosomal protein HMG-17	0.9331	16.7	2	2	0.009
MESDC2 NX_Q14696-1 LDLR chaperone MESD	0.9201	4.3	2	2	0.009
IGFBP7 NX_Q16270-1 Insulin-like growth factor-binding protein 7	0.9124	5	2	2	0.009
USP14 NX_P54578-1 Ubiquitin carboxyl-terminal hydrolase 14	0.9083	6.9	1	1	0.009
PDE12 NX_Q6L8Q7-1 2',5'-phosphodiesterase 12	0.9955	5.7	1	1	0.008
PPIL4 NX_Q8WUA2-1 Peptidyl-prolyl cis-trans isomerase-like 4	0.995	8.1	1	1	0.008
KDELR2 NX_P33947-1 ER lumen protein-retaining receptor 2	0.9849	12.7	1	1	0.008
RPL30 NX_P62888-1 60S ribosomal protein L30	0.9806	17.4	1	1	0.008
ARSA NX_P15289-1 Arylsulfatase A	0.9795	5.1	1	1	0.008
DNPH1 NX_O43598-1 2'-deoxynucleoside 5'-phosphate N-hydrolase 1	0.9762	13.8	1	1	0.008
PSPH NX_P78330-1 Phosphoserine phosphatase	0.9728	8.9	1	1	0.008
PPP4C NX_P60510-1 Serine/threonine-protein phosphatase 4 catalytic subunit	0.9672	8.1	1	1	0.008
NEDD4L NX_Q96PU5-1 E3 ubiquitin-protein ligase NEDD4-like	0.9671	3.3	1	1	0.008
RAB21 NX_Q9UL25-1 Ras-related protein Rab-21	0.9657	6.7	1	1	0.008
USO1 NX_O60763-1 General vesicular transport factor p115	0.9453	2.2	1	1	0.008
AP2A2 NX_O94973-1 AP-2 complex subunit alpha-2 , AP2A1 NX_O95782-1 AP-2 complex subunit alpha-1 A PE=1	0.9146	2	1	1	0.008
BID NX_P55957-1 BH3-interacting domain death agonist	0.9779	7.7	1	1	0.007
CEP55 NX_Q53EZ4-1 Centrosomal protein of 55 kDa	0.9779	3.7	1	1	0.007
GABARAP NX_O95166-1 Gamma-aminobutyric acid receptor-associated protein , GABARAPL1 NX_Q9H0R8-1 Gamma-aminobutyric acid receptor-associated protein-like 1	0.9767	14.5	1	1	0.007
DCXR NX_Q7Z4W1-1 L-xylulose reductase	0.9755	11.5	1	1	0.007
CHMP5 NX_Q9NZZ3-1 Charged multivesicular body protein 5	0.9755	12.3	1	1	0.007
HK1 NX_P19367-1 Hexokinase-1	0.9743	1.6	1	1	0.007
UBE4A NX_Q14139-1 Ubiquitin conjugation factor E4 A	0.9731	1.5	1	1	0.007
FTO NX_Q9C0B1-1 Alpha-ketoglutarate-dependent dioxygenase FTO	0.9731	2.8	1	1	0.007
DHPS NX_P49366-1 Deoxyhypusine synthase Long PE=1	0.9719	5.4	1	1	0.007
PI4KA NX_P42356-1 Phosphatidylinositol 4-kinase alpha	0.9684	1	1	1	0.007
EXOSC2 NX_Q13868-1 Exosome complex component RRP4	0.9672	9.2	1	1	0.007
PRKAG1 NX_P54619-1 5'-AMP-activated protein kinase subunit gamma-1	0.9625	5.7	1	1	0.007
BTN3A2 NX_P78410-1 Butyrophilin subfamily 3 member A2	0.9613	8.4	1	1	0.007
PEA15 NX_Q15121-1 Astrocytic phosphoprotein PEA-15	0.9613	17.7	1	1	0.007
ANXA2P2 NX_A6NMY6-1 Putative annexin A2-like protein Iso 1 PE=5, ANXA2 NX_P07355-1 Annexin A2	0.9602	4.7	1	1	0.007
METRNL NX_Q641Q3-1 Meteorin-like protein	0.9602	4.5	1	1	0.007
PDXP NX_Q96GD0-1 Pyridoxal phosphate phosphatase	0.959	4.7	1	1	0.007
PRPF8 NX_Q6P2Q9-1 Pre-mRNA-processing-splicing factor 8	0.9567	0.9	1	1	0.007
PPM1F NX_P49593-1 Protein phosphatase 1F	0.9555	5.7	1	1	0.007
DFFA NX_O00273-1 DNA fragmentation factor subunit alpha DFF45 PE=1	0.9544	3.6	1	1	0.007
FKBP14 NX_Q9NWM8-1 Peptidyl-prolyl cis-trans isomerase FKBP14	0.9532	8.1	1	1	0.007
PSMD12 NX_O00232-1 26S proteasome non-ATPase regulatory subunit 12	0.9453	5	1	1	0.007
IMPDH2 NX_P12268-1 Inosine-5'-monophosphate dehydrogenase 2	0.9374	2.3	1	1	0.007
DNAJC13 NX_O75165-1 DnaJ homolog subfamily C member 13	0.9286	0.7	1	1	0.007
TCEB2 NX_Q15370-1 Transcription elongation factor B polypeptide 2	0.9286	6.8	1	1	0.007
GABARAPL2 NX_P60520-1 Gamma-aminobutyric acid receptor-associated protein-like 2	0.9264	6.8	1	1	0.007
CRTAP NX_O75718-1 Cartilage-associated protein	0.9243	3.7	1	1	0.007
CAT NX_P04040-1 Catalase	0.921	3.6	1	1	0.007
ERH NX_P84090-1 Enhancer of rudimentary homolog	0.9199	10.6	1	1	0.007
TFPI NX_P10646-1 Tissue factor pathway inhibitor Alpha PE=1	0.9189	2.6	1	1	0.007
COPZ1 NX_P61923-1 Coatomer subunit zeta-1	0.9167	7.9	1	1	0.007
SNRPB NX_P14678-1 Small nuclear ribonucleoprotein-associated proteins B and B' SM-B' PE=1, SNRPN NX_P63162-1 Small nuclear ribonucleoprotein-associated protein N	0.9157	3.3	1	1	0.007
RPL8 NX_P62917-1 60S ribosomal protein L8	0.9146	4.3	1	1	0.007
MIF NX_P14174-1 Macrophage migration inhibitory factor	0.9083	9.6	1	1	0.007
ITM2B NX_Q9Y287-1 Integral membrane protein 2B	0.9062	3.8	1	1	0.007
DYNLT1 NX_P63172-1 Dynein light chain Tctex-type 1	0.9041	19.5	1	1	0.007
RPA2 NX_P15927-1 Replication protein A 32 kDa subunit	0.902	8.1	1	1	0.007

## Sheet: Saos-2
description	protein probability	percent sequence coverage	number of unique peptides	number of total peptides	percent of total spectra
FLNA NX_P21333-1 Filamin-A	1	59.4	215	1030	3.847
TNC NX_P24821-1 Tenascin	1	46	156	848	3.504
ENO1 NX_P06733-1 Alpha-enolase alpha-enolase PE=1	1	67.7	75	586	2.285
FLNC NX_Q14315-1 Filamin-C	1	54.2	146	556	2.112
FLNB NX_O75369-1 Filamin-B	1	58.5	154	470	1.667
PLEC NX_Q15149-1 Plectin	1	45.5	244	444	1.553
GAPDH NX_P04406-1 Glyceraldehyde-3-phosphate dehydrogenase	1	85.7	55	336	1.396
TLN1 NX_Q9Y490-1 Talin-1	1	50.3	137	360	1.375
FASN NX_P49327-1 Fatty acid synthase	1	49.5	146	361	1.331
ALDOA NX_P04075-1 Fructose-bisphosphate aldolase A	1	55.5	46	328	1.187
HSPA8 NX_P11142-1 Heat shock cognate 71 kDa protein	1	68	68	273	0.998
COL5A2 NX_P05997-1 Collagen alpha-2(V) chain	1	50.4	84	261	0.989
COL6A1 NX_P12109-1 Collagen alpha-1(VI) chain	1	43.9	59	229	0.895
COL1A1 NX_P02452-1 Collagen alpha-1(I) chain	1	68.6	100	197	0.754
VCL NX_P18206-1 Vinculin Iso 2 PE=1	1	68	108	190	0.728
HSP90AA1 NX_P07900-1 Heat shock protein HSP 90-alpha	1	57.9	84	261	0.684
CLTC NX_Q00610-1 Clathrin heavy chain 1	1	45.3	96	167	0.664
SPTAN1 NX_Q13813-1 Spectrin alpha chain, non-erythrocytic 1	1	44.1	107	178	0.657
HSP90AB1 NX_P08238-1 Heat shock protein HSP 90-beta	1	59.3	88	255	0.656
ACTN4 NX_O43707-1 Alpha-actinin-4	1	69.3	102	207	0.654
COL12A1 NX_Q99715-1 Collagen alpha-1(XII) chain	1	45.9	120	173	0.651
EEF2 NX_P13639-1 Elongation factor 2	1	44.2	46	174	0.647
COL1A2 NX_P08123-1 Collagen alpha-2(I) chain	1	74.5	94	175	0.644
COL6A2 NX_P12110-1 Collagen alpha-2(VI) chain 2C2 PE=1	1	39.9	48	170	0.597
MSN NX_P26038-1 Moesin	1	67.6	62	130	0.545
COL5A1 NX_P20908-1 Collagen alpha-1(V) chain	1	32.5	52	165	0.545
CAND1 NX_Q86VP6-1 Cullin-associated NEDD8-dissociated protein 1	1	45.1	71	142	0.545
GPI NX_P06744-1 Glucose-6-phosphate isomerase	1	62.5	51	138	0.528
UBA1 NX_P22314-1 Ubiquitin-like modifier-activating enzyme 1	1	50.4	58	137	0.524
MYH9 NX_P35579-1 Myosin-9	1	38	71	132	0.521
LDHA NX_P00338-1 L-lactate dehydrogenase A chain	1	57.2	43	143	0.503
LMNA NX_P02545-1 Prelamin-A/C A PE=1	1	65.4	64	144	0.502
HSPG2 NX_P98160-1 Basement membrane-specific heparan sulfate proteoglycan core protein	1	21.2	74	121	0.477
TKT NX_P29401-1 Transketolase	1	55.2	52	134	0.455
ACTN1 NX_P12814-1 Alpha-actinin-1	1	62	76	142	0.444
PARK7 NX_Q99497-1 Protein deglycase DJ-1	1	63	24	110	0.443
EZR NX_P15311-1 Ezrin	1	61.8	38	99	0.424
FN1 NX_P02751-1 Fibronectin	1	36.7	64	117	0.415
VCP NX_P55072-1 Transitional endoplasmic reticulum ATPase	1	56.5	58	104	0.4
TPI1 NX_P60174-3 Triosephosphate isomerase	1	53.5	33	114	0.392
VIM NX_P08670-1 Vimentin	1	52.8	56	113	0.39
IPO5 NX_O00410-1 Importin-5	1	35.6	36	93	0.383
IQGAP1 NX_P46940-1 Ras GTPase-activating-like protein IQGAP1	1	49.6	60	98	0.367
PPIA NX_P62937-1 Peptidyl-prolyl cis-trans isomerase A	1	47.9	23	89	0.366
NCL NX_P19338-1 Nucleolin	1	33.2	28	106	0.356
HSPA1A NX_P0DMV8-1 Heat shock 70 kDa protein 1A , HSPA1B NX_P0DMV9-1 Heat shock 70 kDa protein 1B	1	68.6	51	127	0.353
PKM NX_P14618-1 Pyruvate kinase PKM M2 PE=1	1	58.2	43	90	0.346
SPTBN1 NX_Q01082-1 Spectrin beta chain, non-erythrocytic 1 Long PE=1	1	38.2	68	88	0.338
LUM NX_P51884-1 Lumican	1	38.8	25	85	0.326
GPC1 NX_P35052-1 Glypican-1	1	34.1	27	85	0.315
ACTB NX_P60709-1 Actin, cytoplasmic 1 , ACTG1 NX_P63261-1 Actin, cytoplasmic 2	1	52.8	31	141	0.311
DYNC1H1 NX_Q14204-1 Cytoplasmic dynein 1 heavy chain 1	1	17.3	66	78	0.301
FAT1 NX_Q14517-1 Protocadherin Fat 1	1	20.5	57	78	0.3
LDHB NX_P07195-1 L-lactate dehydrogenase B chain	1	52.1	37	84	0.289
UCHL1 NX_P09936-1 Ubiquitin carboxyl-terminal hydrolase isozyme L1	1	63.2	18	92	0.286
KPNB1 NX_Q14974-1 Importin subunit beta-1	1	34	35	67	0.285
PFN1 NX_P07737-1 Profilin-1	1	85.7	18	70	0.283
NUMA1 NX_Q14980-1 Nuclear mitotic apparatus protein 1	1	28	43	78	0.283
YWHAE NX_P62258-1 14-3-3 protein epsilon	1	83.9	29	93	0.282
CD109 NX_Q6YHK3-1 CD109 antigen	1	23.3	33	75	0.281
P4HB NX_P07237-1 Protein disulfide-isomerase	1	61.4	39	78	0.274
YWHAZ NX_P63104-1 14-3-3 protein zeta/delta	1	78.4	34	98	0.269
SNRNP200 NX_O75643-1 U5 small nuclear ribonucleoprotein 200 kDa helicase	1	27.7	44	67	0.268
FNDC1 NX_Q4ZHG4-1 Fibronectin type III domain-containing protein 1	1	22.2	38	73	0.267
CALR NX_P27797-1 Calreticulin	1	59	23	66	0.263
COL7A1 NX_Q02388-1 Collagen alpha-1(VII) chain	1	28.1	50	67	0.263
PGK1 NX_P00558-1 Phosphoglycerate kinase 1	1	66.9	41	69	0.263
PARP1 NX_P09874-1 Poly [ADP-ribose] polymerase 1	1	38.7	32	73	0.261
PGD NX_P52209-1 6-phosphogluconate dehydrogenase, decarboxylating	1	48.9	26	61	0.249
CFL1 NX_P23528-1 Cofilin-1	1	61.4	17	69	0.247
HNRNPA2B1 NX_P22626-1 Heterogeneous nuclear ribonucleoproteins A2/B1 B1 PE=1	1	53	24	74	0.24
ECM29 NX_Q5VYK3-1 Proteasome-associated protein ECM29 homolog	1	30.4	47	62	0.238
AGRN NX_O00468-1 Agrin	1	20.7	40	61	0.234
CCT6A NX_P40227-1 T-complex protein 1 subunit zeta	1	42.6	24	56	0.234
CSE1L NX_P55060-1 Exportin-2	1	41.7	37	59	0.232
HSPA5 NX_P11021-1 78 kDa glucose-regulated protein	1	50.9	45	75	0.23
PSMB1 NX_P20618-1 Proteasome subunit beta type-1	1	58.5	19	57	0.228
PLOD1 NX_Q02809-1 Procollagen-lysine,2-oxoglutarate 5-dioxygenase 1	1	54.5	41	60	0.223
HNRNPA1 NX_P09651-1 Heterogeneous nuclear ribonucleoprotein A1 A1-B PE=1	1	36.3	25	65	0.223
IPO9 NX_Q96P70-1 Importin-9	1	26.4	22	57	0.219
MDH1 NX_P40925-1 Malate dehydrogenase, cytoplasmic	1	59.9	26	60	0.217
PLS3 NX_P13797-1 Plastin-3	1	49	35	62	0.216
APEX1 NX_P27695-1 DNA-(apurinic or apyrimidinic site) lyase	1	54.7	19	51	0.212
TALDO1 NX_P37837-1 Transaldolase	1	50.7	32	57	0.206
FAT4 NX_Q6V0I7-1 Protocadherin Fat 4	1	15.2	42	57	0.204
DDB1 NX_Q16531-1 DNA damage-binding protein 1	1	33.2	39	56	0.203
CSPG4 NX_Q6UVK1-1 Chondroitin sulfate proteoglycan 4	1	22.7	36	50	0.203
SEC23A NX_Q15436-1 Protein transport protein Sec23A	1	32.8	20	50	0.2
HSP90B1 NX_P14625-1 Endoplasmin	1	41.2	34	60	0.199
MMP2 NX_P08253-1 72 kDa type IV collagenase	1	43.5	32	52	0.194
PDIA3 NX_P30101-1 Protein disulfide-isomerase A3	1	57.6	35	49	0.192
EEF1G NX_P26641-1 Elongation factor 1-gamma	1	53.8	22	60	0.191
ALPL NX_P05186-1 Alkaline phosphatase, tissue-nonspecific isozyme	1	50.8	28	57	0.19
NPM1 NX_P06748-1 Nucleophosmin	1	37.1	19	53	0.188
AGL NX_P35573-1 Glycogen debranching enzyme	1	32.3	39	48	0.183
EIF5A NX_P63241-1 Eukaryotic translation initiation factor 5A-1	1	44.8	17	51	0.183
PGAM1 NX_P18669-1 Phosphoglycerate mutase 1	1	54.3	22	46	0.181
PSMA2 NX_P25787-1 Proteasome subunit alpha type-2	1	57.7	18	43	0.177
PYGL NX_P06737-1 Glycogen phosphorylase, liver form	1	51.9	41	54	0.175
YWHAB NX_P31946-1 14-3-3 protein beta/alpha Long PE=1	1	74.4	27	76	0.175
HSPA4 NX_P34932-1 Heat shock 70 kDa protein 4	1	41.7	31	46	0.173
CLSTN1 NX_O94985-1 Calsyntenin-1	1	27.5	29	46	0.17
PSMA1 NX_P25786-1 Proteasome subunit alpha type-1 Short PE=1	1	65.4	20	48	0.17
GGH NX_Q92820-1 Gamma-glutamyl hydrolase	1	45	17	45	0.168
HNRNPK NX_P61978-1 Heterogeneous nuclear ribonucleoprotein K	1	33.9	15	42	0.165
PRDX1 NX_Q06830-1 Peroxiredoxin-1	1	56.8	34	53	0.165
RDX NX_P35241-1 Radixin	1	33.6	9	22	0.162
EEF1A1 NX_P68104-1 Elongation factor 1-alpha 1 , EEF1A1P5 NX_Q5VTE0-1 Putative elongation factor 1-alpha-like 3 Iso 1 PE=5	1	35.3	23	59	0.162
DHX9 NX_Q08211-1 ATP-dependent RNA helicase A	1	22.2	30	43	0.162
PA2G4 NX_Q9UQ80-1 Proliferation-associated protein 2G4	1	45.9	19	39	0.162
LRRC15 NX_Q8TF66-1 Leucine-rich repeat-containing protein 15	1	43.5	19	45	0.159
TPM4 NX_P67936-1 Tropomyosin alpha-4 chain	1	62.5	25	46	0.158
UBB NX_P0CG47-1 Polyubiquitin-B , UBC NX_P0CG48-1 Polyubiquitin-C , RPS27A NX_P62979-1 Ubiquitin-40S ribosomal protein S27a , UBA52 NX_P62987-1 Ubiquitin-60S ribosomal protein L40	1	76.2	11	41	0.157
CNN3 NX_Q15417-1 Calponin-3	1	61.4	16	42	0.157
GDI2 NX_P50395-1 Rab GDP dissociation inhibitor beta	1	65.8	31	54	0.156
SF3B3 NX_Q15393-1 Splicing factor 3B subunit 3	1	32.8	37	40	0.154
NUCB1 NX_Q02818-1 Nucleobindin-1	1	65.3	30	42	0.152
TCP1 NX_P17987-1 T-complex protein 1 subunit alpha	1	48.7	23	42	0.151
IPO7 NX_O95373-1 Importin-7	1	29	25	39	0.15
ACLY NX_P53396-1 ATP-citrate synthase	1	23.6	25	41	0.149
PDCD6IP NX_Q8WUM4-1 Programmed cell death 6-interacting protein	1	34.2	25	41	0.147
GARS NX_P41250-1 Glycine--tRNA ligase	1	38.2	23	38	0.146
WDR1 NX_O75083-1 WD repeat-containing protein 1	1	50	29	41	0.145
ILF2 NX_Q12905-1 Interleukin enhancer-binding factor 2	1	53.6	21	36	0.145
QPCT NX_Q16769-1 Glutaminyl-peptide cyclotransferase	1	55.4	14	40	0.145
PTBP1 NX_P26599-1 Polypyrimidine tract-binding protein 1	1	37.9	14	44	0.145
NRD1 NX_O43847-1 Nardilysin	1	25.2	29	41	0.144
ILF3 NX_Q12906-1 Interleukin enhancer-binding factor 3	1	19.7	14	48	0.144
NID1 NX_P14543-1 Nidogen-1	1	25.3	22	40	0.143
HMCN1 NX_Q96RW7-1 Hemicentin-1	1	6.9	26	39	0.143
ACTC1 NX_P68032-1 Actin, alpha cardiac muscle 1 , ACTA1 NX_P68133-1 Actin, alpha skeletal muscle	1	31.8	22	89	0.142
MDH2 NX_P40926-1 Malate dehydrogenase, mitochondrial	1	53.8	21	37	0.141
FRAS1 NX_Q86XX4-1 Extracellular matrix protein FRAS1	1	12.5	31	37	0.141
CKB NX_P12277-1 Creatine kinase B-type	1	47.2	17	33	0.14
TAGLN2 NX_P37802-1 Transgelin-2	1	56.3	20	36	0.14
ARPC2 NX_O15144-1 Actin-related protein 2/3 complex subunit 2	1	69.7	22	39	0.139
DST NX_Q03001-7 Dystonin	1	6.4	33	35	0.138
XPO1 NX_O14980-1 Exportin-1	1	27.7	24	33	0.137
GSS NX_P48637-1 Glutathione synthetase	1	57.6	27	38	0.136
PGM1 NX_P36871-1 Phosphoglucomutase-1	1	43.2	18	35	0.134
PFAS NX_O15067-1 Phosphoribosylformylglycinamidine synthase	1	26.2	27	38	0.133
VASN NX_Q6EMK4-1 Vasorin	1	23.8	15	40	0.133
GNB2L1 NX_P63244-1 Guanine nucleotide-binding protein subunit beta-2-like 1	1	42	12	36	0.132
EEA1 NX_Q15075-1 Early endosome antigen 1	1	29.9	32	36	0.131
TAGLN NX_Q01995-1 Transgelin	1	59.2	23	36	0.128
GDI1 NX_P31150-1 Rab GDP dissociation inhibitor alpha	1	56.4	25	45	0.126
SUPT16H NX_Q9Y5B9-1 FACT complex subunit SPT16	1	23.3	17	35	0.126
CBR1 NX_P16152-1 Carbonyl reductase [NADPH] 1	1	57	14	32	0.126
GSTP1 NX_P09211-1 Glutathione S-transferase P	1	64.8	17	33	0.124
ACAT2 NX_Q9BWD1-1 Acetyl-CoA acetyltransferase, cytosolic	1	45.1	19	32	0.124
PSME2 NX_Q9UL46-1 Proteasome activator complex subunit 2	1	48.1	12	30	0.124
PSAP NX_P07602-1 Prosaposin Sap-mu-0 PE=1	1	18.9	16	33	0.123
SYNCRIP NX_O60506-1 Heterogeneous nuclear ribonucleoprotein Q	1	26.2	17	40	0.122
GSN NX_P06396-1 Gelsolin	1	32.9	21	35	0.12
PDIA6 NX_Q15084-1 Protein disulfide-isomerase A6	1	45.5	17	29	0.12
CCT8 NX_P50990-1 T-complex protein 1 subunit theta	1	50.2	27	39	0.119
IARS NX_P41252-1 Isoleucine--tRNA ligase, cytoplasmic	1	25.7	25	30	0.118
PSMB2 NX_P49721-1 Proteasome subunit beta type-2	1	68.2	13	30	0.118
AP2A1 NX_O95782-1 AP-2 complex subunit alpha-1 A PE=1	1	28.1	22	36	0.117
CTSD NX_P07339-1 Cathepsin D	1	33.5	18	33	0.117
PPIB NX_P23284-1 Peptidyl-prolyl cis-trans isomerase B	1	54.2	22	34	0.117
GBP1 NX_P32455-1 Guanylate-binding protein 1	1	42.2	23	39	0.116
TPR NX_P12270-1 Nucleoprotein TPR	1	17.6	27	33	0.115
EEF1D NX_P29692-1 Elongation factor 1-delta	1	55.9	16	32	0.113
GOT1 NX_P17174-1 Aspartate aminotransferase, cytoplasmic	1	47.2	11	28	0.112
CRYZ NX_Q08257-1 Quinone oxidoreductase	1	61.1	16	27	0.112
UGP2 NX_Q16851-1 UTP--glucose-1-phosphate uridylyltransferase	1	50.8	19	31	0.112
NOTUM NX_Q6P988-1 Palmitoleoyl-protein carboxylesterase NOTUM	1	24.2	11	30	0.112
PSMB3 NX_P49720-1 Proteasome subunit beta type-3	1	55.6	17	30	0.111
NPEPPS NX_P55786-1 Puromycin-sensitive aminopeptidase	1	28.8	23	30	0.11
YWHAQ NX_P27348-1 14-3-3 protein theta	1	46.9	20	39	0.11
CCT2 NX_P78371-1 T-complex protein 1 subunit beta	1	49.7	22	35	0.109
QSOX1 NX_O00391-1 Sulfhydryl oxidase 1	1	26.6	20	29	0.108
FAT3 NX_Q8TDW7-1 Protocadherin Fat 3	1	8	21	29	0.108
RPSA NX_P08865-1 40S ribosomal protein SA	1	51.2	12	26	0.107
ATIC NX_P31939-1 Bifunctional purine biosynthesis protein PURH	1	24.2	13	30	0.107
CAP1 NX_Q01518-1 Adenylyl cyclase-associated protein 1	1	36.2	15	30	0.107
CLIC1 NX_O00299-1 Chloride intracellular channel protein 1	1	41.5	12	28	0.106
AHCY NX_P23526-1 Adenosylhomocysteinase	1	33.3	19	29	0.105
PSAT1 NX_Q9Y617-1 Phosphoserine aminotransferase	1	38.4	21	30	0.104
SPARC NX_P09486-1 SPARC	1	24.8	11	30	0.103
MARCKS NX_P29966-1 Myristoylated alanine-rich C-kinase substrate	1	47.9	10	25	0.102
TGFBI NX_Q15582-1 Transforming growth factor-beta-induced protein ig-h3	1	29.9	18	28	0.102
DPP3 NX_Q9NY33-1 Dipeptidyl peptidase 3	1	37	20	26	0.102
CCT4 NX_P50991-1 T-complex protein 1 subunit delta	1	38	16	28	0.101
TUBB NX_P07437-1 Tubulin beta chain	1	52.3	23	42	0.101
HNRNPR NX_O43390-1 Heterogeneous nuclear ribonucleoprotein R	1	25.6	17	31	0.1
PSMA7 NX_O14818-1 Proteasome subunit alpha type-7	1	46.8	13	25	0.099
EEF1A2 NX_Q05639-1 Elongation factor 1-alpha 2	1	39.1	19	41	0.098
SERPINB6 NX_P35237-1 Serpin B6	1	48.1	17	25	0.096
KPNA2 NX_P52292-1 Importin subunit alpha-1	1	29.9	13	24	0.096
PEPD NX_P12955-1 Xaa-Pro dipeptidase	1	28.2	14	23	0.095
PGM2 NX_Q96G03-1 Phosphoglucomutase-2	1	39.4	18	26	0.095
NME2 NX_P22392-1 Nucleoside diphosphate kinase B	1	72.4	19	29	0.095
ACTBL2 NX_Q562R1-1 Beta-actin-like protein 2	1	21	13	56	0.095
PSMB6 NX_P28072-1 Proteasome subunit beta type-6	1	45.6	10	25	0.094
SSB NX_P05455-1 Lupus La protein	1	45.3	15	33	0.093
PSMA6 NX_P60900-1 Proteasome subunit alpha type-6	1	34.6	9	29	0.093
IDH1 NX_O75874-1 Isocitrate dehydrogenase [NADP] cytoplasmic	1	53.4	17	27	0.093
TUBA1B NX_P68363-1 Tubulin alpha-1B chain , TUBA1C NX_Q9BQE3-1 Tubulin alpha-1C chain	1	41.2	23	58	0.093
PTK7 NX_Q13308-1 Inactive tyrosine-protein kinase 7	1	22.6	18	26	0.092
PPP2R1A NX_P30153-1 Serine/threonine-protein phosphatase 2A 65 kDa regulatory subunit A alpha	1	36.7	21	24	0.092
SET NX_Q01105-1 Protein SET	1	37.9	12	25	0.092
GLRX3 NX_O76003-1 Glutaredoxin-3	1	41.2	10	22	0.091
LMNB1 NX_P20700-1 Lamin-B1	1	34.3	16	26	0.091
TPP2 NX_P29144-1 Tripeptidyl-peptidase 2	1	23.3	25	28	0.091
CLIC4 NX_Q9Y696-1 Chloride intracellular channel protein 4	1	40.3	10	26	0.091
SF3B1 NX_O75533-1 Splicing factor 3B subunit 1	1	15.5	13	24	0.09
PEBP1 NX_P30086-1 Phosphatidylethanolamine-binding protein 1	1	66.3	17	24	0.09
SND1 NX_Q7KZF4-1 Staphylococcal nuclease domain-containing protein 1	1	27.3	16	25	0.09
USP5 NX_P45974-1 Ubiquitin carboxyl-terminal hydrolase 5 Long PE=1	1	34.5	17	24	0.089
FKBP4 NX_Q02790-1 Peptidyl-prolyl cis-trans isomerase FKBP4	1	47.3	16	21	0.089
PSMD5 NX_Q16401-1 26S proteasome non-ATPase regulatory subunit 5	1	37.3	16	23	0.089
ANP32A NX_P39687-1 Acidic leucine-rich nuclear phosphoprotein 32 family member A	1	33.3	9	24	0.089
ME1 NX_P48163-1 NADP-dependent malic enzyme	1	31.8	16	24	0.088
NRP1 NX_O14786-1 Neuropilin-1	1	11.8	8	21	0.087
EPRS NX_P07814-1 Bifunctional glutamate/proline--tRNA ligase	1	10.9	11	21	0.087
XRCC5 NX_P13010-1 X-ray repair cross-complementing protein 5	1	29.2	16	27	0.087
CAPZA1 NX_P52907-1 F-actin-capping protein subunit alpha-1	1	59.4	18	23	0.087
ALDOC NX_P09972-1 Fructose-bisphosphate aldolase C	1	30.5	11	32	0.087
CCT3 NX_P49368-1 T-complex protein 1 subunit gamma	1	49.4	17	24	0.087
PNP NX_P00491-1 Purine nucleoside phosphorylase	1	50.2	14	24	0.086
TLN2 NX_Q9Y4G6-1 Talin-2	1	9.8	7	14	0.086
TPM1 NX_P09493-1 Tropomyosin alpha-1 chain	1	50.7	16	23	0.085
EIF3B NX_P55884-1 Eukaryotic translation initiation factor 3 subunit B	1	35.4	15	23	0.085
AP2B1 NX_P63010-1 AP-2 complex subunit beta	1	29.1	18	34	0.084
RPLP0 NX_P05388-1 60S acidic ribosomal protein P0	1	38.8	17	20	0.084
PDIA4 NX_P13667-1 Protein disulfide-isomerase A4	1	25.1	16	25	0.083
PRDX6 NX_P30041-1 Peroxiredoxin-6	1	64.3	19	24	0.083
AARS NX_P49588-1 Alanine--tRNA ligase, cytoplasmic	1	24.3	17	24	0.083
COPE NX_O14579-1 Coatomer subunit epsilon	1	48.4	12	21	0.082
NAP1L1 NX_P55209-1 Nucleosome assembly protein 1-like 1	1	38.9	16	22	0.082
LRP1 NX_Q07954-1 Prolow-density lipoprotein receptor-related protein 1	1	8.4	24	25	0.082
CCT5 NX_P48643-1 T-complex protein 1 subunit epsilon	1	32.7	16	24	0.081
KRT10 NX_P13645-1 Keratin, type I cytoskeletal 10	1	47.3	17	20	0.081
U2AF2 NX_P26368-1 Splicing factor U2AF 65 kDa subunit	1	28.6	9	25	0.08
LGALS3BP NX_Q08380-1 Galectin-3-binding protein	1	24.4	17	21	0.08
SDF4 NX_Q9BRK5-1 45 kDa calcium-binding protein	1	47.5	13	22	0.08
MRC2 NX_Q9UBG0-1 C-type mannose receptor 2	1	10.9	15	23	0.08
ACTR3 NX_P61158-1 Actin-related protein 3	1	30.1	13	22	0.08
EIF3CL NX_B5ME19-1 Eukaryotic translation initiation factor 3 subunit C-like protein Iso 1 PE=3, EIF3C NX_Q99613-1 Eukaryotic translation initiation factor 3 subunit C	1	16.3	12	22	0.079
PSMB5 NX_P28074-1 Proteasome subunit beta type-5	1	44.9	16	20	0.079
CORO1C NX_Q9ULV4-1 Coronin-1C	1	32.9	14	22	0.079
COL11A1 NX_P12107-1 Collagen alpha-1(XI) chain A PE=1	1	20.1	14	31	0.079
ANXA2 NX_P07355-1 Annexin A2	1	43.4	17	20	0.079
HNRNPD NX_Q14103-1 Heterogeneous nuclear ribonucleoprotein D0	1	32.7	13	24	0.078
GANAB NX_Q14697-1 Neutral alpha-glucosidase AB	1	26	14	21	0.078
YWHAG NX_P61981-1 14-3-3 protein gamma	1	61.1	24	35	0.078
CAPZB NX_P47756-1 F-actin-capping protein subunit beta	1	32.1	9	21	0.077
AK2 NX_P54819-1 Adenylate kinase 2, mitochondrial	1	49	12	23	0.077
ALYREF NX_Q86V81-1 THO complex subunit 4	1	37	9	18	0.077
EPYC NX_Q99645-1 Epiphycan	1	34.8	9	18	0.077
CCT7 NX_Q99832-1 T-complex protein 1 subunit eta	1	30	15	23	0.077
TUBA1A NX_Q71U36-1 Tubulin alpha-1A chain	1	41	22	51	0.077
COL18A1 NX_P39060-3 Collagen alpha-1(XVIII) chain	1	14.9	12	21	0.076
RNPEP NX_Q9H4A4-1 Aminopeptidase B	1	36.3	17	21	0.076
PCNA NX_P12004-1 Proliferating cell nuclear antigen	1	49.4	10	20	0.075
PSME1 NX_Q06323-1 Proteasome activator complex subunit 1	1	53.8	14	24	0.075
TUBB4B NX_P68371-1 Tubulin beta-4B chain	1	46.1	21	35	0.075
FAM49B NX_Q9NUQ9-1 Protein FAM49B	1	44.8	16	19	0.075
TPM3 NX_P06753-1 Tropomyosin alpha-3 chain	1	48.1	6	12	0.073
HSPD1 NX_P10809-1 60 kDa heat shock protein, mitochondrial	1	36.1	13	19	0.073
PTGR1 NX_Q14914-1 Prostaglandin reductase 1	1	52.9	13	19	0.073
ANXA1 NX_P04083-1 Annexin A1	1	42.5	15	17	0.072
EEF1B2 NX_P24534-1 Elongation factor 1-beta	1	47.6	7	19	0.072
HDGF NX_P51858-1 Hepatoma-derived growth factor	1	61.3	10	21	0.072
SEPT2 NX_Q15019-1 Septin-2	1	33.2	11	20	0.072
HADH NX_Q16836-1 Hydroxyacyl-coenzyme A dehydrogenase, mitochondrial	1	42	10	19	0.072
TARS NX_P26639-1 Threonine--tRNA ligase, cytoplasmic	1	27.4	17	18	0.072
BPNT1 NX_O95861-1 3'(2'),5'-bisphosphate nucleotidase 1	1	47.7	13	20	0.071
XRCC6 NX_P12956-1 X-ray repair cross-complementing protein 6	1	39.2	19	21	0.071
FDPS NX_P14324-1 Farnesyl pyrophosphate synthase	1	30.1	13	20	0.071
UBE2K NX_P61086-1 Ubiquitin-conjugating enzyme E2 K	1	44.5	7	19	0.071
UBE2L3 NX_P68036-1 Ubiquitin-conjugating enzyme E2 L3	1	56.5	9	19	0.071
AP1B1 NX_Q10567-1 AP-1 complex subunit beta-1 A PE=1	1	19.8	7	13	0.071
PCOLCE NX_Q15113-1 Procollagen C-endopeptidase enhancer 1	1	35.2	12	19	0.071
LAP3 NX_P28838-1 Cytosol aminopeptidase	1	37.8	15	19	0.07
SRPX NX_P78539-1 Sushi repeat-containing protein SRPX	1	24.6	14	16	0.07
ALCAM NX_Q13740-1 CD166 antigen	1	26.9	13	20	0.07
CAPRIN1 NX_Q14444-1 Caprin-1	1	20	10	21	0.07
UBR4 NX_Q5T4S7-1 E3 ubiquitin-protein ligase UBR4	1	4.5	11	17	0.07
CFL2 NX_Q9Y281-1 Cofilin-2 CFL2b PE=1	1	56.6	7	11	0.07
HNRNPAB NX_Q99729-1 Heterogeneous nuclear ribonucleoprotein A/B	1	24.1	11	18	0.069
KRT1 NX_P04264-1 Keratin, type II cytoskeletal 1	1	26.4	14	18	0.069
AKR1B1 NX_P15121-1 Aldose reductase	1	50.6	13	18	0.069
CUL3 NX_Q13618-1 Cullin-3	1	26.2	14	19	0.069
ENO2 NX_P09104-1 Gamma-enolase	1	36.9	8	18	0.068
RBM3 NX_P98179-1 RNA-binding protein 3	1	52.9	8	18	0.068
GBA NX_P04062-1 Glucosylceramidase Long PE=1	1	27.6	10	23	0.067
IGF2R NX_P11717-1 Cation-independent mannose-6-phosphate receptor	1	8.7	18	20	0.067
ARHGDIA NX_P52565-1 Rho GDP-dissociation inhibitor 1	1	62.7	12	16	0.067
EIF3A NX_Q14152-1 Eukaryotic translation initiation factor 3 subunit A	1	11.2	14	18	0.066
HNRNPH1 NX_P31943-1 Heterogeneous nuclear ribonucleoprotein H	1	19.2	5	11	0.066
ST13 NX_P50502-1 Hsc70-interacting protein	1	18.4	6	17	0.066
DDX39B NX_Q13838-1 Spliceosome RNA helicase DDX39B	1	26.2	11	20	0.066
PLOD3 NX_O60568-1 Procollagen-lysine,2-oxoglutarate 5-dioxygenase 3	1	27.1	15	17	0.065
SERPINA1 NX_P01009-1 Alpha-1-antitrypsin	1	44.5	14	17	0.065
RPS12 NX_P25398-1 40S ribosomal protein S12	1	30.3	5	15	0.065
PSMA3 NX_P25788-1 Proteasome subunit alpha type-3	1	53.3	11	18	0.065
CNDP2 NX_Q96KP4-1 Cytosolic non-specific dipeptidase	1	32.4	15	21	0.065
NUDC NX_Q9Y266-1 Nuclear migration protein nudC	1	26	7	21	0.065
PFN2 NX_P35080-1 Profilin-2 IIa PE=1	1	44.3	6	17	0.064
CACYBP NX_Q9HB71-1 Calcyclin-binding protein	1	66.7	15	21	0.064
CUL4B NX_Q13620-2 Cullin-4B	1	20.3	13	16	0.064
PSMB4 NX_P28070-1 Proteasome subunit beta type-4	1	48.5	10	16	0.063
CMPK1 NX_P30085-1 UMP-CMP kinase	1	47.4	11	16	0.063
ADSL NX_P30566-1 Adenylosuccinate lyase	1	31.6	10	16	0.063
NAP1L4 NX_Q99733-1 Nucleosome assembly protein 1-like 4	1	29.6	10	16	0.063
COL2A1 NX_P02458-2 Collagen alpha-1(II) chain Iso 2 PE=1	0.9996	16.1	6	15	0.063
CALU NX_O43852-1 Calumenin	1	38.4	11	21	0.062
PAICS NX_P22234-1 Multifunctional protein ADE2	1	34.6	14	17	0.062
STIP1 NX_P31948-1 Stress-induced-phosphoprotein 1	1	36.6	17	19	0.062
RBBP4 NX_Q09028-1 Histone-binding protein RBBP4	1	43.3	11	21	0.062
TXNRD1 NX_Q16881-1 Thioredoxin reductase 1, cytoplasmic	1	30.5	13	17	0.062
VPS35 NX_Q96QK1-1 Vacuolar protein sorting-associated protein 35	1	22.1	11	16	0.062
EIF3L NX_Q9Y262-1 Eukaryotic translation initiation factor 3 subunit L	1	24.8	12	17	0.062
HMGB1 NX_P09429-1 High mobility group protein B1	1	30.2	12	24	0.062
TPM2 NX_P07951-1 Tropomyosin beta chain	0.9983	36.3	3	6	0.062
COPB2 NX_P35606-1 Coatomer subunit beta'	1	15	9	16	0.061
FSCN1 NX_Q16658-1 Fascin	1	29.6	13	18	0.061
PYGB NX_P11216-1 Glycogen phosphorylase, brain form	1	23.8	17	21	0.061
YBX1 NX_P67809-1 Nuclease-sensitive element-binding protein 1	1	59	9	17	0.061
USP9X NX_Q93008-3 Probable ubiquitin carboxyl-terminal hydrolase FAF-X	1	8.9	15	16	0.061
CARS NX_P49589-1 Cysteine--tRNA ligase, cytoplasmic	1	20.7	14	17	0.06
FAM129B NX_Q96TA1-1 Niban-like protein 1	1	15.4	10	15	0.06
SFPQ NX_P23246-1 Splicing factor, proline- and glutamine-rich Long PE=1	1	16.4	6	15	0.059
PPP2R4 NX_Q15257-1 Serine/threonine-protein phosphatase 2A activator Iso 2 PE=1	1	34.1	12	16	0.059
GOT2 NX_P00505-1 Aspartate aminotransferase, mitochondrial	1	32.6	12	18	0.058
SNRNP70 NX_P08621-1 U1 small nuclear ribonucleoprotein 70 kDa	1	11.4	4	16	0.058
RPL5 NX_P46777-1 60S ribosomal protein L5	1	28.3	10	15	0.058
PPA1 NX_Q15181-1 Inorganic pyrophosphatase	1	45.7	12	16	0.058
KTN1 NX_Q86UP2-1 Kinectin	1	11.7	12	19	0.058
UBE2N NX_P61088-1 Ubiquitin-conjugating enzyme E2 N	1	47.4	7	15	0.058
NUDT21 NX_O43809-1 Cleavage and polyadenylation specificity factor subunit 5	1	50.7	11	15	0.057
TFRC NX_P02786-1 Transferrin receptor protein 1	1	24.7	16	20	0.057
CLU NX_P10909-1 Clusterin	1	33.2	11	14	0.057
CPE NX_P16870-1 Carboxypeptidase E	1	28.2	10	16	0.057
PREP NX_P48147-1 Prolyl endopeptidase	1	22.5	13	16	0.057
COTL1 NX_Q14019-1 Coactosin-like protein	1	57.7	9	14	0.057
OTUB1 NX_Q96FW1-1 Ubiquitin thioesterase OTUB1	1	47.2	10	19	0.057
C14orf166 NX_Q9Y224-1 UPF0568 protein C14orf166	1	44.7	10	15	0.057
COPG1 NX_Q9Y678-1 Coatomer subunit gamma-1	1	16.4	12	17	0.057
GPC4 NX_O75487-1 Glypican-4	1	18	9	16	0.056
LTA4H NX_P09960-1 Leukotriene A-4 hydrolase	1	22.9	9	15	0.056
PSMA5 NX_P28066-1 Proteasome subunit alpha type-5	1	38.6	10	17	0.056
COPA NX_P53621-1 Coatomer subunit alpha	1	10.4	9	15	0.056
TNPO3 NX_Q9Y5L0-2 Transportin-3 Iso 2 PE=1	1	17.4	11	15	0.056
HNRNPC NX_P07910-1 Heterogeneous nuclear ribonucleoproteins C1/C2 C2 PE=1	1	40.5	14	20	0.056
CYFIP1 NX_Q7L576-1 Cytoplasmic FMR1-interacting protein 1	1	9.1	11	13	0.056
TIMP2 NX_P16035-1 Metalloproteinase inhibitor 2	1	19.5	11	16	0.055
FBN1 NX_P35555-1 Fibrillin-1	1	4.6	14	20	0.055
NASP NX_P49321-1 Nuclear autoantigenic sperm protein	1	14.8	9	15	0.055
RBBP7 NX_Q16576-1 Histone-binding protein RBBP7	1	27.3	4	9	0.055
TWF2 NX_Q6IBS0-1 Twinfilin-2	1	33	9	18	0.055
MATN2 NX_O00339-1 Matrilin-2	1	19.6	12	15	0.054
MCAM NX_P43121-1 Cell surface glycoprotein MUC18	1	23.7	12	14	0.054
EIF4A1 NX_P60842-1 Eukaryotic initiation factor 4A-I	1	43.1	7	9	0.054
DDT NX_P30046-1 D-dopachrome decarboxylase	1	43.2	8	16	0.054
CFD NX_P00746-1 Complement factor D	1	31.6	9	14	0.053
LGALS1 NX_P09382-1 Galectin-1	1	35.6	9	13	0.053
NCAM1 NX_P13591-2 Neural cell adhesion molecule 1	1	21.3	12	13	0.053
RPS3 NX_P23396-1 40S ribosomal protein S3	1	65	11	14	0.053
HLA-A NX_P05534-1 HLA class I histocompatibility antigen, A-24 alpha chain	1	33.2	12	20	0.053
TUBA4A NX_P68366-1 Tubulin alpha-4A chain	0.9989	32.6	16	42	0.053
HEXB NX_P07686-1 Beta-hexosaminidase subunit beta	1	30.2	12	19	0.052
GAA NX_P10253-1 Lysosomal alpha-glucosidase	1	17.2	10	13	0.052
APEH NX_P13798-1 Acylamino-acid-releasing enzyme	1	20.5	10	13	0.052
CAPZA2 NX_P47755-1 F-actin-capping protein subunit alpha-2	1	51.7	9	12	0.052
ARCN1 NX_P48444-1 Coatomer subunit delta	1	24.1	10	14	0.052
EIF2S1 NX_P05198-1 Eukaryotic translation initiation factor 2 subunit 1	1	35.2	9	14	0.051
HNRNPL NX_P14866-1 Heterogeneous nuclear ribonucleoprotein L	1	21.2	7	14	0.051
BLVRA NX_P53004-1 Biliverdin reductase A	1	42.2	10	15	0.051
RRBP1 NX_Q9P2E9-1 Ribosome-binding protein 1 Iso 3 PE=1	1	14.3	8	15	0.051
RBMX NX_P38159-1 RNA-binding motif protein, X chromosome	1	16.6	9	12	0.051
YWHAH NX_Q04917-1 14-3-3 protein eta	1	45.9	12	26	0.051
PDXK NX_O00764-1 Pyridoxal kinase	1	46.8	12	16	0.05
UROD NX_P06132-1 Uroporphyrinogen decarboxylase	1	33	8	14	0.05
PCMT1 NX_P22061-1 Protein-L-isoaspartate(D-aspartate) O-methyltransferase	1	55.1	10	13	0.05
RSU1 NX_Q15404-1 Ras suppressor protein 1	1	36.5	8	14	0.05
USP7 NX_Q93009-1 Ubiquitin carboxyl-terminal hydrolase 7	1	16.6	10	12	0.05
OLA1 NX_Q9NTK5-1 Obg-like ATPase 1	1	32.6	11	14	0.05
NAGK NX_Q9UJ70-1 N-acetyl-D-glucosamine kinase	1	45.3	12	14	0.05
MACF1 NX_Q9UPN3-1 Microtubule-actin cross-linking factor 1, s 1/2/3/5	1	3.2	14	17	0.05
AK1 NX_P00568-1 Adenylate kinase isoenzyme 1	1	40.7	9	14	0.05
EIF2S3 NX_P41091-1 Eukaryotic translation initiation factor 2 subunit 3	1	26.9	10	14	0.05
CTNNB1 NX_P35222-1 Catenin beta-1	1	10.1	5	14	0.049
THBS2 NX_P35442-1 Thrombospondin-2	1	12	10	13	0.049
SAE1 NX_Q9UBE0-1 SUMO-activating enzyme subunit 1	1	32.1	6	13	0.049
FTL NX_P02792-1 Ferritin light chain	1	21.7	7	13	0.048
RAD23A NX_P54725-1 UV excision repair protein RAD23 homolog A	1	10.5	4	10	0.048
NOMO3 NX_P69849-1 Nodal modulator 3 Iso 1 PE=3, NOMO1 NX_Q15155-1 Nodal modulator 1 , NOMO2 NX_Q5JPE7-1 Nodal modulator 2	1	15.7	10	11	0.048
GLO1 NX_Q04760-1 Lactoylglutathione lyase	1	73.4	10	17	0.048
EIF4A2 NX_Q14240-1 Eukaryotic initiation factor 4A-II	1	41.5	12	16	0.048
TSN NX_Q15631-1 Translin	1	42.1	8	12	0.048
POTEE NX_Q6S8J3-1 POTE ankyrin domain family member E	0.9989	8.5	11	35	0.048
CYCS NX_P99999-1 Cytochrome c	1	49.5	8	12	0.048
SGTA NX_O43765-1 Small glutamine-rich tetratricopeptide repeat-containing protein alpha	1	29.1	4	12	0.047
ACTR2 NX_P61160-1 Actin-related protein 2	1	27.9	9	15	0.047
CDC37 NX_Q16543-1 Hsp90 co-chaperone Cdc37	1	32.8	7	18	0.047
UBA2 NX_Q9UBT2-1 SUMO-activating enzyme subunit 2	1	21.1	9	13	0.047
SEPT7 NX_Q16181-1 Septin-7	1	18.3	8	18	0.047
ENO3 NX_P13929-1 Beta-enolase	0.9999	22.1	6	15	0.047
IMPA1 NX_P29218-1 Inositol monophosphatase 1	0.9977	22.4	4	23	0.047
PPM1G NX_O15355-1 Protein phosphatase 1G	1	14.7	8	14	0.046
CST3 NX_P01034-1 Cystatin-C	1	37.7	8	12	0.046
HARS NX_P12081-1 Histidine--tRNA ligase, cytoplasmic	1	31	10	14	0.046
G3BP1 NX_Q13283-1 Ras GTPase-activating protein-binding protein 1	1	35.8	9	12	0.045
LAMA4 NX_Q16363-1 Laminin subunit alpha-4	1	11.7	11	12	0.045
IPO4 NX_Q8TEX9-1 Importin-4	1	11.3	7	11	0.045
PUF60 NX_Q9UHX1-1 Poly(U)-binding-splicing factor PUF60	1	25.8	5	12	0.045
PICALM NX_Q13492-1 Phosphatidylinositol-binding clathrin assembly protein	1	19.5	8	12	0.045
DDAH1 NX_O94760-1 N(G),N(G)-dimethylarginine dimethylaminohydrolase 1	1	27	8	15	0.044
HSPE1 NX_P61604-1 10 kDa heat shock protein, mitochondrial	1	69.6	11	12	0.044
GBE1 NX_Q04446-1 1,4-alpha-glucan-branching enzyme	1	23.6	8	12	0.044
PSMB7 NX_Q99436-1 Proteasome subunit beta type-7	1	36.5	6	12	0.044
CTNNA1 NX_P35221-1 Catenin alpha-1	1	16.2	7	11	0.044
CALD1 NX_Q05682-1 Caldesmon	0.9998	5.7	5	16	0.044
ARPC3 NX_O15145-1 Actin-related protein 2/3 complex subunit 3	1	62.9	11	13	0.043
COCH NX_O43405-1 Cochlin	1	16.9	7	12	0.043
TXN NX_P10599-1 Thioredoxin	1	42.9	7	12	0.043
RAD23B NX_P54727-1 UV excision repair protein RAD23 homolog B	1	16.9	8	13	0.043
ARPC4 NX_P59998-1 Actin-related protein 2/3 complex subunit 4	1	50	9	15	0.043
MTAP NX_Q13126-1 S-methyl-5'-thioadenosine phosphorylase	1	44.2	9	12	0.043
FERMT2 NX_Q96AC1-1 Fermitin family homolog 2	1	24	9	12	0.043
MAGOHB NX_Q96A72-1 Protein mago nashi homolog 2	1	68.9	8	13	0.043
EIF4A3 NX_P38919-1 Eukaryotic initiation factor 4A-III	1	23.1	6	12	0.042
ANP32E NX_Q9BTT0-1 Acidic leucine-rich nuclear phosphoprotein 32 family member E	1	12.3	5	11	0.042
STMN1 NX_P16949-1 Stathmin	1	43	11	17	0.042
PPP1CB NX_P62140-1 Serine/threonine-protein phosphatase PP1-beta catalytic subunit	1	27.2	8	11	0.042
SDC4 NX_P31431-1 Syndecan-4	0.9999	18.2	4	11	0.042
LAMA5 NX_O15230-1 Laminin subunit alpha-5	1	4.7	9	10	0.041
LAMC1 NX_P11047-1 Laminin subunit gamma-1	1	8.1	8	10	0.041
PRKCSH NX_P14314-1 Glucosidase 2 subunit beta	1	22.3	7	11	0.041
HNRNPF NX_P52597-1 Heterogeneous nuclear ribonucleoprotein F	1	14.5	5	14	0.041
PLTP NX_P55058-1 Phospholipid transfer protein	1	23.3	8	10	0.041
FSTL1 NX_Q12841-1 Follistatin-related protein 1	1	17.2	5	11	0.041
NT5DC1 NX_Q5TFE4-1 5'-nucleotidase domain-containing protein 1	1	32.5	7	14	0.041
CCDC80 NX_Q76M96-1 Coiled-coil domain-containing protein 80	1	10.2	9	11	0.041
NUDT5 NX_Q9UKK9-1 ADP-sugar pyrophosphatase	1	34.7	10	11	0.041
THBS1 NX_P07996-1 Thrombospondin-1	1	11.2	9	10	0.04
SSRP1 NX_Q08945-1 FACT complex subunit SSRP1	1	18.2	7	10	0.04
NPLOC4 NX_Q8TAT6-1 Nuclear protein localization protein 4 homolog	1	22.5	6	10	0.04
HSPA6 NX_P17066-1 Heat shock 70 kDa protein 6	0.9996	18	16	34	0.04
NONO NX_Q15233-1 Non-POU domain-containing octamer-binding protein	0.9989	6.6	2	9	0.04
ECM1 NX_Q16610-1 Extracellular matrix protein 1	1	19.1	9	11	0.039
STAG2 NX_Q8N3U4-1 Cohesin subunit SA-2	1	7	7	10	0.039
ENAH NX_Q8N8S7-1 Protein enabled homolog	1	17.8	7	11	0.039
MAT2B NX_Q9NZL9-1 Methionine adenosyltransferase 2 subunit beta	1	26	5	9	0.039
PRMT1 NX_Q99873-1 Protein arginine N-methyltransferase 1	1	17.7	9	12	0.039
AP2A2 NX_O94973-1 AP-2 complex subunit alpha-2	0.9998	14.7	4	6	0.039
DLD NX_P09622-1 Dihydrolipoyl dehydrogenase, mitochondrial	1	14.7	5	9	0.038
PRDX5 NX_P30044-1 Peroxiredoxin-5, mitochondrial Mitochondrial PE=1	1	37.4	8	12	0.038
OXCT1 NX_P55809-1 Succinyl-CoA:3-ketoacid coenzyme A transferase 1, mitochondrial	1	16.3	6	9	0.038
RPS7 NX_P62081-1 40S ribosomal protein S7	1	45.9	8	11	0.038
LARS NX_Q9P2J5-1 Leucine--tRNA ligase, cytoplasmic	1	10.2	9	11	0.038
HSPB11 NX_Q9Y547-1 Intraflagellar transport protein 25 homolog	0.9999	45.1	3	13	0.038
ARPC1B NX_O15143-1 Actin-related protein 2/3 complex subunit 1B	1	17.5	6	11	0.037
XPOT NX_O43592-1 Exportin-T	1	12.8	11	12	0.037
PSMA4 NX_P25789-1 Proteasome subunit alpha type-4	1	28	7	11	0.037
GNPDA1 NX_P46926-1 Glucosamine-6-phosphate isomerase 1	1	34.6	9	12	0.037
USP14 NX_P54578-1 Ubiquitin carboxyl-terminal hydrolase 14	1	25.1	6	10	0.037
MAPK14 NX_Q16539-1 Mitogen-activated protein kinase 14 CSBP2 PE=1	1	22.8	5	9	0.037
STRAP NX_Q9Y3F4-1 Serine-threonine kinase receptor-associated protein	1	33.4	8	10	0.037
ACTR1A NX_P61163-1 Alpha-centractin	1	31.9	7	10	0.037
PRDX4 NX_Q13162-1 Peroxiredoxin-4	0.9999	29.2	5	5	0.037
HAT1 NX_O14929-1 Histone acetyltransferase type B catalytic subunit A PE=1	1	22	6	8	0.036
NARS NX_O43776-1 Asparagine--tRNA ligase, cytoplasmic	1	16.8	6	9	0.036
NME1 NX_P15531-1 Nucleoside diphosphate kinase A	1	64.5	3	3	0.036
DSTN NX_P60981-1 Destrin	1	26.7	4	8	0.036
B2M NX_P61769-1 Beta-2-microglobulin	1	19.3	6	11	0.036
ETF1 NX_P62495-1 Eukaryotic peptide chain release factor subunit 1	1	22.9	6	9	0.036
HIST1H4A;HIST1H4B;HIST1H4C;HIST1H4D;HIST1H4E;HIST1H4F;HIST1H4H;HIST1H4I;HIST1H4J;HIST1H4K;HIST1H4L;HIST2H4A;HIST2H4B;HIST4H4 NX_P62805-1 Histone H4	1	57.3	6	12	0.036
PLS1 NX_Q14651-1 Plastin-1	1	13.4	3	5	0.036
COPS4 NX_Q9BT78-1 COP9 signalosome complex subunit 4	1	17.5	7	9	0.036
COPG2 NX_Q9UBF2-1 Coatomer subunit gamma-2	1	13.5	5	7	0.036
ARF1 NX_P84077-1 ADP-ribosylation factor 1	1	48.6	6	8	0.036
PGLS NX_O95336-1 6-phosphogluconolactonase	1	33.3	5	9	0.035
VARS NX_P26640-1 Valine--tRNA ligase	1	4.8	3	8	0.035
MCM2 NX_P49736-1 DNA replication licensing factor MCM2	1	12.7	8	12	0.035
SNRPD3 NX_P62318-1 Small nuclear ribonucleoprotein Sm D3	1	38.1	6	9	0.035
BASP1 NX_P80723-1 Brain acid soluble protein 1	1	30	5	9	0.035
PRPF8 NX_Q6P2Q9-1 Pre-mRNA-processing-splicing factor 8	1	4.3	8	10	0.035
HSPH1 NX_Q92598-1 Heat shock protein 105 kDa Alpha PE=1	1	14	7	10	0.035
ANP32B NX_Q92688-1 Acidic leucine-rich nuclear phosphoprotein 32 family member B	1	30.7	8	14	0.035
TBL1XR1 NX_Q9BZK7-1 F-box-like/WD repeat-containing protein TBL1XR1	1	17.9	7	10	0.035
BUB3 NX_O43684-1 Mitotic checkpoint protein BUB3	1	27.7	7	12	0.034
DIAPH1 NX_O60610-1 Protein diaphanous homolog 1	1	7.6	8	9	0.034
SOD1 NX_P00441-1 Superoxide dismutase [Cu-Zn]	1	25.3	5	8	0.034
APP NX_P05067-1 Amyloid beta A4 protein APP770 PE=1	1	7.4	6	14	0.034
PRKAR2A NX_P13861-1 cAMP-dependent protein kinase type II-alpha regulatory subunit	1	26.2	5	9	0.034
NAMPT NX_P43490-1 Nicotinamide phosphoribosyltransferase	1	20.2	7	11	0.034
GMPS NX_P49915-1 GMP synthase [glutamine-hydrolyzing]	1	18.9	8	9	0.034
FUCA2 NX_Q9BTY2-1 Plasma alpha-L-fucosidase	1	16.1	7	10	0.034
XPNPEP1 NX_Q9NQW7-1 Xaa-Pro aminopeptidase 1	1	17.8	8	10	0.034
ADPRHL2 NX_Q9NX46-1 Poly(ADP-ribose) glycohydrolase ARH3	1	29.8	8	8	0.034
CFI NX_P05156-1 Complement factor I	1	12.5	5	8	0.033
SOD3 NX_P08294-1 Extracellular superoxide dismutase [Cu-Zn]	1	27.5	7	8	0.033
FBN2 NX_P35556-1 Fibrillin-2	1	5.1	6	9	0.033
EIF4G1 NX_Q04637-1 Eukaryotic translation initiation factor 4 gamma 1 A PE=1	1	5.5	7	11	0.033
DCTN1 NX_Q14203-1 Dynactin subunit 1 p150 PE=1	1	11.5	8	8	0.033
COPS5 NX_Q92905-1 COP9 signalosome complex subunit 5	1	26	6	9	0.033
PABPC1 NX_P11940-1 Polyadenylate-binding protein 1	1	17.8	9	10	0.033
SEPT11 NX_Q9NVA2-1 Septin-11	1	26.3	7	13	0.033
ESD NX_P10768-1 S-formylglutathione hydrolase	1	26.2	5	8	0.032
GBP2 NX_P32456-1 Guanylate-binding protein 2	1	16.1	4	6	0.032
SEPT9 NX_Q9UHD8-1 Septin-9	1	16.2	6	9	0.032
PODXL2 NX_Q9NZ53-1 Podocalyxin-like protein 2	0.9999	4.8	2	7	0.032
CTH NX_P32929-1 Cystathionine gamma-lyase	1	16.8	6	8	0.031
QARS NX_P47897-1 Glutamine--tRNA ligase	1	12.3	6	8	0.031
NAPA NX_P54920-1 Alpha-soluble NSF attachment protein	1	34.9	7	9	0.031
SNRPD1 NX_P62314-1 Small nuclear ribonucleoprotein Sm D1	1	54.6	5	8	0.031
EIF3I NX_Q13347-1 Eukaryotic translation initiation factor 3 subunit I	1	32.3	7	9	0.031
PPP1R7 NX_Q15435-1 Protein phosphatase 1 regulatory subunit 7	1	10.6	4	7	0.031
TXNL1 NX_O43396-1 Thioredoxin-like protein 1	1	37.4	6	7	0.03
SDC1 NX_P18827-1 Syndecan-1	1	10.3	4	7	0.03
RPL12 NX_P30050-1 60S ribosomal protein L12	1	24.2	6	8	0.03
HSPA9 NX_P38646-1 Stress-70 protein, mitochondrial	1	13.8	6	6	0.03
ACAA2 NX_P42765-1 3-ketoacyl-CoA thiolase, mitochondrial	1	33	9	13	0.03
MAPRE1 NX_Q15691-1 Microtubule-associated protein RP/EB family member 1	1	38.8	6	8	0.03
HEBP2 NX_Q9Y5Z4-1 Heme-binding protein 2	1	36.6	6	8	0.03
MAPK1 NX_P28482-1 Mitogen-activated protein kinase 1	1	33.1	12	13	0.03
AP1G1 NX_O43747-1 AP-1 complex subunit gamma-1	1	12.9	6	9	0.029
RPS15 NX_P62841-1 40S ribosomal protein S15	1	46.9	4	7	0.029
LMNB2 NX_Q03252-1 Lamin-B2	1	17.4	7	9	0.029
DCPS NX_Q96C86-1 m7GpppX diphosphatase	1	41.8	7	8	0.029
FTH1 NX_P02794-1 Ferritin heavy chain	1	21.9	6	7	0.028
CAPNS1 NX_P04632-1 Calpain small subunit 1	1	36.6	5	9	0.028
ANXA5 NX_P08758-1 Annexin A5	1	21.3	6	7	0.028
RANGAP1 NX_P46060-1 Ran GTPase-activating protein 1	1	19.9	7	12	0.028
UTRN NX_P46939-1 Utrophin	1	2.2	4	6	0.028
ECH1 NX_Q13011-1 Delta(3,5)-Delta(2,4)-dienoyl-CoA isomerase, mitochondrial	1	15.5	6	9	0.028
AP2M1 NX_Q96CW1-1 AP-2 complex subunit mu	1	17.7	7	11	0.028
TENM2 NX_Q9NT68-1 Teneurin-2	1	3	5	8	0.028
AHSA1 NX_O95433-1 Activator of 90 kDa heat shock protein ATPase homolog 1	0.9969	13.3	3	9	0.028
PGP NX_A6NDG6-1 Phosphoglycolate phosphatase	1	24	7	9	0.027
PHGDH NX_O43175-1 D-3-phosphoglycerate dehydrogenase	1	21	7	8	0.027
HPRT1 NX_P00492-1 Hypoxanthine-guanine phosphoribosyltransferase	1	33.9	5	9	0.027
MIF NX_P14174-1 Macrophage migration inhibitory factor	1	27.8	3	7	0.027
HMGB2 NX_P26583-1 High mobility group protein B2	1	23.4	7	7	0.027
PRDX3 NX_P30048-1 Thioredoxin-dependent peroxide reductase, mitochondrial	1	33.6	8	8	0.027
SKIV2L2 NX_P42285-1 Superkiller viralicidic activity 2-like 2	1	6	4	6	0.027
PRCP NX_P42785-1 Lysosomal Pro-X carboxypeptidase	1	15.5	3	6	0.027
THOP1 NX_P52888-1 Thimet oligopeptidase	1	14.7	5	7	0.027
RARS NX_P54136-1 Arginine--tRNA ligase, cytoplasmic Complexed PE=1	1	10.2	5	7	0.027
RAN NX_P62826-1 GTP-binding nuclear protein Ran	1	33.8	8	10	0.027
NUCB2 NX_P80303-1 Nucleobindin-2	1	32.4	7	10	0.027
FABP5 NX_Q01469-1 Fatty acid-binding protein, epidermal	1	26.7	7	7	0.027
TXNDC5 NX_Q8NBS9-1 Thioredoxin domain-containing protein 5	1	17.6	7	9	0.027
VAT1 NX_Q99536-1 Synaptic vesicle membrane protein VAT-1 homolog	1	31.8	6	7	0.027
NUCKS1 NX_Q9H1E3-1 Nuclear ubiquitous casein and cyclin-dependent kinase substrate 1	1	17.3	4	6	0.027
ARMT1 NX_Q9H993-1 Protein-glutamate O-methyltransferase	1	20.6	3	6	0.027
GALNS NX_P34059-1 N-acetylgalactosamine-6-sulfatase	1	14.2	6	7	0.027
CALM1;CALM2;CALM3 NX_P62158-1 Calmodulin	0.9998	45	3	7	0.027
SMS NX_P52788-1 Spermine synthase	0.9997	22.7	3	8	0.027
TPP1 NX_O14773-1 Tripeptidyl-peptidase 1	1	23.1	6	7	0.026
S100A6 NX_P06703-1 Protein S100-A6	1	47.8	6	9	0.026
RAB11A NX_P62491-1 Ras-related protein Rab-11A , RAB11B NX_Q15907-1 Ras-related protein Rab-11B	1	24.5	5	7	0.026
HDHD1 NX_Q08623-1 Pseudouridine-5'-phosphatase	1	27.6	3	6	0.026
LMAN2 NX_Q12907-1 Vesicular integral-membrane protein VIP36	1	29.5	5	7	0.026
PSMD2 NX_Q13200-1 26S proteasome non-ATPase regulatory subunit 2	1	5.4	3	6	0.026
VAPA NX_Q9P0L0-1 Vesicle-associated membrane protein-associated protein A	1	14.9	4	6	0.026
HIST1H2AB;HIST1H2AE NX_P04908-1 Histone H2A type 1-B/E , HIST1H2AG;HIST1H2AI;HIST1H2AK;HIST1H2AL;HIST1H2AM NX_P0C0S8-1 Histone H2A type 1 , HIST1H2AD NX_P20671-1 Histone H2A type 1-D , HIST2H2AC NX_Q16777-1 Histone H2A type 2-C , HIST2H2AA3;HIST2H2AA4 NX_Q6FI13-1 Histone H2A type 2-A , HIST3H2A NX_Q7L7L0-1 Histone H2A type 3 , HIST1H2AC NX_Q93077-1 Histone H2A type 1-C , HIST1H2AH NX_Q96KK5-1 His…	1	21.7	3	7	0.026
HDAC2 NX_Q92769-1 Histone deacetylase 2	1	8.6	4	6	0.026
CUL2 NX_Q13617-1 Cullin-2	0.9999	8.1	4	8	0.026
KPNA4 NX_O00629-1 Importin subunit alpha-3	1	11.3	5	9	0.025
PLIN3 NX_O60664-1 Perilipin-3	1	21.7	5	7	0.025
G6PD NX_P11413-1 Glucose-6-phosphate 1-dehydrogenase Short PE=1	1	14	7	7	0.025
GSTO1 NX_P78417-1 Glutathione S-transferase omega-1	1	27	6	9	0.025
NEDD8 NX_Q15843-1 NEDD8	1	40.7	4	6	0.025
GOLM1 NX_Q8NBJ4-1 Golgi membrane protein 1	1	18.5	5	7	0.025
LFNG NX_Q8NES3-1 Beta-1,3-N-acetylglucosaminyltransferase lunatic fringe	1	15.8	4	7	0.025
MYO18A NX_Q92614-1 Unconventional myosin-XVIIIa	1	5	6	7	0.025
TBCD NX_Q9BTW9-1 Tubulin-specific chaperone D	1	8.2	5	7	0.025
MRI1 NX_Q9BV20-1 Methylthioribose-1-phosphate isomerase	1	16.8	5	9	0.025
RCC2 NX_Q9P258-1 Protein RCC2	1	13.2	7	8	0.025
PRPS1 NX_P60891-1 Ribose-phosphate pyrophosphokinase 1	1	21.4	5	6	0.025
FBLN1 NX_P23142-1 Fibulin-1 D PE=1	0.9998	14.8	4	8	0.025
TIPRL NX_O75663-1 TIP41-like protein	0.9996	27.9	3	6	0.025
KHDRBS1 NX_Q07666-1 KH domain-containing, RNA-binding, signal transduction-associated protein 1	0.997	10.8	3	8	0.025
CUTA NX_O60888-1 Protein CutA B PE=1	1	22.9	4	6	0.024
ACTL6A NX_O96019-1 Actin-like protein 6A	1	22.1	4	6	0.024
HAPLN1 NX_P10915-1 Hyaluronan and proteoglycan link protein 1	1	19.5	4	6	0.024
COPB1 NX_P53618-1 Coatomer subunit beta	1	8.6	4	5	0.024
EIF3E NX_P60228-1 Eukaryotic translation initiation factor 3 subunit E	1	15.7	5	7	0.024
GRB2 NX_P62993-1 Growth factor receptor-bound protein 2	1	31.3	6	7	0.024
EIF3M NX_Q7L2H7-1 Eukaryotic translation initiation factor 3 subunit M	1	26.5	6	7	0.024
NT5C NX_Q8TCD5-1 5'(3')-deoxyribonucleotidase, cytosolic type	1	32.3	5	7	0.024
AP1M1 NX_Q9BXS5-1 AP-1 complex subunit mu-1	1	17.3	5	7	0.024
FARSB NX_Q9NSD9-1 Phenylalanine--tRNA ligase beta subunit	1	14.6	7	7	0.024
TENM3 NX_Q9P273-1 Teneurin-3	1	4.5	6	6	0.024
COPS7A NX_Q9UBW8-1 COP9 signalosome complex subunit 7a	1	16	2	5	0.024
G3BP2 NX_Q9UN86-1 Ras GTPase-activating protein-binding protein 2 A PE=1	1	20.7	4	6	0.024
PRKACA NX_P17612-1 cAMP-dependent protein kinase catalytic subunit alpha	1	28.2	9	10	0.024
PCBP1 NX_Q15365-1 Poly(rC)-binding protein 1	0.9994	23.3	6	8	0.024
RPS18 NX_P62269-1 40S ribosomal protein S18	0.9999	42.1	5	7	0.024
PRMT5 NX_O14744-1 Protein arginine N-methyltransferase 5	0.9998	16.5	6	9	0.024
MARCKSL1 NX_P49006-1 MARCKS-related protein	0.9998	17.9	2	6	0.024
GPS1 NX_Q13098-4 COP9 signalosome complex subunit 1	0.9996	11.4	2	5	0.024
NACA NX_E9PAV3-1 Nascent polypeptide-associated complex subunit alpha, muscle-specific form skNAC PE=1, NACA NX_Q13765-1 Nascent polypeptide-associated complex subunit alpha	0.9994	13.5	4	7	0.024
DDX42 NX_Q86XP3-1 ATP-dependent RNA helicase DDX42	0.9984	7.2	5	9	0.024
TTN NX_Q8WZ42-1 Titin	0.9925	1	10	13	0.024
CTSA NX_P10619-1 Lysosomal protective protein	1	7.5	4	5	0.023
RRM2 NX_P31350-1 Ribonucleoside-diphosphate reductase subunit M2	1	13.6	5	6	0.023
SDC2 NX_P34741-1 Syndecan-2	1	14.9	3	7	0.023
MCTS1 NX_Q9ULC4-1 Malignant T-cell-amplified sequence 1	1	37	3	5	0.023
PRPF19 NX_Q9UMS4-1 Pre-mRNA-processing factor 19	1	22.6	5	7	0.023
UBE2V1 NX_Q13404-4 Ubiquitin-conjugating enzyme E2 variant 1 Iso 3 PE=1	0.9999	36.7	7	9	0.023
POLR2H NX_P52434-1 DNA-directed RNA polymerases I, II, and III subunit RPABC3	1	21.3	4	6	0.022
SUB1 NX_P53999-1 Activated RNA polymerase II transcriptional coactivator p15	1	40.9	6	7	0.022
LAMB2 NX_P55268-1 Laminin subunit beta-2	1	6.3	5	6	0.022
ARPC1A NX_Q92747-1 Actin-related protein 2/3 complex subunit 1A	1	22.7	6	6	0.022
WDR77 NX_Q9BQA1-1 Methylosome protein 50	1	27.5	4	6	0.022
RBM8A NX_Q9Y5S9-1 RNA-binding protein 8A	1	38.5	4	5	0.022
HNRNPCL3 NX_B7ZW38-1 Heterogeneous nuclear ribonucleoprotein C-like 3 Iso 1 PE=2, HNRNPCL1 NX_O60812-1 Heterogeneous nuclear ribonucleoprotein C-like 1 , HNRNPCL4 NX_P0DMR1-1 Heterogeneous nuclear ribonucleoprotein C-like 4 Iso 1 PE=3	0.9961	25.6	8	13	0.022
SERPINB1 NX_P30740-1 Leukocyte elastase inhibitor	1	19.3	5	6	0.022
CNN2 NX_Q99439-1 Calponin-2	0.9999	21	4	5	0.022
PHPT1 NX_Q9NRX4-1 14 kDa phosphohistidine phosphatase	0.9997	16	2	5	0.022
CRK NX_P46108-1 Adapter molecule crk Crk-II PE=1	0.9996	5.6	2	5	0.022
TBCB NX_Q99426-1 Tubulin-folding cofactor B	0.9996	30.3	5	7	0.022
PPP5C NX_P53041-1 Serine/threonine-protein phosphatase 5	0.9992	11	3	6	0.022
RMDN3 NX_Q96TC7-1 Regulator of microtubule dynamics protein 3	0.9971	7.2	3	6	0.022
DHX15 NX_O43143-1 Pre-mRNA-splicing factor ATP-dependent RNA helicase DHX15	1	9.3	4	5	0.021
ROCK2 NX_O75116-1 Rho-associated protein kinase 2	1	6.3	5	6	0.021
LAMB1 NX_P07942-1 Laminin subunit beta-1	1	4.4	3	5	0.021
GLUL NX_P15104-1 Glutamine synthetase	1	15.3	5	6	0.021
RPS2 NX_P15880-1 40S ribosomal protein S2	1	31.7	5	5	0.021
FNTA NX_P49354-1 Protein farnesyltransferase/geranylgeranyltransferase type-1 subunit alpha	1	13.2	3	5	0.021
DDX1 NX_Q92499-1 ATP-dependent RNA helicase DDX1	1	9.7	6	7	0.021
GLOD4 NX_Q9HC38-1 Glyoxalase domain-containing protein 4	1	24.6	5	7	0.021
H2AFX NX_P16104-1 Histone H2AX , HIST2H2AB NX_Q8IUE6-1 Histone H2A type 2-B , HIST1H2AA NX_Q96QV6-1 Histone H2A type 1-A	0.9997	30	3	6	0.021
PURB NX_Q96QR8-1 Transcriptional activator protein Pur-beta	0.9999	17	3	5	0.021
GMFB NX_P60983-1 Glia maturation factor beta	0.9999	35.2	4	5	0.021
EIF6 NX_P56537-1 Eukaryotic translation initiation factor 6	0.9998	26.9	2	5	0.021
GNS NX_P15586-1 N-acetylglucosamine-6-sulfatase	0.9994	17.2	5	6	0.021
COPS3 NX_Q9UNS2-1 COP9 signalosome complex subunit 3	0.9992	16.8	3	6	0.021
PTPN23 NX_Q9H3S7-1 Tyrosine-protein phosphatase non-receptor type 23	0.999	2.8	2	5	0.021
[truncated: 364 more rows]

## Sheet: Yamato
description	protein probability	percent sequence coverage	number of unique peptides	number of total peptides	percent of total spectra
[truncated: 1,058 more rows]
